# Supplementary material for: Genomic Comparison of Two Family-Level Groups of the Uncultivated NAG1 Archaeal Lineage from Chemically and Geographically Disparate Hot Springs
Source: Front Microbiol. 2017 Oct 31;8:2082. doi: 10.3389/fmicb.2017.02082 (PMC5671600; doi:10.3389/fmicb.2017.02082)
Supplement: TABLE S3 — Pairwise comparison values of average amino acid identity (AAI) between NAG1 at Great Boiling Spring (GBS), the NAG1 YNP metagenome assembly [9], and select genomes from the Crenarchaeota and Euryarchaeota (also see Figure 1). GBS NAG1 SAG and MLP assemblies shared 99.95% average nucleotide identity (ANI). [file Table_3.xlsx]

## Sheet: NAG1 MAG
contig_id	RAST feature_id	BLASTKoala	type (protein encoding gene)	location	start	stop	strand	function	figfam	evidence_codes	nucleotide_sequence	aa_sequence
contig00001	fig|6666666.251327.peg.1	K11173	peg	contig00001_46_738	46	738	+	Alcohol dehydrogenase (EC 1.1.1.1)	FIG01007502	idu(5);Fermentations:_Mixed_acid idu(5);Butanol_Biosynthesis idu(5);5-FCL-like_protein	atggtaacggcctcctctggcttagacgtattaaaccatgctattgaatctttaactacaaggccatatactacaagacccgcttataaaaatcctgctgaaagacctgtttatgctgggtcaacacctttggctgatgtttttggtttaaaagctatagaatgggttcataaatatttaagaagggctgttgctaatccttatgatatagaagcaagatattatatgatgcttggtgcaagtattgcaggaataggttttggtcatgcaggagttcatgttccccatgcaatggcttatcctattgctggaatgattaggaattggtatcctgaagattacgaatttggctatccaatagccccgcatggaatagcaacagctatacctgcaatttca…	MVTASSGLDVLNHAIESLTTRPYTTRPAYKNPAERPVYAGSTPLADVFGLKAIEWVHKYLRRAVANPYDIEARYYMMLGASIAGIGFGHAGVHVPHAMAYPIAGMIRNWYPEDYEFGYPIAPHGIATAIPAISAFKYLTPYNHEKFALVCETLGFDVKGLTPIEIGKILSEYYIKLLEDLRIPTSLKDLDYKVSDLEALVNGTLAQQRLLSLAPKNITKKDLEKIFLELL
contig00001	fig|6666666.251327.peg.2		peg	contig00001_760_2208	760	2208	+	Non-phosphorylating glyceraldehyde-3-phosphate dehydrogenase (NADP) (EC 1.2.1.9)	FIG00001608	isu;Glycolysis_and_Gluconeogenesis	atgaaatattcgataataggcggagaaattttaaaatccgatgaatatattaacgtaataaatccttcaacagaagaagtaatagaaaaagtaactattgctaataaagaaaaaacaagggaagctatagaccttgcttatgattcttttaagattttatcgaacatgcctttaaaggatagatgtaaaatattaattaaagcgtccgaaacaatagaaagaagaaaagaagaaattgctaggttacttgcattggaagcaggaaaaccgataaaagatgcaagaattgaagtaataaggacgattaatttatttaaaatagctgccgaagaggtaagatttgtgcttgagggtaaaataccaagggttgatgcgtatgaatatcctcctggaaatgaa…	MKYSIIGGEILKSDEYINVINPSTEEVIEKVTIANKEKTREAIDLAYDSFKILSNMPLKDRCKILIKASETIERRKEEIARLLALEAGKPIKDARIEVIRTINLFKIAAEEVRFVLEGKIPRVDAYEYPPGNENRIVMEIREPIGVVGAILPFNFPVNSFAHKVAPNIATGNTVVVKPSSSTPLSAIELASILYECGLPKGSLSVVVGPSSVVGEEIIENKKISGITFTGSTNTGLYIASKAAARGKRFMMEMGGSDPVIVLDDVDLSKVVPVTVRARFEYAGQNCNASKRFFVHEKIYEKFIEFYKENTSKIKVGDPLSEYTDMGPLISSEALKQMQEYVNDALNKGSKIIFGGKRLYDKGFFFSPTIIIDTNLDMRCMREEVFGPIAPIARFSNIEE…
contig00001	fig|6666666.251327.peg.3		peg	contig00001_2598_2200	2598	2200	-	Cupin 2, conserved barrel domain protein			atgtatataactagtttgaaaaatacaacatacgaagcttttaatgaaagaggcgcaacaaaagttaaaagaaaaactcttgtagattccaaaaacggctcgtatagattttatttaagatactatagcctagagccaggaggaatgactccttacgatatacataattatgagcatattttaataataacaaaaggaaaaggttcaatacttacctttgaaaataatattcctaaaatggtcgatatcaaagaaaacgatatcgtttttataaaagccaacgaacctcaccaaataataaatacttccaacgatattttggaattcttctgtttcagaggtacagaagttttatattctgatgaggtagaaaaaattataaaaagtaaattaggctag	MYITSLKNTTYEAFNERGATKVKRKTLVDSKNGSYRFYLRYYSLEPGGMTPYDIHNYEHILIITKGKGSILTFENNIPKMVDIKENDIVFIKANEPHQIINTSNDILEFFCFRGTEVLYSDEVEKIIKSKLG
contig00001	fig|6666666.251327.peg.4	K1724	peg	contig00001_2744_3034	2744	3034	+	Pterin-4-alpha-carbinolamine dehydratase (EC 4.2.1.96)		isu;Pterin_carbinolamine_dehydratase	atggtaaagttaaataattcggaaataaaagaacggctcaaaaaaattagtggttggaaagttgaaggaatttatctcgttaaaaagcttaaattcgataattttgtttcagctgtaaattttatcaataaaatagttcctatcgcagaagaattggaacatcatcctgatctagaattgaagaattataacgaattaaccataaagataacaactcatgatgaaggaggaataaccgagttagatttcgaacttgctgaaaaaatagataagcttatttccgaaaaataa	MVKLNNSEIKERLKKISGWKVEGIYLVKKLKFDNFVSAVNFINKIVPIAEELEHHPDLELKNYNELTIKITTHDEGGITELDFELAEKIDKLISEK
contig00001	fig|6666666.251327.peg.5	K156	peg	contig00001_3640_3035	3640	3035	-	Haloacid dehalogenase, type II			atgaaaaatagaactattattactcttgatctttatggaacattggttgattggaaatatacaataaattcttttcttaactttctaggaataaatcctgaagatttttttaaacaagaaatagaagaaattaaagaatacaagccatattctttagtccttaaaaatgtcttaaagaaaattatgggagaaagatacaaggaagaatatggcgaagcattaatatattactttgcaaaatctcctccctttcccgatactgtattgggtttgatgaaattaaaagaaaaagctagattggggataatttctaatactgaaaagagactaataaaaataacattaacaggtatcgaagaattttttgattggattgtaacagcggaagatacaggtttt…	MKNRTIITLDLYGTLVDWKYTINSFLNFLGINPEDFFKQEIEEIKEYKPYSLVLKNVLKKIMGERYKEEYGEALIYYFAKSPPFPDTVLGLMKLKEKARLGIISNTEKRLIKITLTGIEEFFDWIVTAEDTGFYKPNKNAFLKAYEIMGLDPKEVIHVSSYLNYDLLPAEQIVKKTILLDRYGFEWKCKVNNLLEILKILE
contig00001	fig|6666666.251327.peg.6	K16267	peg	contig00001_3700_4428	3700	4428	+	Zinc transporter, ZIP family			atggaaataatatatattttacctgcattggttccattcgtattggatactagtctaggctatgcatattataaaaacattttactaacaaagaatgttagatacataatagcctttgcctcagggtcgatcatttccgctgctctttttgaaatgctaccgcatattaaaattgaaggcagatggtttgaaagcaatattttgtttgtagcattaggtttcttttccttctatataatagaaaaattaactttattacattcttgtggagaagaggaatgtgaaatccatagcttaggaagcataactgctttaggaatggccgcagataacgttatagatggaattggtattgttacgggatttttaatagatccatttctaggaattattgtaaca…	MEIIYILPALVPFVLDTSLGYAYYKNILLTKNVRYIIAFASGSIISAALFEMLPHIKIEGRWFESNILFVALGFFSFYIIEKLTLLHSCGEEECEIHSLGSITALGMAADNVIDGIGIVTGFLIDPFLGIIVTVAVVAHEIPQAISSAILLKNSNVKKERGFIVLFLAGLFYLIGAIIAFFIPENLHEAMIAFVAGVFLYVGAGDLLSEAHKRFNVMVILLVIFGALVLMLITSIEFILGAH
contig00001	fig|6666666.251327.peg.7	K379	peg	contig00001_4429_4872	4429	4872	+	Metal-dependent transcription regulator			atgaagcgaagcttagattatcttttactattttacgaagaaggaaaacctttaaagttaaaaaaaatatcttcagctttaaaagttaaacctccttcagcactggaaactttaaacaatttagctaaaaaaggctttttgaagaaaattgaaagaggcacatttgaccttaccgaaaaaggcaaagaacacattgaagaattgatttggaaacatgcaatacttgaacatatattcttagttaactttaacttggaaactaaaaatatatgtgaaattgttagcaagatagaggatttctttcccaaagatataatagaaagattatgtgaaaagcttggtcatccctttaaatgcccacataattatgaaattcctcatgaaggtaaaaaaaactta…	MKRSLDYLLLFYEEGKPLKLKKISSALKVKPPSALETLNNLAKKGFLKKIERGTFDLTEKGKEHIEELIWKHAILEHIFLVNFNLETKNICEIVSKIEDFFPKDIIERLCEKLGHPFKCPHNYEIPHEGKKNLIKYKYCKVASNRNK
contig00001	fig|6666666.251327.peg.8		peg	contig00001_5071_4853	5071	4853	-	hypothetical protein			gtgagtataaaagttagagaattattggctcttttgggaatagagactacacatgaagaaagagaagagattgatagaataattgaagaaagaacgggtttatattgcgatgaaggagtggatcttttaagcaaggaagaatttttggaaatagtatacgaagcaaaaagaaggataaggaaaaagaaagctgaacaagctatttattcctattactag	MSIKVRELLALLGIETTHEEREEIDRIIEERTGLYCDEGVDLLSKEEFLEIVYEAKRRIRKKKAEQAIYSYY
contig00001	fig|6666666.251327.peg.9	K6944	peg	contig00001_5123_6268	5123	6268	+	GTP-binding protein RBG1/RBG2	FIG00042777	isu;Universal_GTPases	atgcctgctaacttacctaaagaagcaagggttaaatatcaaaaagtattggaagctaaaactaaggaagaaaagctaaaggctttgcaagaatatctttcagcaatacctaagcataagggtactgaaaatttagtagctcaagtaaggcatcaaatagcaaaattaaaaagggaaataatggaagaaaaagagcttaaaagaaggataaccaaaggaggaggatataatatcaaaaaagaaggagatttacagtatgttttagttgggttaaccaaaacaggtaaaagttctttgttttctattttaacaggtgcaaaatccgaaattgatgatagaccctttgttacaactagaccaatcgtaggaactttaaattatgaaggagtactaatccaa…	MPANLPKEARVKYQKVLEAKTKEEKLKALQEYLSAIPKHKGTENLVAQVRHQIAKLKREIMEEKELKRRITKGGGYNIKKEGDLQYVLVGLTKTGKSSLFSILTGAKSEIDDRPFVTTRPIVGTLNYEGVLIQLIDLPSIMEGNEDWNDLIFSLIRPADGIVIVLDATGNVYEQFLKIKKILQENGIIIGERKFHIKITRSPFQRNHVIINGEIIDGTESDVYKILNDYGMRNILVEIFGKAKIEEIETAIIENVVFKPAVIIINKADMIKEFNEYNFDNIPYLYCSAISKLNLNLVGEKIFSSSNMIRVYTKEPNEKEPSKKPLVVKRGTTVIEVAEMIHKDLAKNFKYAKIWGRNVKIQGEKVGPNYILTDGDIVEIRA
contig00001	fig|6666666.251327.peg.10		peg	contig00001_6265_7128	6265	7128	+	hypothetical protein			atgaataaattaacatgtatttcacctttatctttgatattgcttcctaaattaatttttgatgaggaagggaatttgaaggaattcacgttcataggactagctttagaaccttgtattagaactgaaattaatatgtctgatagatttaaaataaattatgatgaaaataatataatattaaatttattgaatgaattaaaagattattataatttaaattatatagaaataaatttcattaattatattaaaatattttctttaaattatttgaattctttaataatatcttgttgtataccatatctatggataaatgattatagaaatttgtatgaaaattttaatttaattgataatttgatagttaaaaataagataggtttagaaatatct…	MNKLTCISPLSLILLPKLIFDEEGNLKEFTFIGLALEPCIRTEINMSDRFKINYDENNIILNLLNELKDYYNLNYIEINFINYIKIFSLNYLNSLIISCCIPYLWINDYRNLYENFNLIDNLIVKNKIGLEISFLFLFGGLCFISKSHLRNFIYKIPFNLKNKNVIVLERGGYNFFDIIKDIYYKNVLSHHTLESYEVIKNNLSLNNIYEENQRIAYNAGLIDDDLFDIIKTLKKEGFYAGYNFFAKGIHVIVEKEKTENVVQLLKNISGENQISLFNVNYTGLILE
contig00001	fig|6666666.251327.peg.11	K1681	peg	contig00001_7166_9718	7166	9718	+	Aconitate hydratase (EC 4.2.1.3)	FIG00022996	isu;Glyoxylate_bypass	atgcttaatttggaaactatcgataccaaatatggcaaagtttttttaattgaaagactaaatccaaaagttaagaatttacctttttcgattaaaatactcctagaaaacctcgtaagaaattttgataataacatagtaacctatgatgatattaaatctttgataaatatggaaataggaaaagaaatacctttctttcctacaagggtaatactacaagattatacgggtatacctttaattgtagatttagcttcgatgcgaagtcatgctaaaagattaaatttggatccttccaaaataaatcccaaggtacctgtagtcttagtaatagatcattcagttcaagttgactattttggaactatttacgctttaaaattaaatatagaaaag…	MLNLETIDTKYGKVFLIERLNPKVKNLPFSIKILLENLVRNFDNNIVTYDDIKSLINMEIGKEIPFFPTRVILQDYTGIPLIVDLASMRSHAKRLNLDPSKINPKVPVVLVIDHSVQVDYFGTIYALKLNIEKEYERNYERYMFLKWAQKSFKNFRVIPPGKGIIHQINLEYLAKVIDSRDGKIFPDTLVGTDSHTTMINGIGVLGWGVGGIEAEAVMLGLPYYIPIPEVIGVKLIGNIKEGVTTTDIVLTITETLRKENVVGKFVEFFGPSLKYLTAQDRATISNMAPEYGSTISYFPIDNETLDYLIYTGRNRTHVEMVEYYSKIQGLFYENQNIEYSKIIEFDLSQVEPCIAGPRNPEERISLAKTKEYFKSIIEEYEKRKISSFIPNGAVVLSSI…
contig00001	fig|6666666.251327.peg.12	K1545	peg	contig00001_9705_10316	9705	10316	+	tRNA methylase YGL050w homolog Wyeosine biosynthesis			atgggaaaggatagagaagccgcatggaaagatagaaagaattattttattcaaagattaataaatgaacataaaatcaaaagagttgatgaagatattttagaactacttaatttaattaattctttggataattattatacattgagttcttgtagcggaagaatacaaattatagaaggagaaaatttaagtaaaagggattctttgaaaagtttagcaaaatggcatagagaagttaagatagaagaaattaaagaggtattaaatgaaaaaatatcatatgaaaacctttggatatcggttcaacctcctatattacatgtagcatgtaaaactttagaggatgctttaaatctgataaaaagtgctagggagtgcggttttaagcatagcgga…	MGKDREAAWKDRKNYFIQRLINEHKIKRVDEDILELLNLINSLDNYYTLSSCSGRIQIIEGENLSKRDSLKSLAKWHREVKIEEIKEVLNEKISYENLWISVQPPILHVACKTLEDALNLIKSARECGFKHSGILSFEWDRYVVELNSSVRLDIPLFYKGKRIFDLDKIDNLIFILNENLRRAKQSLDLLKEKIKKTFIHGQN
contig00001	fig|6666666.251327.peg.13		peg	contig00001_10303_11142	10303	11142	+	hypothetical protein			atggtcaaaattagagaagctactataatagataaggaaaaaatagtagaattgttaaatagtatcgagcaaaatagttatatcttaagatttttggatgaatggcttagaagtgataacggaaaagttttggttgctgaagatgatggtaaaattgttgccataagtcatttttttattcaaaacaaagaagtagcttggtttgaagcagcaagagtacataaagattataggaatagaggaattgctacaatgattgcaaatacattgttaaacattgttaaggatatgggaattaaaaaagcaagacttgttacgagcgcatcaaatattcctgcccaaagacatttagctaagacaatttttaaggtttatgctaaatgggtttcatggaagttt…	MVKIREATIIDKEKIVELLNSIEQNSYILRFLDEWLRSDNGKVLVAEDDGKIVAISHFFIQNKEVAWFEAARVHKDYRNRGIATMIANTLLNIVKDMGIKKARLVTSASNIPAQRHLAKTIFKVYAKWVSWKFNLQDLNNEDLIFEKSRIEEIWVYLNNSRCFIDSGRLYFDSWVWYDFTYEWLNTKLNENKVFFDGNGIIIFDEMSRFKGNYQTCYFEAKSFNIRKFLKFICLQAKKLKINYDKIFIVTPSNEELISALKNNGLEQISELLIYEAKIN
contig00001	fig|6666666.251327.peg.14		peg	contig00001_11400_11218	11400	11218	-	Fumarate hydratase class II (EC 4.2.1.2)			atggtcataacagcaataactcctaaaatagggtatgaggctgctgcaaaaattgcaaaaaaagctatggagacaagaaaaagtataaaagaactgcttgtggaagaaggaatatttacaaaggaagaagtagataaaataatagatgtgaaaaagttaactgaaggaggtataataacttaa	MVITAITPKIGYEAAAKIAKKAMETRKSIKELLVEEGIFTKEEVDKIIDVKKLTEGGIIT
contig00001	fig|6666666.251327.peg.15	K1679	peg	contig00001_12617_11439	12617	11439	-	Fumarate hydratase class II (EC 4.2.1.2)	FIG00000340	ff	atgaaatatagaattgaaagggattttttaggtgaagtaaaagtacctgatgaagcatattatggaatacacacacaaagggcatatgaaaactttaaaatttcaaaatacaagtttcaacctgaatttattaaagcgcttgcaatagttaagttagctgctgcaagggcaaattataaacttggattattggaaaaggaaatattcgaggctatagaaaaagctgcattggaagtaattgaaggtaaatttaatgatcaatttattgtagatatattccaaacaggctctggtacttctacaaatatgaatatgaatgaagttatagcaagtagagcgaatgagttgctgggaggtaaaaaaggtgataaaaaacctgttcatccaaatgatcatgtt…	MKYRIERDFLGEVKVPDEAYYGIHTQRAYENFKISKYKFQPEFIKALAIVKLAAARANYKLGLLEKEIFEAIEKAALEVIEGKFNDQFIVDIFQTGSGTSTNMNMNEVIASRANELLGGKKGDKKPVHPNDHVNKCQSTNDVIPTTIHVASLMMVYERLLPAMEKLYNALKLKAEEFKDVVKAARTHLQDAVPVTLGQDFSAYASMILHDIEEVKKASERLKELALGGTAAGTGLNAHPMFAEIAIEEIKKITGIEFRKARNSFEALQSMNAVLALSSAIKSLAVSLMKIGNDLRLLNSGPNTGLAEIDLPALQPGSSIMPAKVNPIIPEAVTMAAAKLIGNDATITTAAQYSFLELHMMMPLIGYTILESIEIAANACITFADKCIIGIKS
contig00001	fig|6666666.251327.peg.16		peg	contig00001_12985_12782	12985	12782	-	hypothetical protein			atggaaataataaatactttaagaaatggacctaaatctgtatctgaaatagttaaagaaacctcctttgaacaaagtagagtttcgcataatttaaaatgcttaatggattgtggtttcgtagaaagaagaaggaacggcaaatacataatttactcattaaacaaagatacaatttactcctttactcgatctaatagataa	MEIINTLRNGPKSVSEIVKETSFEQSRVSHNLKCLMDCGFVERRRNGKYIIYSLNKDTIYSFTRSNR
contig00001	fig|6666666.251327.peg.17		peg	contig00001_13081_13902	13081	13902	+	Phosphosulfolactate synthase (EC 4.4.1.19)	FIG00050404	ff	atgccaaaagcctttgattttgtaaaaatagaagaattacctcctaaacctagaaaattttctgtagttgaaatacgaggaccatactattcagctgttacctatggttatttacaagatctcttggaagattggagtgaatatatcgatggatttaaattcgcaggcggttcgcaaagattattggatgtggaaaaggttagaaaaataataaagctttgccatgatcatgatgtttatgtttcaacagggggttttattgaaagagtagctattcaaggtaaagatgctgtaaaaagatacatagaagaatgtaagcatttagaatttgatgtaatagaggtttcaagcggctttatcgaaattagtaaggaagatatgatagaaattgttaaagat…	MPKAFDFVKIEELPPKPRKFSVVEIRGPYYSAVTYGYLQDLLEDWSEYIDGFKFAGGSQRLLDVEKVRKIIKLCHDHDVYVSTGGFIERVAIQGKDAVKRYIEECKHLEFDVIEVSSGFIEISKEDMIEIVKDIKNAGLKAKPEISFIKGAGGGTEIIGYEVLYKDINETIELCEEFLKNGAYMLMLESEGITEGLPPEKWRVDIIKAVVNKFGYEKWMFEAAEPQVFKWYLKNVSKKVNLFIDHSQIVEFNAWRLGLWGDKEIWKSVKFSYK
contig00001	fig|6666666.251327.peg.18		peg	contig00001_15048_13903	15048	13903	-	conserved protein			atgaaattaagcaatgtaataataatttttttagctttatctttaacctctttatttgcagatattacttatgaaggagcaagagctgtagttggttcttatatcgagattttaggagccagtgcaatagtggcaggattattgggattgggagaatttttaggatatttaatgcgatatatttcaggtttgatttcgcttaaaataaaaagtagtaaaattttctggctaatgataatcctcggttatactattaatcttttctctgtaccctttcttgcatttgccaatgaatggatctttgtgttaatgttaatgtatcttgaaagaattggtaagggcttaagaacccctttgagagatgttttaatagctgaggtctctgaaagttttggtaaa…	MKLSNVIIIFLALSLTSLFADITYEGARAVVGSYIEILGASAIVAGLLGLGEFLGYLMRYISGLISLKIKSSKIFWLMIILGYTINLFSVPFLAFANEWIFVLMLMYLERIGKGLRTPLRDVLIAEVSESFGKGKGFGIHEFLDQVGAISGPLIIAWILFFTNSNYFIAFISLFIPALISLFFLFFAFFKMPKIKSVEVNEKFNNQLNEKFWLYTIFICILSLVFIQWNLVSYRLKHEGILNDSMIALMYMLAMLADALIAIPAGILYDKYGLKTLYSLPLLILFSTIVLILSQEVTLIVIAILIWGSINALYEINTRAAISDLVELKYRGYAYGTFGLFLGISMMVNGIVYGYIYTYFKDLIIPLTLILSLISIIFLKMK
contig00001	fig|6666666.251327.peg.19		peg	contig00001_15700_15074	15700	15074	-	Ribonucleotide reductase of class II (coenzyme B12-dependent) (EC 1.17.4.1)		icw(1);Ribonucleotide_reduction	atgataaaattaaactcctttaattttgaaataaaagaaattaaaaagaaagttggtacagaaaataaaattgcaaaagaagagaaaataacaaaacctttagaaagaccttatgtaatagatgctaaagtttataaattaaaaagtcattttgctcaacattctatatttataactataggatatataaaggaaggagacaaggttagaccatttgaaatatttatcaatagtaaagatctcacaaaagcagccgaatttgctgtattaacaagattgctatctgcaatatttagaaggtttgaagatcctatatttattcttgaagagcttagaagtatctacgatccaaacaaagtaggttattggaagaacggtaagtttattcattcattatat…	MIKLNSFNFEIKEIKKKVGTENKIAKEEKITKPLERPYVIDAKVYKLKSHFAQHSIFITIGYIKEGDKVRPFEIFINSKDLTKAAEFAVLTRLLSAIFRRFEDPIFILEELRSIYDPNKVGYWKNGKFIHSLYGEIAEVIEEFFKEMGIIKSEEKKETDSQEKIKFETTNIQELNLFQICPRCNLRTLKIESNCYTCVNPDCGYTKCD
contig00001	fig|6666666.251327.peg.20	K525	peg	contig00001_18159_15697	18159	15697	-	Ribonucleotide reductase of class II (coenzyme B12-dependent) (EC 1.17.4.1)	FIG00010285	icw(1);Ribonucleotide_reduction	atgtttgaagaacctgaacctaagattgtttcattgctaggtaaggaaagaattgaaaatttcaaaaatatctatttgagaatgttagatttacttaaaaaaggtttattaccatttcatcctaattatctaggcaataatgaacttgcaaaaagcatttatgagaaaaaatactttctaaaagatttaaacggagagttgatagaaaaaagacctgaatacttgttccttagagtagcatcatttatcgcagcagcagaagagaatattgagaaggccttgaaacttgccaaaattttttacatattaatgtatgaaggatactttatgcctgcaggaagagtattagcgggtgcaggagatctatacagagcaaaaactttggctaattgctttgtt…	MFEEPEPKIVSLLGKERIENFKNIYLRMLDLLKKGLLPFHPNYLGNNELAKSIYEKKYFLKDLNGELIEKRPEYLFLRVASFIAAAEENIEKALKLAKIFYILMYEGYFMPAGRVLAGAGDLYRAKTLANCFVSVIEDDSIEGIYKAAYEAARTYSYGGGIGIDISVLRPKGSRIHNAAITSTGSVSFMELYSLTTGLIGQEGRRGALMLTIDVKHPDVIDFIKCKQIPNWITSQIVDQLRFTNLFNEVQLKEIEKQVMENTQVRFANISIKVTNEFMRAVEEQINFGPNKILVYKKKVKGILRRVDNIKDVHYSYGIPSKKIENYDLIKIFDKIEELNEFLTNEYGIRINEEDLNDVNKRDVYGDYVIELPNKDYDLAIKYSGDFMLYFSSDKTGEIR…
contig00001	fig|6666666.251327.peg.21	K5966	peg	contig00001_18319_19227	18319	19227	+	Triphosphoribosyl-dephospho-CoA synthetase			atgaaatatatcataaataaaatattgggtaatgcaatactaagtttacttttagaagcaagtgccacgcctaaaccttctggcatagataaaattaataaaattaaaaaattaagttttgaaaattacctatctaccatctcttatatttcttattattattatttatcaataatggatggaattaaagggaaatttaaaataggtaaaagaatatatgaggctacgaaatcaatgatggaaaatcaaagtggtggaaatactagttttggatcgattttacttcaaatccctttaattacttcgacagcttattatttatatagaaataaaaatttaaattttgaaaatattagagagacattgggttttattttaaataattgtaatgaaatagat…	MKYIINKILGNAILSLLLEASATPKPSGIDKINKIKKLSFENYLSTISYISYYYYLSIMDGIKGKFKIGKRIYEATKSMMENQSGGNTSFGSILLQIPLITSTAYYLYRNKNLNFENIRETLGFILNNCNEIDSIYICKAILLLKPTWLLKVDKYDLTKRNWLKEIKENKAKPKDIMKVAEEFDWIAYEYVNDYEITFKENFPAFMKFYEEAKELNSTIIKTIIWILSRRMDSHVYRTKGFEVAKYIMENARESYKRIEKGENIFKESERLRKKIEIYEANTGTTLDLVTACLFLALFLIKI
contig00001	fig|6666666.251327.peg.22	K2274	peg	contig00001_20840_19236	20840	19236	-	Cytochrome c oxidase (B(O/a)3-type) chain I (EC 1.9.3.1)	FIG00118775	idu(2);Terminal_cytochrome_C_oxidases	atgatgagttactcaacagaaaatagatttattaaaatttcaataatattctcctttatttccctagccttaggaggattatttggcttaatacaactacttgcaagaactccttacattcttaacatagatcctcaaatatattatatggttctaacaggacatggagttttaatggctatagtttggacagctttctttataatgggaattgcagtctttgttacaacacgagtacttaaagttaatttaaataaggttttgctcaattcctctcttatattatctctgataggtacaatattagcagcgattgcgattttatcaggacaagctaacgttttatatacattttatcctcctctaaaggcacatccgttattttacttaggagctgca…	MMSYSTENRFIKISIIFSFISLALGGLFGLIQLLARTPYILNIDPQIYYMVLTGHGVLMAIVWTAFFIMGIAVFVTTRVLKVNLNKVLLNSSLILSLIGTILAAIAILSGQANVLYTFYPPLKAHPLFYLGAAILVIGTWIFAVAIFLAFLSWRKSHKKEAIPLPIYGVIATLIVWLEATPGLAIEVLKDLIPMSLFGSPVDVLEARTYFWYFGHPLVYFWLIPAITLWYFTIPRILNTELFSETMAKVVFILFIITSTPVGIHHQLVDTGIDPSYKYLHTVLTYTVAIASFLTAFNIIATLEKSYREKGGRKLFGWIKNQPWNNPVFASLGLAFIIFGLGGIGGIINASYSLNYIVHNTVWIVGHFHTMVGTAVTLTFMGATYLLSPFIFGRNIFSGR…
contig00001	fig|6666666.251327.peg.23	K2275	peg	contig00001_21297_20842	21297	20842	-	Cytochrome c oxidase (B(O/a)3-type) chain II (EC 1.9.3.1)	FIG00008672	icw(1);Terminal_cytochrome_C_oxidases	atgaataagattgaaaaaatatgggctggaatagttatagcgattctagcattatttctttcaactttagcgtatagcataacaataggatataatccaccaagttcaggagcattatgtttacctgctgatttggaaaaatttaacccaggagtaattgaaagagagccaggtgtatacgaagtaaatattttagcaaaacagtattactttgagccgtttaaaataacgttaaaaaatccaaagaaaattatttttagaataacaagcatagacgtaatacatgggttttcaatagtaggaacaaatgttaatgtgatggtttttccaggatactttaccatagttacttgggaaccacctcaaaatgaccaaagagaattcttaataatatgcaac…	MNKIEKIWAGIVIAILALFLSTLAYSITIGYNPPSSGALCLPADLEKFNPGVIEREPGVYEVNILAKQYYFEPFKITLKNPKKIIFRITSIDVIHGFSIVGTNVNVMVFPGYFTIVTWEPPQNDQREFLIICNEYCGTYHSTMYSKLIIER
contig00001	fig|6666666.251327.peg.24	K7152	peg	contig00001_21527_22138	21527	22138	+	Cytochrome oxidase biogenesis protein Sco1/SenC/PrrC, putative copper metallochaperone		isu;Biogenesis_of_cytochrome_c_oxidases	atgaaaaaggtagtatttattaccgttttagctatacttataattatcatattttttatattaaatcctttccaaaaagaaagcctaaagggaatacaagtaaacaagcctgtggtggattttgaattaataactttggataataaaacttttaagttaagtgattataaaggcaaagtaatagctttaacctttgtatattctcattgtcctgatgtttgtcctgttttagccagtagattttcttcagcagcaaaatccttaatggaaaaaggatacgaaaattttttaatgattttaatttcagtagactttttaggagatgattataattcagttaaaaattttctggacaaatacgtagatagagaagtaataaatagaggaaagttgatttat…	MKKVVFITVLAILIIIIFFILNPFQKESLKGIQVNKPVVDFELITLDNKTFKLSDYKGKVIALTFVYSHCPDVCPVLASRFSSAAKSLMEKGYENFLMILISVDFLGDDYNSVKNFLDKYVDREVINRGKLIYLLGKDLNTLNYIWKSYGIYVATSANNTSIVIHSVAVHLIDKNFKWRSSFGTLLQWSTSDLIHDMEILLKE
contig00001	fig|6666666.251327.peg.25		peg	contig00001_22532_22332	22532	22332	-	hypothetical protein			atgctacaagcaggacaagctactatggattgggttacaaaggttactccggctaagcctaaagctgaattgcataatgttttcttatttaaagaagttagggctaagttgatggaagaggtgaagacaaaaattaacaataaaataaatgtaaacgaattaatgattataacatttgtaaattcaaaaccttccatataa	MLQAGQATMDWVTKVTPAKPKAELHNVFLFKEVRAKLMEEVKTKINNKINVNELMIITFVNSKPSI
contig00001	fig|6666666.251327.peg.26		peg	contig00001_22543_22734	22543	22734	+	hypothetical protein			atgtggttttcccaagttatagtttttactttatctggaacaaccttaggactttcagcaatatttataaatcttatgaacgttatattatttcttagtatatttataaatataattttgtttataattaactataagaatattaagaataataaattaaatttgaatattaatttatataaaaataaataa	MWFSQVIVFTLSGTTLGLSAIFINLMNVILFLSIFINIILFIINYKNIKNNKLNLNINLYKNK
contig00001	fig|6666666.251327.peg.27	K898	peg	contig00001_22819_23373	22819	23373	+	hypothetical protein			atgtggaacctagtagcaataggagtactaacagcattatatatatggaaaatgccatacagtccttctaagaatacttataacgatggaaatactgctaaagcctttgcaataccctttttaataactggcttttatctagctttaacaggcttaatgataagctttacttggcctttccaaccggccggaggtgtctataatgtattatttggaggtagcgcatccttaggaggattagtaataatagctttcggtttagcaaactactttaattataatttaagaccaataacttacatagctgcagtagttggcttgtatttaatagtagatggtattggtattttacaatataggttaacgaggacaccagaactttcagctgctttatttata…	MWNLVAIGVLTALYIWKMPYSPSKNTYNDGNTAKAFAIPFLITGFYLALTGLMISFTWPFQPAGGVYNVLFGGSASLGGLVIIAFGLANYFNYNLRPITYIAAVVGLYLIVDGIGILQYRLTRTPELSAALFIVTGIAAILSILFTHSENKTSRYLFLAFVVIFTLLWLFEAVNVTLGHLEPPT
contig00001	fig|6666666.251327.peg.28	K13722	peg	contig00001_25736_23385	25736	23385	-	Tricorn protease interacting factor F2			atgataaacgtaaaaaattacgatattaacttaaattttgatttaaaaaacttaagatatgaaggaaaggtaaagattgaaattgaaagtgatgaaaatgaagtaattctaaatgcggtgaatcaaaaaataagaaaaatccttaaagatggaaaagaaattccgtttaaatatgatggagaaaatataaaaattgagggaaaattttctggaataatagaaatagattttgaaaagaatattccttattccttagtaggaatatatgcaataccatatgagggagataacataatttctacacaatttgaagcagcccatgcaagggaaatgataccttgtatagatcatccagcatataaagctgtatttaagttaactgtaaacgtagataacgga…	MINVKNYDINLNFDLKNLRYEGKVKIEIESDENEVILNAVNQKIRKILKDGKEIPFKYDGENIKIEGKFSGIIEIDFEKNIPYSLVGIYAIPYEGDNIISTQFEAAHAREMIPCIDHPAYKAVFKLTVNVDNGYDVISNMPYEKIEEEKGRKIYYFLPTPKMSTYLLYLGIGKFEEIKDKYKNIDIIVATPKGKISKGRFALEIAKKFLEFYEKYYGIPYSLPKLHLIAIPEFAFGAMENWGAITFREIALLADENSPLIQRKRIALTVAHEIAHMWFGNLVTMKWWNDLWLNESFATFMSYKAVDRCFPEWNVFYDFISAEYAPSMRKDSTSFTHSIEAKVEKPEEAEQIFDEISYGKGASILRMIESYLGEEVFMKGIREYLNKFKYSNATGNDLWD…
contig00001	fig|6666666.251327.peg.29		peg	contig00001_25788_25958	25788	25958	+	hypothetical protein			ttgacatgcaataaatggaaagaagcgataagcgatgaagtagctttaggatttgcgtactgtgcttttacaaatattgaaagcattaccctaaagtttatggaggaatttaggtatcttattatttttagccaattcccttcagtactaaagggtaaatttagtttatga	MTCNKWKEAISDEVALGFAYCAFTNIESITLKFMEEFRYLIIFSQFPSVLKGKFSL
contig00001	fig|6666666.251327.peg.30		peg	contig00001_25994_26332	25994	26332	+	hypothetical protein			atgataatcaaagaatataactctaaaggtagagattatattgaagtttttcggaacgaatttgaagaattggaggaatggaattttgaagaattaaaaagagaaagaagtgatttagatttaagtagctatgaagattttttatcaaaatatccaattattgatataaaagaagaaaaaacaataattaaacatatattatataaagaaaatgaaaaagagaaaatttattattttgtaactttagaaatatattctaataaagttatattaaaggctgaacctttattaaaaattaataaacttagagaaagacaatcaatgtttcctcttatttag	MIIKEYNSKGRDYIEVFRNEFEELEEWNFEELKRERSDLDLSSYEDFLSKYPIIDIKEEKTIIKHILYKENEKEKIYYFVTLEIYSNKVILKAEPLLKINKLRERQSMFPLI
contig00001	fig|6666666.251327.peg.31	K6911	peg	contig00001_26577_27512	26577	27512	+	Pirin-like protein YhhW, possibly qercetin 2,3-dioxygenase activity			atgacaaaaaagctggttaaatttgttatcccttcaagagaaactttggaaggagctggggttagattaaagagagcctttggggatccaaacttagcttatattactgatccttttcttcttttagatgattttggttcaagattccctcatgaatatttatcaggcttcccatggcatccacatagaggttttgaaactgtgacatatttaattaaaggcgaagtacatcatgaagatagtactggcataaaagggattattagaactggagatctacaatggatgaccgcaggaagtggaatattccattctgaaatgcccaaacctgaaaaaaagatagtcgaaggaaaggaaattgaagatcctgaagtaagaggtcttcaattatgggttaat…	MTKKLVKFVIPSRETLEGAGVRLKRAFGDPNLAYITDPFLLLDDFGSRFPHEYLSGFPWHPHRGFETVTYLIKGEVHHEDSTGIKGIIRTGDLQWMTAGSGIFHSEMPKPEKKIVEGKEIEDPEVRGLQLWVNLPSKNKMILPKYRNLRRESLPVITLDNGIVARVVAGKLEKVPGYGRIEGPVKDLNIEVEYYDLSIPPNEEFNYEVKEGLTVLAYVLEGSVIAKKMDKEINVESRKTLIFDRNGNIINIKGGEKGGRILLLIGKPIEEPIAWYGPIVMNTHDELIQAFEELRKGTFVKHKATEYDYFKY
contig00001	fig|6666666.251327.peg.32	K216	peg	contig00001_28816_27992	28816	27992	-	iron(III) dicitrate-binding protein			atgagaaaagttttttgcgaaacgttaggattggaactaaaattacctgaaaaatgcgaaagaataattagcttcagtccagctgtaacggaagctttattctctatgggcttaggagataaggtagttggagttagcgtatactgcgtaagacctgaagaagcacgaaaaaaagtaatagtaggtagttattctaatactaacgttgaaaagttaaaggaattaaaacctgatttaatatttactacaacaggctatcaaagaaattttgctttaaatttatctaagatttttaacgtttacgctgtccaattgcccatttcattatgtagtttaatagctacatgtgtagaagttgggtttgttgcaggatattataaagaagcaagaaacttagaa…	MRKVFCETLGLELKLPEKCERIISFSPAVTEALFSMGLGDKVVGVSVYCVRPEEARKKVIVGSYSNTNVEKLKELKPDLIFTTTGYQRNFALNLSKIFNVYAVQLPISLCSLIATCVEVGFVAGYYKEARNLERELIEKLLDIKRLKRKLRVYVEIDLGGPVSFGAFSYITNTLEILGVEGIFSNESCEWLIPDFEKVKEKNPEVIIYEPKMFRSETKEEVIKKLVNRGWENIDAVKRGKILVTPGPYDFLAHHGPSFITKAIPWLYDNLSKLE
contig00001	fig|6666666.251327.peg.33	K1515	peg	contig00001_28868_29362	28868	29362	+	ADP-ribose pyrophosphatase (EC 3.6.1.13)	FIG00000367	isu;NAD_and_NADP_cofactor_biosynthesis_global isu;Nudix_proteins_(nucleoside_triphosphate_hydrolases) isu;CBSS-342610.3.peg.1794	atggaaatttataagggtaagaaatttaatgtctgtttagatagggttattcttccgaatggaaaggagaaaataatagagaaagtggaacataaaggttccgttgttatttttcccattttaaatgataaaataattttaattagacagttcagacccgtcataaatcagtacatttatgaacttccagcaggcacattggaaggaaataatataatagaggaagcaaaaagggagttattagaggaaacaggttatgaagctagagaaataaaatatctttttaaattttatccttcgcccggaatatccactgaaataatgcatgttgtattagccaaggatctaacatataagggaaggaaaacggaagaaggtgaggttattgaggttgaaatg…	MEIYKGKKFNVCLDRVILPNGKEKIIEKVEHKGSVVIFPILNDKIILIRQFRPVINQYIYELPAGTLEGNNIIEEAKRELLEETGYEAREIKYLFKFYPSPGISTEIMHVVLAKDLTYKGRKTEEGEVIEVEMKTIEEIKYMILKGEIIDGKTIASFLYYINYL
contig00001	fig|6666666.251327.peg.34		peg	contig00001_29742_29353	29742	29353	-	hypothetical protein			atggaaaaaaaattaaaagagttaataaatcaaagaaaagtcttaagcttcgaagatataaagaaaatttttaacttagataaagaaaaattgattcagtttatcgatgagctagaaaaggaaggatacgttataaaaggtaagatatttggtagtgaaaactcttacgtttatctaccgatagatataaacgacgaatatttagataaaataagaataatagaattaagagggcatgttcatttagttgcaatatggagaataaagaatgaatggaaaatagcaaatatgtatttgggcgaattaaacgaaattttaaagaataactttaataaagcaattttaactttaaacgaaagaaataaagtagtttttgaaacttataaataa	MEKKLKELINQRKVLSFEDIKKIFNLDKEKLIQFIDELEKEGYVIKGKIFGSENSYVYLPIDINDEYLDKIRIIELRGHVHLVAIWRIKNEWKIANMYLGELNEILKNNFNKAILTLNERNKVVFETYK
contig00001	fig|6666666.251327.peg.35	K197	peg	contig00001_31712_29748	31712	29748	-	Acetoacetyl-CoA synthetase (EC 6.2.1.16)	FIG00139370	isu;Polyhydroxybutyrate_metabolism	atgaagaaaaaactctgggtaccttcaacggaagttattgaaagatctaatataatcggtttcattaaatacgttaataaaaatgaaaatttagatttggaaagttacgaagaaatttatcgttggtcgatcgaaaatattcctacattttgggaattattatgggaatattgtagaataatacattccaaaaagtatgagaaaattgtagacgaccttaataagtttccaggtgcaagatggttcattggagcaaggttaaattttgcagaaaatctattaagatatagggattcaaggaaagctttaatttcatattcagaaagcggtaaaaataaagaatttacatatgacgagctttataacacggtggctaaactttatgattcattaaaggaa…	MKKKLWVPSTEVIERSNIIGFIKYVNKNENLDLESYEEIYRWSIENIPTFWELLWEYCRIIHSKKYEKIVDDLNKFPGARWFIGARLNFAENLLRYRDSRKALISYSESGKNKEFTYDELYNTVAKLYDSLKEDIKVGDRVAAYMSNIAETVIAMLSSTSLGAIWSSCGTELGYSAVIDRIGQLNPKILFTIDGYYYKGKYIDVLPNVEKIVKAINSIEKVIVFPYIKERPNIGNIPRAILYDELIASSSLKDIKFEQVDSNHPIYIMFSSGTTGKPKCMVQSVAGVLINHLKELILHTDLKREDKITYITSPSWMMWNWLISSLAVGSTVVIYDGNPNYPDWGKMWKIVEEEGITIFGCSASYINSLRSVNAIPKEKYDLSSLREISQTGSPLSAEGF…
contig00001	fig|6666666.251327.peg.36		peg	contig00001_31982_32932	31982	32932	+	putative aldo/keto reductase			atggattacagatattttaagagaataggggaaaaaatttcagttataggcttaggaacgtggcaatttagtgaaacatggggtgtattggattataatatagcaaagtctataataaaagcagcagttgagaatggaataaacctaatagatacggctgctatatatggaagaggaaagagtgaagaatttatcggaaatgctttaaaggaattaaatattaaaagagatgaggtatttattgctacaaaaattcctggagattttttaaatgaaaaggatgtttttaaagctgtaaatagatgcttggaaagactacgaattaatgaaatagatttgatgcaagctcattggcctccgatttggcataatttccctactaagaattatatgagagca…	MDYRYFKRIGEKISVIGLGTWQFSETWGVLDYNIAKSIIKAAVENGINLIDTAAIYGRGKSEEFIGNALKELNIKRDEVFIATKIPGDFLNEKDVFKAVNRCLERLRINEIDLMQAHWPPIWHNFPTKNYMRALEKLVDLGKIRYIGLSDYPVELIDAARECLAKHDIVSIQVRYNLVERHAEIEHIPYAEKNDLMLLAWSPIAKGALSGKYSLDDVTKFNDLRINDPLFHPENYKEVLKLVETLKEIGKKYGKTPIQVALNWLINYSKVIIPIPGAKNDKQVIENVASVGWKMEYKDWYEIDKISKSLNISYVTW
contig00001	fig|6666666.251327.peg.37		peg	contig00001_33284_34741	33284	34741	+	Cell surface protein			atgattaaatatttgataattttttctctcatataccaaacgtttgttattcagatttcatctgagcaaattatgataatttacattaaacctgatggaacttttgaacccagttatgcacctttaaaggttgtagggaatatttacattttaacaaaggaaataagaggaaaattcgtaattcaaagaagcgatatcgtattggatggaaataattatactttgtatggaataaaggaatttggttttaatggaatagaattaattaaagttaaaaatttgataatcagaaattttaaaataaaagattttgagacgggaatttatttaaaagattctaataatatattaatcaaaaacatttttatatttaattgttctataggattaaatttaatt…	MIKYLIIFSLIYQTFVIQISSEQIMIIYIKPDGTFEPSYAPLKVVGNIYILTKEIRGKFVIQRSDIVLDGNNYTLYGIKEFGFNGIELIKVKNLIIRNFKIKDFETGIYLKDSNNILIKNIFIFNCSIGLNLINVFNSNFTLNSIYYNKYGIYMENSYENLFNNNLIYDNYLGVLIINSENNEFINNSLKNDSFLIDFSFKNKFINNTINNKQLLYLENIKDKLIENIEAGQIIILNSKNLTIRNVLISNSEIGIFMYNSSLLKIIKNKFFENSFTSIYMVNSNFNFIIINEIFNNFHGIYLRNSMNNSLSYNILTNNKNGIYFEFSFNNLVVNNTFQENERGIYLFNSNNNFIYHNNFIKNNFHVETKNSKNVWNKKYPDGGNYWSDINCTDRKKGEK…
contig00001	fig|6666666.251327.peg.38		peg	contig00001_35283_35020	35283	35020	-	Dihydrolipoamide dehydrogenase (EC 1.8.1.4)		isu;Glycine_cleavage_system isu;5-FCL-like_protein	ttggttgaaaacttaagaaaggaaaaatatgaaaaagttatcgaaagttataataacgtagatttaattaaaggaaaagcaacttttacttttccaaatattgtagaagttgatacagaagaaggaaaaattaaaatagaaggagataaattcttaatagctacaggttccagggcttcaataccaaatatcgaaggtataaatagcgctgaaatattgacaagcgatgatgtttgggaaataaaaagttaccatctagattag	MVENLRKEKYEKVIESYNNVDLIKGKATFTFPNIVEVDTEEGKIKIEGDKFLIATGSRASIPNIEGINSAEILTSDDVWEIKSYHLD
contig00001	fig|6666666.251327.peg.39		peg	contig00001_35555_35316	35555	35316	-	Mercuric ion reductase (EC 1.16.1.1)	FIG00002773	isu;Mercury_resistance_operon isu;Mercuric_reductase	atgattaaaagaaaatatgattttgtaataataggttacggtgcagcaggatttgctgctgccattaaagccagtgaaataacagaagaaaaagcaaaaatagccttgatagggaagggaaacataggaggtacatgcgtaaatgtaggatgtattcccttaaattattttttggaaatttcccatagctattttattcaagcaagtttccaggagttacagttacaggaaaaagattaa	MIKRKYDFVIIGYGAAGFAAAIKASEITEEKAKIALIGKGNIGGTCVNVGCIPLNYFLEISHSYFIQASFQELQLQEKD
contig00001	fig|6666666.251327.peg.40		peg	contig00001_35673_37046	35673	37046	+	Cobalt-zinc-cadmium resistance protein	FIG00000207	idu(1);Cobalt-zinc-cadmium_resistance	gtgttaaaagacgtaagagtaagggttgcatttttcactctattgataaccatctttgttttatttttaaggattttagcctatttttttagtgggagcttagctatattagctgatagttttcatagtgtaactgatataattgcaggaattttagctgtaatatctttaagggtagcaataaaggaacctgatgaagaacatccctatggtcatggaaaggctgaaagtttaggatgtttgggtatttccctagctttaatatttgtttttatttatatcctatatgaagccttttatagatttctaagcgcaagttatgaaatagaatttgatttgctggtagcatcattcttaactttaactataataatagatttttggcgttcgagagttctt…	MLKDVRVRVAFFTLLITIFVLFLRILAYFFSGSLAILADSFHSVTDIIAGILAVISLRVAIKEPDEEHPYGHGKAESLGCLGISLALIFVFIYILYEAFYRFLSASYEIEFDLLVASFLTLTIIIDFWRSRVLLKFSKKFSSQVLESDALHYKSDFYATLSILILSLLVYFSVIKENLIIYVDSFLAIFISFYFAIAGLKLAVNSINELMDKAPVEAIKAFEFSCKELGIKCKNTRARRVGNKIFIDSTIILPEKLSIEEAHNFANLIEEKTKNYLRNEKLDITIHMETEESEKISEITKRVEEIAKKTKGVMGIHDINIIKEKDQYHIRLHIEVSPTTTLKEAGLIGKKVEENIKSMIKETASVMAHIEPRRINSYDINNLVLSLINKNPQLKNNIKL…
contig00001	fig|6666666.251327.peg.41		peg	contig00001_39994_37043	39994	37043	-	hypothetical protein			atgaaaaaaatactgctattgctagtttgtatttcattaataaatttaaattttaattcacaaaaccaagctgtatattctatacaagataactatatttccaactataaagttatatgcgaaaaatttatatctaaagtgtcagaaaactttacctttacttcaagctatttaaacggtaacgatttatatgttttaggctcaaatcagaaatccagttcaaatacaaatgttatatttggcaagtataattttaacggtaaaagttgtaatttaagttggataaaagagtatggaggaaatggttttgacaatgcaacagactttaaatataaagatggattcttctacatattagcttcaaccaacagctcaggagctggaaagagcgatatatta…	MKKILLLLVCISLINLNFNSQNQAVYSIQDNYISNYKVICEKFISKVSENFTFTSSYLNGNDLYVLGSNQKSSSNTNVIFGKYNFNGKSCNLSWIKEYGGNGFDNATDFKYKDGFFYILASTNSSGAGKSDILLIKVDTSGNIIWQKTFGSSFDEISTRLYIFDNYIYALATGSDSNGNYNFRILKLDLNGNLIWSKQWGNFYRAVPLALVIDQNQLIHIVGIGIEIVNSIPYARGIYLILNNNGDYYKAVKFIVGTLLQFNVGFTDIIMEGNTFYVSGGFAISPADIDIILLKLDNTQQVLKQLRLGKSKNETLAKIYFDLTGGIVGVGTTNSESSSYDGYILFLDKDLNIKSQYIVTGIKDEGFINLYKYADFLFLTGATASPSLTISTSTLLIQTL…
contig00001	fig|6666666.251327.peg.42	K13953	peg	contig00001_40031_40705	40031	40705	+	Alcohol dehydrogenase (EC 1.1.1.1)		idu(5);Fermentations:_Mixed_acid idu(5);Butanol_Biosynthesis idu(5);5-FCL-like_protein	atgaaagtaacgttgctatataagactgctaaaatagaaacaaatcatttaaatttggagaaaatagaaataccaaaggtagcagaagatgaagttttaataagaataaaagcctgtggagtttgcaaatccaatttgaatatgatcgaaggagattgggaagatttaggtgttccttcaaaatttcccatttttccaggacatgaaatagtaggaatcgttgaaaaggtaggtaaaaatgtaagctggataaatgaaggtgaaagagttggcgttcaatctctatataaaacttgcggaaaatttgaatatcgtttatccagaagggaaaatttatgtttggaagctgaaataaccggagcaactgtagacagtggttatgcagaatatatgaaggca…	MKVTLLYKTAKIETNHLNLEKIEIPKVAEDEVLIRIKACGVCKSNLNMIEGDWEDLGVPSKFPIFPGHEIVGIVEKVGKNVSWINEGERVGVQSLYKTCGKFEYRLSRRENLCLEAEITGATVDSGYAEYMKANTYHVYKVPDNLKDEEVAPLFCPGVTAYRAVKLAEVSFGKKVAIFGIGGVAHLAFNIKDFKFSNEQIIKGSVIGIRIDMKKVLEIASKGLN
contig00001	fig|6666666.251327.peg.43		peg	contig00001_40804_42261	40804	42261	+	hypothetical protein			atggatgaaaaaataaataagataagagaatttattccaaaattttatgaagaattaaactatgaaatatatttaaattattcaggtttaaaagatactcttaatacatccgaaatatacgaaaaatattcgtttttaatagataaagaattagctttaaaaattaaaaataaagatagaagattaaactatatttcttcctttattcaaggaatgtatattaataaaaaaacaagtaaaattagggataaaatagctacagtagaagccaatacttttatagagtatgaaggaaagaaaataaactacagaatagttcccatcgtaatagccaatgaaagtagaagggaaattagaaagatattatataaagaaagaatcaagagtttttatcctata…	MDEKINKIREFIPKFYEELNYEIYLNYSGLKDTLNTSEIYEKYSFLIDKELALKIKNKDRRLNYISSFIQGMYINKKTSKIRDKIATVEANTFIEYEGKKINYRIVPIVIANESRREIRKILYKERIKSFYPINKYYIKLWKAMNQASRNLGYKNYLEYCSFINLKDYEKLKQKAQQFLVKTKSLYVDLMYENFKKINLDFYESERHDLSFFFRASKFDNMFVKEKMMQVFNNFLEDFGLSLKNFPNIILDIETREKKVTRAFVSPVKVPDRIYLVITPKGGQDDYLALFHEAGHAFHFANISKDLDVEYKYLGPSSITEAFAFLFEYLLIEKEFLKRYFDLNFEYLKFQYLYKLYFLRRYCSKLIYEIELNTKGVNKEAGFLYKKIMEENMITKHERV…
contig00001	fig|6666666.251327.peg.44		peg	contig00001_42774_42400	42774	42400	-	hypothetical protein			atgtttataaaagaaaataatacttttactttgccatatgttgaagctaaagaaaatgaaagaatatcaacaaaaatatataactttatgaaagaaaagtttaacataaattctactctaatcatagaaaatccttggtgtttagcatttaataaagattataaaatgttaaaatttattccagattttcctaaagaattagaagcagagtttttagctataccgatagtttcagtcgaagatcctaaaaattccttttggattccaattaatgaagcaaataattataatctaacgaatgaaactttgaaaataataactattttaaagaatttgataggtgtagaagaagtaataaatgaattttgtggttaa	MFIKENNTFTLPYVEAKENERISTKIYNFMKEKFNINSTLIIENPWCLAFNKDYKMLKFIPDFPKELEAEFLAIPIVSVEDPKNSFWIPINEANNYNLTNETLKIITILKNLIGVEEVINEFCG
contig00001	fig|6666666.251327.peg.45		peg	contig00001_44754_42832	44754	42832	-	Secreted protein containing C-terminal beta-propeller domain distantly related to WD-40 repeats	FIG01633356	ff	ttgaatacacaaatatcaaaggaaaattataaaaaagaagaagaaaagtttagaagatttaattccttggaagaaataaagagctttataaataattataaaaaatctttattaatatctccacctcagtttttatctccacctcctatacgttctacagagccatcaccaattgatatgcctacatcagagttaggctcagaaactcaatcaccttattattcaagaacgaatgttcaggttgaaggaatagatgaagctgatatagttaaaacagatgggaaattcatttatacattaaccactaaagaagttacaataattaaagcatatccggttgaagaagccaaacttattagtaaaattccattggatcaatacaataaattgtataaccaa…	MNTQISKENYKKEEEKFRRFNSLEEIKSFINNYKKSLLISPPQFLSPPPIRSTEPSPIDMPTSELGSETQSPYYSRTNVQVEGIDEADIVKTDGKFIYTLTTKEVTIIKAYPVEEAKLISKIPLDQYNKLYNQIFLYAYKDKLVIIYSSIKVKTLENEHRNNTAPVYILPYRYPEYNTGVLTYDIKDKANPILEWNVTFKGFYISSRLIEDNLYIITGNPIIEEVILPEIYSNDKVINVQPKDIYYTNHIDIAFQFVILARLNIVNKELEYNGFLLGITNAIYVSFNNIYITQYIFSSRWLEERTTSNMNRDYTAIHRINIQSGLKYEATGKVPGFVLNQFSMDEYKGYFRITTTSISFTTLTNFTTPTNSNVITTPPPFSVPQIPITSNNIYILDMNL…
contig00001	fig|6666666.251327.peg.46		peg	contig00001_45448_44960	45448	44960	-	hypothetical protein			atggaattaaaacgttcttttaaaaatcttttaaatttccttttaataggtacaactccaattagattaatagaaggaattactttaaatgctttaattatcgttttatctctctcattcattatttataatataacttttatgcttcccgcaatttcgatagtttgtttttttgcatttaaacatctaaggacatgcagattactatatgaaattagaatagatgaattagaagtaattggaagtaaaagtttaagatttcatagagtagttgatctaagtataaagattttggagttttatttaataggttatggtttactgttaattttatttttcgttttattaactataggatttaatttattctatttcccaattattttaacagtattttta…	MELKRSFKNLLNFLLIGTTPIRLIEGITLNALIIVLSLSFIIYNITFMLPAISIVCFFAFKHLRTCRLLYEIRIDELEVIGSKSLRFHRVVDLSIKILEFYLIGYGLLLILFFVLLTIGFNLFYFPIILTVFLYPFISIIGHFARVKAIEELRSINSLMSHN
contig00001	fig|6666666.251327.peg.47	K3652	peg	contig00001_45574_46119	45574	46119	+	DNA-3-methyladenine glycosylase II (EC 3.2.2.21)	FIG00001134	isu;DNA_Repair_Base_Excision	atgaaattcgttgcttttaacaaggatttcttcgaaagggatcctaaaatagtagctattgaattattgggtaattttttggtaagaaggataaaaaatcggcttttaatatctaaaatcgtagaaaccgaagcttattatggatataacgatccggcttcaagagcatataaaggaataaagaaatataatagagctatggtaatggagccaggcatagctttcatttatatggttcattcaaattggcttttaaacgttgttgcacatcctaaaaatgatataggggctattcttataagagctgttgaacctttaaattttaaatcaaatacaagaggacctggaagaattacaagggctttaaaaatcgataaaagattcaatgaaaaaagttta…	MKFVAFNKDFFERDPKIVAIELLGNFLVRRIKNRLLISKIVETEAYYGYNDPASRAYKGIKKYNRAMVMEPGIAFIYMVHSNWLLNVVAHPKNDIGAILIRAVEPLNFKSNTRGPGRITRALKIDKRFNEKSLLNLNSSLFLALNVNKGEFEIASSKRIGLKRDLEENLRFFIKGNPFVSR
contig00001	fig|6666666.251327.peg.48		peg	contig00001_46208_46609	46208	46609	+	Transcriptional regulator, PadR family		isu;CBSS-1352.1.peg.856	atggagtttagaagaagagtaggaagagaaggagcgttaaaatttttaatactatggttgctcagcgaaaatcctaggaatggtgttgaaataataaatgaaattgaaagaatgacttggggatggtggaggccctcacctggttctgtatatcccttactttcttctttatcaaaggatggatttatagtaaaaatgccagatggcagatatcaaatattagagaaaggtttggaagaaattaaagaagttttacctcctaggaaacctagaactgtggaagatattttaaatgaaatagaaggctacatttcttatcttgaagaaataggcaaggataaaatatctcattataaatctaaagttgaagcgatcaagataagattagaaaaattaata…	MEFRRRVGREGALKFLILWLLSENPRNGVEIINEIERMTWGWWRPSPGSVYPLLSSLSKDGFIVKMPDGRYQILEKGLEEIKEVLPPRKPRTVEDILNEIEGYISYLEEIGKDKISHYKSKVEAIKIRLEKLI
contig00001	fig|6666666.251327.peg.49	K199	peg	contig00001_46606_47607	46606	47607	+	multidrug ABC transporter, ATP-binding protein			atgactgaggatattataaaagcaataaatctaactaagaagtttggtttactggtagctgtggaccatgtaaactttgaagtaaaaaagggagaaatattcggatttctaggtcccaatggagcaggaaaaactactacgattaatatgcttacaaccgttcttaagcctactgaaggaacagctatagtaaacggttatgaaataacaaaacaacctttaaaggtaagacaatcaataggggttgttcatcaggaatatactgctgacgaagatttaactggatgggaaaatttaatgttaatggcatcattatatggattaccaagagaagttgccaaaaaaagagtagaagaattggtagaactggttgaattaaagaatgctataaaaaggaaa…	MTEDIIKAINLTKKFGLLVAVDHVNFEVKKGEIFGFLGPNGAGKTTTINMLTTVLKPTEGTAIVNGYEITKQPLKVRQSIGVVHQEYTADEDLTGWENLMLMASLYGLPREVAKKRVEELVELVELKNAIKRKVETYSGGMRRRLEIAMGLINRPKILFLDEPTLGLDVQTRAAIWSYILKLKEQYEMTIFMTTHYLEEADLYCDRIAIIDKGKIVKIGSPKELKGSIGGYIVTVQVANDIISALKIIESMNNVNEVKNKGDTFRIKTKDAESFIPELMEKLNKNGIKVIKISVSEPSMDEVYMEYTGKSLRDEQSSWEEAFVFHRTIRRARR
contig00001	fig|6666666.251327.peg.50	K1992	peg	contig00001_47604_48476	47604	48476	+	ABC transporter, permease protein			atgagcgaaaaacaatctttgtatattttaaatagcttaatatcacttacaaacagagaattaaagaaatggtataaagttccagtaatacttttcttatctttattccaacctataatttggttagttttatttggtaaatctatgaatatgggttcaatttttactggtacaagcatagaaattccaggtttaaatatgcctaaggagataataaatgagatagcatcaaaggttttgcttttaagatttggaacaaccgactatttctcatatttagctgcaggaatggtatctttcataatcttatttacatctatgagtagtggaatgacaatggtatgggatagaagactaggttttcttaataaacttcttacaactccaatacccagacct…	MSEKQSLYILNSLISLTNRELKKWYKVPVILFLSLFQPIIWLVLFGKSMNMGSIFTGTSIEIPGLNMPKEIINEIASKVLLLRFGTTDYFSYLAAGMVSFIILFTSMSSGMTMVWDRRLGFLNKLLTTPIPRPVIILSKTFSAVLRALVQATIVLLVATLLGLQYKPNVSAIDFLGVYLALFLMALGLSSLFIMLAIRASSWESQMAIMNLLNLPLLFSSNAFYPIDIMPYWLQPFAYINPITYTNDIVRQLLLGTTGINSLFIDYLYLISFASFLSSVGIILSWKYLSR
contig00001	fig|6666666.251327.peg.51		peg	contig00001_49398_49829	49398	49829	+	hypothetical protein			atggaaaaatatatatttggatctaaggaatggcttgaatatttcgctaaagtattaaatgaggatgaaagttataaaaaggctgcaaaagattgggaagatcctataactttaatagttacaaatttaccgcaaaaagtaaaggaatattttaaaaaagaacaaataattgtatggtttgatttatggcatggagaatgcagggctgttgaaattctaaatgatcccaatgaaagaaagtcaggaataactttaacaggaagttatagtacaataaagaaaatagccttgggaaatttgagtcctacagtagcagttatgacagggcagctaaaagccaaaggaaatgtgatgaaactcattacaagtgcaggtgcttcggctgcttttgttaatgcg…	MEKYIFGSKEWLEYFAKVLNEDESYKKAAKDWEDPITLIVTNLPQKVKEYFKKEQIIVWFDLWHGECRAVEILNDPNERKSGITLTGSYSTIKKIALGNLSPTVAVMTGQLKAKGNVMKLITSAGASAAFVNAIKKVPTEFLE
contig00001	fig|6666666.251327.peg.52		peg	contig00001_49826_50866	49826	50866	+	Threonine dehydrogenase and related Zn-dependent dehydrogenases	FIG00053044	idu(1);Threonine_degradation	atgaaagccctaaaatggtatggtccgtatgatttaagagtagaggaaagtgaagaacctagaatagtgaatgaaacagatgccttggttagacctactttggctggaatatgtggaacagatttacacatttacaaaggatatttacaaataattcctggaaatataatagggcatgagtttgttggtatagtagaagaagttggcaagggagttaaagaattttcaaagggagataaggtagttgtttcttgttgggttgctgatggaaaatgttggtactgcaagaggggatattatacacaatgtgtaaatattaacatatttggaataggacctctttacggagaagcattacaaggagcccatgcagaactggtccgtgttccttatgctgac…	MKALKWYGPYDLRVEESEEPRIVNETDALVRPTLAGICGTDLHIYKGYLQIIPGNIIGHEFVGIVEEVGKGVKEFSKGDKVVVSCWVADGKCWYCKRGYYTQCVNINIFGIGPLYGEALQGAHAELVRVPYADVMLYKIPENIPDEKVVMLSDGLPAGYAGIVEGGIKAGDIVTILGFGPIGAVAGMCAKILGASLIIAIDVIEERLKIARELGFKTLNAKEVDVAEEVRNLTDGRGADLVIEAIGGSEEVLRKAIELARRKGTVSVLGFHVHDYNLPAGQLWISEKRLIFSIGDPIRYRYELLELIKNDRIDISKIITHKVSLNEAPKGFELFDKKVAFKVVIKP
contig00001	fig|6666666.251327.peg.53		peg	contig00001_51085_52188	51085	52188	+	Carboxynorspermidine dehydrogenase			atgaaaatccttgttttaggtggagctggtgacatgggaagtcatattgttaaatttttattggaaagtaaagagattgaagaagttcatatcggtgatataaacaggattaaaggagaaaaacttgctgaaacttttggtaacagatgcaaatacgtttttattgatgctaaaaaatatgatgaattagttcaaaagtttaaaaattatgatttaatagcaagtgcattaggtcctttttatgagtttggtccattggttgctaaagcctctttagaagcaggagtaagcttatttgatatatgtgatgattttgatgctgctaaaaagattttggaacttgatcgagaagtaaataaaaaaggcataacaataataacaggtataggttggactcca…	MKILVLGGAGDMGSHIVKFLLESKEIEEVHIGDINRIKGEKLAETFGNRCKYVFIDAKKYDELVQKFKNYDLIASALGPFYEFGPLVAKASLEAGVSLFDICDDFDAAKKILELDREVNKKGITIITGIGWTPGLSNLLAKYAYNKLGKANKIRIFWVGSAADSKGLAVIMHLLYAITGKVPMFKDGKEILVNAGNGREMVIFPDPIKEAYCYYTGHPEPVTLPMYLKGLNDVEVKGGLIPDWQNKLGKLFVKIKLTNTATKRRRLSKFLYKIEDIFRTGGIECSAVRVDVYKDGEKSSLAVADRMGRLTGLPIAIACELFLKGKILEKGCFAPEGIIDPTDFLRILNLKGIKIFEFNEEWKELKTI
contig00001	fig|6666666.251327.peg.54		peg	contig00001_52738_52181	52738	52181	-	N5,N10-methylenetetrahydromethanopterin reductase-related protein, Swit_0724 family			ttgggaaagaaagttaaaagaggaatatctgaggtaataaattttattcaagaatttaaaaagtatgtaaaagagaatgtagaaatttatgtaggaacttcaggtccaatattagctgaaaatgttgctaaattaggaataattaatggaatagttgtagatatgctatggaatcctatgtatgctaaaaaaatgaaggaaatagtaagcaaaattaataaagaaattcagattatagctagaccttttacattcatttcatcagataaatcaaaaatggttgaaataataaaattttacattaagaatttggtaggtaattctcctatgctaaacgctgcaggaataaaatatgaagacttagatgatgagaaaataatcgaagataaggttataccc…	MGKKVKRGISEVINFIQEFKKYVKENVEIYVGTSGPILAENVAKLGIINGIVVDMLWNPMYAKKMKEIVSKINKEIQIIARPFTFISSDKSKMVEIIKFYIKNLVGNSPMLNAAGIKYEDLDDEKIIEDKVIPNFTATGSVEEVLEQTAKIVEAGVDHVCYGHPLGIDPYETIKLIKDKIISYFK
contig00001	fig|6666666.251327.peg.55		peg	contig00001_53040_52798	53040	52798	-	hypothetical protein			atggtcattttcagcttagcatttgaaggagatagaaaaattgaggaatatattaagttagcttatttaagcgataatctgggattttacagtttccaaatttacgaacatttaccttttaaacccgctatacctatttcttttatcatagcaaattatactaaaaaattaaagttggaccagttacaattccagtattcttataccatcctttacaactttcaagatatatttctttcttaa	MVIFSLAFEGDRKIEEYIKLAYLSDNLGFYSFQIYEHLPFKPAIPISFIIANYTKKLKLDQLQFQYSYTILYNFQDIFLS
contig00001	fig|6666666.251327.peg.56		peg	contig00001_53085_53921	53085	53921	+	hypothetical protein			atgtttaaagaaatatccataatcgcaatttttccagctatgatatgggctattgctcctattttatataaagattttcttatagaaaacacagtattaaaggttaacctttatcgaatgttttttgcctcattagctttattatttccctttatcgttttaggttataatgaaggaatattttatggaattctaagcggtatattaactctcgtaataggtgattctttttatttattagctataaagaaaataggagcatctatagctgcgcctgttgcatatacttatgttttcttttcccagtttgctgcaacttttttaggagaagaaataaactataaatatttcttaagtgctactttgattttaattggaatattcgtattatccagagga…	MFKEISIIAIFPAMIWAIAPILYKDFLIENTVLKVNLYRMFFASLALLFPFIVLGYNEGIFYGILSGILTLVIGDSFYLLAIKKIGASIAAPVAYTYVFFSQFAATFLGEEINYKYFLSATLILIGIFVLSRGGKFKLRLLGVIFALGASLSWTLGQSMIKLATIYNMNPISIAFSRTFSACLALALICLFVEKSLRINLKGNKQLVLASISISDLALGSSLFILSIALAGLAITIILTSSSPLITQIIAKIAGKETPTLRDIIGGSLIVFALILSFI
contig00001	fig|6666666.251327.peg.57		peg	contig00001_55060_54191	55060	54191	-	Membrane-associated phospholipid phosphatase			atgaaaattgacataattttatacattctttctttaattattttgtttctttcattttttgcttatttttctcaagaccccctttcaacgaatatttggaaactcataacagatttgggaagcgaaacttattatatggtatttgcaataataattttccatttgataggaggaaggataggattcatggcaatactcgctttactccttagtggttctttaaatataatgataaaagaattagttaaaattcctaggccaactaatccaaaaatagaagaaactggctatagttttcccagcggacatgcacaaacgtcttcaagcttttggtttattatatatttaataattaaaaagaattcattattattcttctccttagtaataatagctgct…	MKIDIILYILSLIILFLSFFAYFSQDPLSTNIWKLITDLGSETYYMVFAIIIFHLIGGRIGFMAILALLLSGSLNIMIKELVKIPRPTNPKIEETGYSFPSGHAQTSSSFWFIIYLIIKKNSLLFFSLVIIAAVSYSRIALNVHYFQDIIGGIVLGLAIAFLIFFIFKLKIKLLDLLLPIAIFIFSLTIFLTMVQDYTLIRISGVALGISSYPIFIKLKLIKDEKNIGIKFKLIFLIINLIIVLFLTRLPLKDFLQIISYILIGFSLTLFKYLTFYIKKFSEIKTLRKS
contig00001	fig|6666666.251327.peg.58	K199	peg	contig00001_55115_55810	55115	55810	+	ABC transporter, ATP-binding protein			atgaaagcggtagagataaaaaacttggttaaaagatacggttattttgaggctttgaaaggtataaatcttaacatagatgaaaaagaaattttcgctttagtaggtccaaacggtgcaggaaaaactacaacttttaaaataatttcaactttacttcttcctacaatgggtcaagttaaagtttttggttatgatacagttaatgaatctgataaagtaagaaaaataatttcctatttacctgaagaggttggagtatacaaaaatattactggctatgaatatctggacttaatagcttccatatattttggtaattcaagtgaatattccaaagctttggaactgggaatagaagttgctaatctaggaagcagaatttacgataaaatgaaa…	MKAVEIKNLVKRYGYFEALKGINLNIDEKEIFALVGPNGAGKTTTFKIISTLLLPTMGQVKVFGYDTVNESDKVRKIISYLPEEVGVYKNITGYEYLDLIASIYFGNSSEYSKALELGIEVANLGSRIYDKMKNYSKGMKKRIQLARVLMTKPKLAILDEPTTGLDFEYSYEIRKIILEYNKKFNITFLVSSHNLQEVETISSKIAIIKGGLIMEYGSIDDLLEKYQVKKY
contig00001	fig|6666666.251327.peg.59	K1992	peg	contig00001_55841_57109	55841	57109	+	ABC transporter			atgagaaaattaataaaaaaggagattttggatctgataagagatcctaggatcattcttccattcatatttgcgcctataatttttttagtattaggaggaattgcttcacaatcagtacaaagtactgtaagtgaaattgttgaacctagtttgataaaggttaacataatttacgaggaaaaaattcctcaagattttattaactatttacaaaacgtctctgaaaaggaaaaagtcataatatactttactcaaaaggaaaaagacataagcaatattcttaaagaaactgattatgatgtttacattttaatacccaaagggtttttcgaaaaaattgaaagaaaggaaacgggagaaatttatacgtttagtaaaacaacagagttccgttta…	MRKLIKKEILDLIRDPRIILPFIFAPIIFLVLGGIASQSVQSTVSEIVEPSLIKVNIIYEEKIPQDFINYLQNVSEKEKVIIYFTQKEKDISNILKETDYDVYILIPKGFFEKIERKETGEIYTFSKTTEFRLGSITGIKEIRVVRIIENYIKEKYINSTEILNFISRPLNYYSLVYLPSKNLLVSSQSLSSLFFGIFIASIIILSLGAIIMQISSTSTAIENEYKTLEILLLLPISRFKIFLAKLIGTFIVSMIGLSLFLIGFVFYLYLLFFSVTQPTQNLPFISIAIDPFSLALLIASFVISLLFMASLGVIIGALSNDVRLANTLIGPVFILLFFPAFYIIILTPSSPIKDILMSIPFLQTLIFSKEILLTNFKITHLIYLINSLLIILVLIYIIG…
contig00001	fig|6666666.251327.peg.60	K15449	peg	contig00001_58371_57106	58371	57106	-	Fe-S OXIDOREDUCTASE (1.8.-.-) Wyeosine biosynthesis	FIG00006031	ff	atgccttttttcgttgatagagaaatatacatagggaaatataaacatgcatcatataagatgtgctactggacagaacaaagtttaagaactggaggaagaaggcattgctataaacatgattttgggatagatagttatgcttgtattcaatctacttcttacaaagcatgcaatttggcttgtgttttctgctggagagatatcgaagctagacctagagtatttgaagaacatgatgatcctgaaactatagctgaagaattaataaaaactcaaagagaacttgtaaaggagagtttaaataaatgtatcgaaaattggtatatagcacataaaatattggttttgataagtaaaaatggagaaataactgttcaagaagtttcagataaaata…	MPFFVDREIYIGKYKHASYKMCYWTEQSLRTGGRRHCYKHDFGIDSYACIQSTSYKACNLACVFCWRDIEARPRVFEEHDDPETIAEELIKTQRELVKESLNKCIENWYIAHKILVLISKNGEITVQEVSDKIGVSRSKVREAFLDLYNSNLVLRIDNNTYRTNKEIINKELNEEEAKEILEKYFTTLEEIKKTHEKAMNIKHVAISYDGEPTMYPYISKLIAEFRKRGITTFLVTNGTFPERILQMLEEGNLPTQLYVTLHAPDLETYLKTTSSIYPYIPSSSIHWERVQKTLEILSKLPCRTVIRITTVKHVNMVNPEGYRKLVLKGNPDFVELKGFSISGHAPKIIVRLGKSLPIFDEATLMKQALQFSPTFDEIFEFASQISDNFRIFPLISTNK…
contig00001	fig|6666666.251327.peg.61		peg	contig00001_58610_58777	58610	58777	+	hypothetical protein			atgagctattttatttttataactttaaaacacgtaagagaagtaggtgtaattattataatattagctttatttactcttgcgttaagtccaatttatgtaataggttttattttttgtttaattggaggaattatagctataagatggaataaaagaaaaaattag	MSYFIFITLKHVREVGVIIIILALFTLALSPIYVIGFIFCLIGGIIAIRWNKRKN
contig00001	fig|6666666.251327.peg.62		peg	contig00001_59799_58774	59799	58774	-	hypothetical protein			atggtaacaataatcaattcacagattgcagaacttaaagacttaattaaatttataaaaactagtatatcaaacttaggcagaggtaacatagcagcagaaactttaagagaaacgatattaagcgaatgcgaaaaattagataatattttaaaacagttaacaaattttgttaaaaatttatctgtaataaaagataaaaaagaaataattcaaaatatttatctaaatatattagatgttctaagattaataagaactaaatgtgagtatttaattaaattatcaaattatttaattaataataacagaatatataaagatcaagattttaaaaaattttttatatttataattaaatatattaatagtttatctaaattttttgaagacaatttg…	MVTIINSQIAELKDLIKFIKTSISNLGRGNIAAETLRETILSECEKLDNILKQLTNFVKNLSVIKDKKEIIQNIYLNILDVLRLIRTKCEYLIKLSNYLINNNRIYKDQDFKKFFIFIIKYINSLSKFFEDNLPKIFVTISHDYFVDKTFINKGVLIVGLPIYYSLKPWKLILILKNIGEIFYEMNKEYFEDKDIIADLFAVSFAGHSYTLCLILEEEYNKIEEIKRLDKRIRCQLTYLRRKIKNPFILKEIDNLLENWDAHVGILNIKGEINEEIINKFEEKMPKCIFVERLGYVIERARELNANIIRKDVEIFDSIVAFPFSGKMNDEDFILKFINSLT
contig00001	fig|6666666.251327.peg.63		peg	contig00001_59956_59762	59956	59762	-	hypothetical protein			atgataaattttttgaaaattaactttaacgaaaaaatatttaaggatttattaattgttttaaaagatatccaggaattaaatttaattaaaattgaattaaataaaaaatccttagatgaattggaaaaaatattgatggaatttcttgataaacatggtaacaataatcaattcacagattgcagaacttaa	MINFLKINFNEKIFKDLLIVLKDIQELNLIKIELNKKSLDELEKILMEFLDKHGNNNQFTDCRT
contig00001	fig|6666666.251327.peg.64		peg	contig00001_60195_60004	60195	60004	-	hypothetical protein			atgtttaaaatatttttatttattttaattgctacattacaaagtatatacgctgaaaatcaaggctgtcctgtttatcttgaatcagatatccaagcaggatatgaaagtgaaatattaataattcttaacatattttttggtttaacagctttaatcttaatgtatatttattttaaaaaattccgttga	MFKIFLFILIATLQSIYAENQGCPVYLESDIQAGYESEILIILNIFFGLTALILMYIYFKKFR
contig00001	fig|6666666.251327.peg.65		peg	contig00001_61221_60484	61221	60484	-	Oligopeptide ABC transporter, periplasmic oligopeptide-binding protein			ttggattcaagtaataacatttacatagcaggaagaactactttaggtggtaatgatgatgttttagtaatcaagcttgataataatggaaatcctatttggtgcaaaacttggggaagtcctggttacgaaaatgcacataaaataagagtagatagtaataatgaattacatttagcaggttcttctgcgagtataggtaacagtttgaatgatataagttgtagcataacaaatgtatctgtaagcttatctgatgttccattcatttacttactttctttatactcacttacttttaatcctagcttaactactttttcaggtaatttggataatcctaaaataattgatgcattatatttaaaaatttctccgataattacaacaactgtaaca…	MDSSNNIYIAGRTTLGGNDDVLVIKLDNNGNPIWCKTWGSPGYENAHKIRVDSNNELHLAGSSASIGNSLNDISCSITNVSVSLSDVPFIYLLSLYSLTFNPSLTTFSGNLDNPKIIDALYLKISPIITTTVTTTLTSTITTVVSDTSTLTSTSTTTITSTLTSTSTITSTITDTLTSTIATSTVTIVVTQCSPLLLRINEIEKVNNVLKETKIINQILYSTLYIFISLTFLFSFMIIKNRKKWK
contig00001	fig|6666666.251327.peg.66		peg	contig00001_62138_61302	62138	61302	-	hypothetical protein			atgataaaaaataaaagagtagcatttgtattccttatagttatacttacattactaggtttacaagtacaaggccaggattatggtttagaagctcaacatacttggggagaatctcggtacgattttgcctatagtttagctttattttctaacgatttatatttagtaggttttaccgatagttttggaagaaatgatgcttttataacaaaattctctttgaatccttttcaagttttatggagtaatagatttacttctactgttggttctagaattttttacgatgtattagcaagttcaactggtatttatgttacaggaagttcatattttcatccaactgaacagcatcctatattaataaaatttgattcaaatggaaatttgatatgg…	MIKNKRVAFVFLIVILTLLGLQVQGQDYGLEAQHTWGESRYDFAYSLALFSNDLYLVGFTDSFGRNDAFITKFSLNPFQVLWSNRFTSTVGSRIFYDVLASSTGIYVTGSSYFHPTEQHPILIKFDSNGNLIWSRYVYFNNIILMRRYELGEALAITNFGSLVCISGYIYNDRYDSYGGYFACFDDSGNLNSAYSKFFYYSTVDSGVTFYPYGIASYSSNLFLVGITTSSVIPPFIARYDGTSLIMKSFPSSVRNITSIAIDNMGNLYITGQYINNVF
contig00001	fig|6666666.251327.peg.67	K1712	peg	contig00001_62605_62135	62605	62135	-	Urocanate hydratase (EC 4.2.1.49)	FIG00094176	isu;Histidine_Degradation	ttgccagctagagtatgttggcttggatatggagaaagagctaaatttggtttagctataaattcaatggttagaaaaggtgaattaggaccaatttgggtaggaagggatcatttggattctggaagtgtcgcttctccttatagagaaactgaaggaatgcttgatggaagtgatgctatagcagattggcctatattaaatgctatattaaatgctgttgcaggtgctacatgggttgctgtacatcatggaggaggggttggaataggatatagcattcatgctggagttagtgtagttttagatggatctttggaaatggatgaaagagctaagagggtatttaccgtagatccaggattgggagtaattagacatgcaatagcaggttatgaa…	MPARVCWLGYGERAKFGLAINSMVRKGELGPIWVGRDHLDSGSVASPYRETEGMLDGSDAIADWPILNAILNAVAGATWVAVHHGGGVGIGYSIHAGVSVVLDGSLEMDERAKRVFTVDPGLGVIRHAIAGYEKAKKIAKEKGIKIPYLDYKERLK
contig00002	fig|6666666.251327.peg.68	K3417	peg	contig00002_269_1135	269	1135	+	Methylisocitrate lyase (EC 4.1.3.30)	FIG00003486	isu;Methylcitrate_cycle	atgctaagggagataataaacaatcgagaaataataattgcaccaggagtatttaatcccataacagccttgctttgtaaaaaaatgggatttgaagttatttatttttcaggagcctctttttcaggaagtttagcactaccagacttaggaatgattactttaacagaagttgtagaagaagtaagaagaataacttcagtagtagatttgcctttaatagtagatgctaatacaggatttggagaaacaataaacgtttatagaacagtaagagagcttgaaagagctggtgcttctgctatacaaattgaagatcaaattatgcctaaaaagtgtggtcatctagaaggaaagatggtaattcaagaagaagatatggtcaaaaaaataagaatg…	MLREIINNREIIIAPGVFNPITALLCKKMGFEVIYFSGASFSGSLALPDLGMITLTEVVEEVRRITSVVDLPLIVDANTGFGETINVYRTVRELERAGASAIQIEDQIMPKKCGHLEGKMVIQEEDMVKKIRMAIEARKSEDFLIIARTDARSVEGLERAIERAKIYVEAGADIIFPEALESLEEFKEFSKNIKVPLIANMTEFGRTPYITVEEFKEAGYKIVLFPVTLLRVSLYSMKEILREIKEKGTQKYYLDKMMSRKEFYDLINYYSYIDIDTKIAKYSYDKNK
contig00002	fig|6666666.251327.peg.69	K1647	peg	contig00002_1158_2315	1158	2315	+	Citrate synthase (si) (EC 2.3.3.1)		isu;Glyoxylate_bypass	atgagtgaagctattcaatatataaaagtacccaaaggattagaaaatgtattggtagataaaactgcgatttcagtaagtgatcctgaaggatatttaatatatagaggttattcgatacaagatattgcagaaaattcattttttgaagaaactgcatatttgattttgtacggcaaattacccaatgaagaggaattaagcgattttatttcaaaattaaaaagagaaagagaagtaccatacgagatttatgaaatatttgaaaaattaaagggaaaatatcttacaccgatagatttacaaaaaattggagtttcattattggctgcttacgatgaaacttggtatacacaaacaaaggaagaattgtatataaaagctataaaaataatttca…	MSEAIQYIKVPKGLENVLVDKTAISVSDPEGYLIYRGYSIQDIAENSFFEETAYLILYGKLPNEEELSDFISKLKREREVPYEIYEIFEKLKGKYLTPIDLQKIGVSLLAAYDETWYTQTKEELYIKAIKIISKLATITANSYRIVYKNLKPIEPRYDLNHSENFLYLLFGRDPDPFYSKILDVSLILYMDHDFNASTFTTRVTASTLTDIYSSITSALAALKGPLHGGANERATEMLLKIKDEKEAEEYILNALKRKEKIMGFGHRVYKRVDPRVPIAKKLFLKLLQRKPKLENMYKIMLKFEEVMWRERQIPPNIDFWIGPLYYGIGLDIPLYTPLFALGRVVGWIAHYIEQLQDNRIMRPKAEYVGPLNLKFPYQRRLLDKI
contig00002	fig|6666666.251327.peg.70	K3168	peg	contig00002_2321_3355	2321	3355	+	DNA topoisomerase I (EC 5.99.1.2)		icw(1);Conserved_gene_cluster_associated_with_Met-tRNA_formyltransferase icw(1);DNA_topoisomerases,_Type_I,_ATP-independent	gtgaaactaataataactgaaaaatatagacaagctttaaacatagctagagcattagcgaaatataaaataataaggaggcggtatttgaataatgatattagaataataatatccacaaattatattattcttcctttatcaggtcatataactgaatatgacacaattcagagtttaaaaaattggagttttaattcagtaatagaaatattaaaaaataaaaatagcctagttaaaagaataaaggaaaggggttacgaggaagctgtaaaggatttggctaaaaaagcagatgaaataataattgccacagatagtgatgaagagggagaaaatataggactggaaatactagaaatattacaaaataataatatacaaaagagaataagaagg…	MKLIITEKYRQALNIARALAKYKIIRRRYLNNDIRIIISTNYIILPLSGHITEYDTIQSLKNWSFNSVIEILKNKNSLVKRIKERGYEEAVKDLAKKADEIIIATDSDEEGENIGLEILEILQNNNIQKRIRRLWLTTTVPDDILYSLKNLREFRMPIALSVEARRKIDALTGFAGTRELTLRLSSEKYKDIFSFGRVQTATLWLIVQREREILKFKPEKYWKIKIKVLNTNFIYQEKQIFNKQKAFEIYNKVKNSKYIKILEIKEEKQKLYPPPPLNTNRMLEIASKILSVSPSKIMELAEDLYLEGIITYPRVDNQKYSESFNHEENLKKLINSNFSDYVKN
contig00002	fig|6666666.251327.peg.71	K3168	peg	contig00002_3490_4041	3490	4041	+	DNA topoisomerase I (EC 5.99.1.2)		icw(1);Conserved_gene_cluster_associated_with_Met-tRNA_formyltransferase icw(1);DNA_topoisomerases,_Type_I,_ATP-independent	ttggcaattttaagtcctccagctataataaacaaagtaaaaatactaggtgaagttgaaggtgaaaaatttatagctgaaggtgaaaagattttatacaaaggtttcttagagatattttatttcgaacataaagaagaatacgtagatgaatttaaaattaataatctttacaaaatagataaggtatatttagaagagaaggagacaagacctcccaatagatatactgaaagtacattaattgccaaaatggaagaagttaaaataggtacaaaaactacaagaccttatataattgaaagattaaaggaaagaaattatgttattaaaaaaggaagaatcctttatcctacagaaaagggtataaaacttatagatttcttagaaaaaatttgg…	MAILSPPAIINKVKILGEVEGEKFIAEGEKILYKGFLEIFYFEHKEEYVDEFKINNLYKIDKVYLEEKETRPPNRYTESTLIAKMEEVKIGTKTTRPYIIERLKERNYVIKKGRILYPTEKGIKLIDFLEKIWDKYISPEFTSRMEENMEKIATGERDWEKVVEEERKYFLEAILKLRENFKN
contig00002	fig|6666666.251327.peg.72	K1849	peg	contig00002_4504_4031	4504	4031	-	B12 binding domain of Methylmalonyl-CoA mutase (EC 5.4.99.2)	FIG00004321	icw(2);G3E_family_of_P-loop_GTPases_(metallocenter_biosynthesis)	atggaggttggaaagagcctgatttattatagagaaattgtaaattctttaccaaaaaagataaaaatactggtagcaaaacctggcttggatgcccatgatagaggtgtccatgtattaataagagtttttagggatgtgggaatggaagtaatttattctggtatattagcatcagtagaccaaatagttcaaactgctatagacgaggatgttgacataattgctttaagttctatgaatggtgctcatatggttcattttcctgcggttatcgagaaattaaaaagtaaaggagcaactgatatattggttataggaggaggtataattcctgaggaagataaacctaaattagaagcaataggcgttacaggtaactttaatccaggcactcct…	MEVGKSLIYYREIVNSLPKKIKILVAKPGLDAHDRGVHVLIRVFRDVGMEVIYSGILASVDQIVQTAIDEDVDIIALSSMNGAHMVHFPAVIEKLKSKGATDILVIGGGIIPEEDKPKLEAIGVTGNFNPGTPLEVIIRHIIERFVKEKLKLKDFNF
contig00002	fig|6666666.251327.peg.73	K1848	peg	contig00002_6254_4473	6254	4473	-	Methylmalonyl-CoA mutase (EC 5.4.99.2)	FIG00000927	icw(1);G3E_family_of_P-loop_GTPases_(metallocenter_biosynthesis)	atgctgataagagaatataagttatttaaggaatttcctaagggatattggaaaataaagcttaaagaaatttatgagaaaagggaaagaatttctaagttatataatgaagaagaaataaaaagaataaaaaatgaagaagaaaaatggagaaaggaaatttatgaaccgtggattaaaaaatcctctgaaagaaaatctaaatttgaaacagcttcaggaattgagctaaagcctgtatatacaccctatgatgtaaagcatattgattatttggaagatcttaactttccaggatgctttccgtttacaagaggagtttatccttcaatgtatagaggtaaattatggactataagacaatttagtggttttggtactcctgaagatacaaacaaa…	MLIREYKLFKEFPKGYWKIKLKEIYEKRERISKLYNEEEIKRIKNEEEKWRKEIYEPWIKKSSERKSKFETASGIELKPVYTPYDVKHIDYLEDLNFPGCFPFTRGVYPSMYRGKLWTIRQFSGFGTPEDTNKRLKFLLEHGETGLSIAFDMPTLYGYDCDSPIAFGEVGKMGVSISTLKDMEILFKDIPLDQITTSMTINAPAVVIFAMYLALAEKQGIPFDKLGGTIQNDILKEYIAQKEWAYPPEVHLRIIRDIMEFCTKHVPKWNYISVSGYHIREAGANAIQELAFTLMDGFTYVELGISAGLDPNEFAQRISFFFNSTMDFFEEIAKFRAARRIWSKVLKERYGVTNPRALLLRFHTQTSGVSLTWQQPLNNIIRTTIEALAAVLGGTQSLHT…
contig00002	fig|6666666.251327.peg.74	K7588	peg	contig00002_6296_7243	6296	7243	+	putative periplasmic protein kinase ArgK and related GTPases of G3E family	FIG01962529	isu;G3E_family_of_P-loop_GTPases_(metallocenter_biosynthesis)	atggatttaaaagaaattaaagaaggaatcattaataatgataaaagagcaattgcaaaggctattacgatgattgaagaaaataatcctgcaatttatgaaattttgaacgattttaaagaatttataggaaaagctagggtaataggtatcactggaccaccaggagttggaaaatctactttaatttcaaagcttatatcagaaggaataaaaaggagtgaaaaaataggtgtacttttagtcgatccttcttcacctatatccggaggtgcattattaggtaacagaataagaatgatagaaaattctacccataaagatgtttatgtaagaagttttgctacacgaggttggatgggtggattatctaaacctatatctgaagctataaatgta…	MDLKEIKEGIINNDKRAIAKAITMIEENNPAIYEILNDFKEFIGKARVIGITGPPGVGKSTLISKLISEGIKRSEKIGVLLVDPSSPISGGALLGNRIRMIENSTHKDVYVRSFATRGWMGGLSKPISEAINVLEASGKTIIFIETVGAGQIETEIAKKADIVIVVLMPYSGDEIQALKAGLMEIGDIYVINKSDLDKVRNLHVILRTTLGVEKTKRTIYVSALYNEGIKELFDLIDSCWEEYIKTGEIERRRKERIKNELIEAINDSIQRFIRAFITNNKLIQELTDKVYSKEITSVNAKKILINELNRKFNLN
contig00002	fig|6666666.251327.peg.75	K1692	peg	contig00002_7273_8052	7273	8052	+	Enoyl-CoA hydratase (EC 4.2.1.17)	FIG00033206	icw(1);Isoleucine_degradation icw(1);Fatty_acid_metabolism_cluster icw(1);Lysine_fermentation icw(1);n-Phenylalkanoic_acid_degradation icw(1);Butanol_Biosynthesis icw(1);Acetyl-CoA_fermentation_to_Butyrate icw(1);Valine_degradation icw(1);Butyrate_metabolism_cluster icw(1);Polyhydroxybutyrate_metabolism	atggaattaaagtacgaaaacattatcgtagaaataagagaaaatataggaataataaaaattaatagacctgcaaaattaaacgctttaaatagaaaagctgtcgaagaaattatagatgcattagaaaaatttgaaaggaatgatgaaataaaggtaataataataacaggagaaaataacttctcagtaggagctgatattaatgaattaataaatctttctcctttagaagcgatggagaaaagtccgttagctaaatgggaaaaatatcttaactttataagcaagcctttaatagctgcaataaaaggttacgcagtaggtggcggattagaaatagcattaagctgcgatattattatagctggagaaaaatctatgataggtcaaccagag…	MELKYENIIVEIRENIGIIKINRPAKLNALNRKAVEEIIDALEKFERNDEIKVIIITGENNFSVGADINELINLSPLEAMEKSPLAKWEKYLNFISKPLIAAIKGYAVGGGLEIALSCDIIIAGEKSMIGQPEINLGLMPGAGGTQRLARTIGKYKTMELVLTGRLISAKEALELGLINKVVPDELVLDEAIKIAKEISKRPSLAIKLIKESVNTALETSLKEGLNFERKLFYLLLSTEDAKEGMKAFLEKREPKFIGK
contig00002	fig|6666666.251327.peg.76	K15866	peg	contig00002_8055_8843	8055	8843	+	Enoyl-CoA hydratase (EC 4.2.1.17)	FIG00033206	icw(1);Isoleucine_degradation icw(1);Fatty_acid_metabolism_cluster icw(1);Lysine_fermentation icw(1);n-Phenylalkanoic_acid_degradation icw(1);Butanol_Biosynthesis icw(1);Acetyl-CoA_fermentation_to_Butyrate icw(1);Valine_degradation icw(1);Butyrate_metabolism_cluster icw(1);Polyhydroxybutyrate_metabolism	atgccaaacataatttacgaaaaaattgaaggaataagtaaaattacaataaacagacctgaagttcttaatgcagtagatgatataactttaatcgaactggaaaaatgcttagaagattcaaagaaagacgaaaatataaggagtataataataacaggaagcggtagagctttttgtgtaggggtagacttgaaatatgtgaagtcatttttagaaaaaggtgaaaaatttccctatggagatatgttgagaaaatattttcatagagtaattttaagtataattagtttacccaaacctgtaattgcttcgataaatggagttgttgcaggtgcaggattaggtatagcctttgcatgtgattataaaatagcttcaaataaagctagatttgta…	MPNIIYEKIEGISKITINRPEVLNAVDDITLIELEKCLEDSKKDENIRSIIITGSGRAFCVGVDLKYVKSFLEKGEKFPYGDMLRKYFHRVILSIISLPKPVIASINGVVAGAGLGIAFACDYKIASNKARFVEAFINVGLVPDSGSVYFLLKSISLPKVMEFVTLGGEIDANEAFRLGLINKLVEHEKLEEETIQIAKKYAEMPTKAIGLTKKLIYYTYHKSLEEVLEYEAYLQEIAGSTEDHIEGLKAFLEKRKPVFKGK
contig00002	fig|6666666.251327.peg.77		peg	contig00002_9284_8844	9284	8844	-	hypothetical protein			atggagagtttaattattcttggcttgcactttatagcaggtatactttggttttcttatgtattaaccatgatgcatattagttttagagtaagaaaacaagacaaaaactttaagatgatttttatcaatcaaatatacaataaaagtctaccttttataattatattcgcaacaattaatattttagctggattatatttacttcatctatataagataaatatctttaatttaactaatataatactaagtattgggatgatttttggttttattgcttatattataaatatttatcaaaatataactaagaagaatattaatgatgaaaaaaatatagataaatatctaaatattcaggttatattattatcgtttgctgttttattcatattt…	MESLIILGLHFIAGILWFSYVLTMMHISFRVRKQDKNFKMIFINQIYNKSLPFIIIFATINILAGLYLLHLYKINIFNLTNIILSIGMIFGFIAYIINIYQNITKKNINDEKNIDKYLNIQVILLSFAVLFIFLAILFMFLYDEIF
contig00002	fig|6666666.251327.peg.78		peg	contig00002_9343_10548	9343	10548	+	3-ketoacyl-CoA thiolase (EC 2.3.1.16) @ Acetyl-CoA acetyltransferase (EC 2.3.1.9)	FIG01318775	idu(2);CBSS-246196.1.peg.364 icw(2);Isoleucine_degradation icw(2);Fatty_acid_metabolism_cluster idu(2);Biotin_biosynthesis icw(2);Lysine_fermentation icw(2);n-Phenylalkanoic_acid_degradation isu;Ethylmalonyl-CoA_pathway_of_C2_assimilation,_GJO isu;Isoprenoid_Biosynthesis icw(2);Butanol_Biosynthesis icw(2);Acetyl-CoA_fermentation_to_Butyrate isu;Archaeal_lipids icw(2);Butyrate_metabolism_cluster i…	atgagaaatgtagtaattgttgatgcaataaggactcctatagggaaatatggtggtgctttaaaacacgttagacctgatgatatgctggctttacttcttaaaaaaataatagaaagaaataaaattgatccaaaactaataaatgatgtttatataggatgtgcaaatcaagcaggagaagataacagaaacattgcaagaatggctataatattagctggattaccaattgaaataccaggatgtacagttaatagattatgtggttcaggtttagaagccataacgatagcagcttcgatgataaggaataatataggagacatttatatagcaggcggggtcgaatctatgactagagctccctttgttattcccaaatcagatgaagcattt…	MRNVVIVDAIRTPIGKYGGALKHVRPDDMLALLLKKIIERNKIDPKLINDVYIGCANQAGEDNRNIARMAIILAGLPIEIPGCTVNRLCGSGLEAITIAASMIRNNIGDIYIAGGVESMTRAPFVIPKSDEAFQRNMQIYDTTIGWRFINPRWPKEYPPISMGETAENLAEIYKISREEQDLFAYNSHMKATRAWNEGKFKDEVIPIEVIDPKGNKTIVEKDEQVRPDTTLEKLAKLRPVFKPNGTVTAGNSSGINDGAAVVLLMEENKAYELGFKPILRIIDWATAGVNPNIMGIGPVPATNKLLAKNNLSLDKIDLIEINEAFAAQVLACLREFEMNPQDERLNPNGGAIALGHPLGCSGARITTTLFHEAKRRKNIKYCLATMCIGVGQGISCLFE…
contig00002	fig|6666666.251327.peg.79	K381	peg	contig00002_11175_10531	11175	10531	-	Octanoate-[acyl-carrier-protein]-protein-N-octanoyltransferase	FIG00000528	isu;Lipoic_acid_metabolism isu;Lipoic_acid_synthesis_cluster	atgaagggatatttgcttaattttgattttcttgagtataaaaaagctcatgaactacaacattatctagtagaaaaaagattaaaaaacgagatacctgaaactttaattttattacagcatgaacatgtttttacaataggaaaaagaggaagcgaagcaaacatatttgaaaaagtcgccactgtatattatattgaaagaggaggcgatgtaacttatcatgggccaggtcaactggtaggttatttgatatttgatttaaaatatttaaatttagatgtaaaagaatttgttaaaaaaatagaaaaatccatcgcctatgccctttcaaaatataacttaacatgcagtgaagaaaacaaattaccaggtgtatggattaaagggaaaaaaatc…	MKGYLLNFDFLEYKKAHELQHYLVEKRLKNEIPETLILLQHEHVFTIGKRGSEANIFEKVATVYYIERGGDVTYHGPGQLVGYLIFDLKYLNLDVKEFVKKIEKSIAYALSKYNLTCSEENKLPGVWIKGKKIASIGIALKNFVTFHGFALNVNTDLKYFFKIKPCGLSPDLMTSMERELGYKVDIEKVKTDVIEGISKTFGIEFINVNLDSLK
contig00002	fig|6666666.251327.peg.80	K382	peg	contig00002_12560_11172	12560	11172	-	Dihydrolipoamide dehydrogenase of branched-chain alpha-keto acid dehydrogenase (EC 1.8.1.4)		icw(3);Isoleucine_degradation icw(2);Valine_degradation isu;Dehydrogenase_complexes	atgagaaaatatgacgttgcaattgtaggtgcaggaccaggaggatatgtagcagccatacggttaggtcagttgggtaaaaaggttgctttaattgaaagggataaaattggaggagtatgcttaaattacggttgtatcccaacaaaggctataatacatgttgcttatttgtttaaaaaaataaaatggttaagagaagtgggattagaaattcaagaggtcaaattggattttaaaaaaattcaacaatggaaaaatagtgttcttgaaagattgcgcaaaggtataaattatcttttaaattcatattctgtcgaaatttttaaaggcaatgcttcctttgaagatcataacaaattaaatgtaaaggaaagtggcgaagaaatatacgctgaa…	MRKYDVAIVGAGPGGYVAAIRLGQLGKKVALIERDKIGGVCLNYGCIPTKAIIHVAYLFKKIKWLREVGLEIQEVKLDFKKIQQWKNSVLERLRKGINYLLNSYSVEIFKGNASFEDHNKLNVKESGEEIYAENIIVATGSLPSELPNIKIDGRYVIDSTFALELEEIPKDIIIIGGGAIGLEFGCAFQNFGSNVYVVEIMDQLLPGFDKELSETLRRIMERRGAKIFLNSTVSEISISNDKIKAILNTKTGVVELEADKILLSIGRKPNTEGLNIENTKILRNNKGFIITDEYQRTNISNIYAIGDITGPPFLAHRASKQGIIAAEIISGLKSAFDYRAIPSVYFTDPEIVSVGLSQEEASKNREILIGKFPFLALGRALAYGSSEGFVKVIADKKTN…
contig00002	fig|6666666.251327.peg.81		peg	contig00002_12601_13545	12601	13545	+	hypothetical protein			atgatagaagaagcgaatattaagtatattttaacaatatttgacaatataaaagcattaaatgcaaaggaagtagaatctttctattacgacttactttcggtaagagtaatagttccaagtggggaagggaggtcaaaaggagcattaagtattgcatgtagtgaaatagctaaaatgaataaaggtaaaataatacttgatagaagtgacataggatttcctggaagagatttatacgaagcagcaccattaataagaaacaaatatggtcctatgagtctacttataaactctggaagcggaaaagctcttattcctttaatagatgcacaaaaattgggtcaatacatatccgagactggaaatgtaaaggattataggatagatgttgttact…	MIEEANIKYILTIFDNIKALNAKEVESFYYDLLSVRVIVPSGEGRSKGALSIACSEIAKMNKGKIILDRSDIGFPGRDLYEAAPLIRNKYGPMSLLINSGSGKALIPLIDAQKLGQYISETGNVKDYRIDVVTSDPESPLGKLGARYGSIVNLKGQIIQENSSEVKEFRETGILTDIFELGSAVLYQAIAEAMNKDASADTIFSNIENIFKEIQEIFEDKSSIEFIKKVVEDLEKRSICFLGGLGSGLEVARMTAVRIGHIKRVLGDAVYVIRDVNLPTPRPGDIFIVISYSGETEVVVGWCKNFKKWAVKLYR
contig00002	fig|6666666.251327.peg.82		peg	contig00002_13521_13760	13521	13760	+	hypothetical protein			atgggcggtaaagttatatcgatagttggaaataaaaattctccaatatattccctatcagattattcttatgttattaactctccttatattaagggagaacctaatagattttatctaaaagcagcatttttattaagtccattacctttatttttggctgaaagaatagaaaagagaggattaagattacccgattatattttaagttggtatcattcgataatctcaataatttaa	MGGKVISIVGNKNSPIYSLSDYSYVINSPYIKGEPNRFYLKAAFLLSPLPLFLAERIEKRGLRLPDYILSWYHSIISII
contig00002	fig|6666666.251327.peg.83		peg	contig00002_13796_14206	13796	14206	+	hypothetical protein			atgaaatatagactactagatctattggcttgtccacattgtaaaagttggcctttaagctacataatttttagtgaaacttactacgagtataaggatctaaaagtacaaacaccattttgtaaagactattgcggcttaaaagcaaattatttaaataatataaatattttggagatcaactgtgtagaatgtataaaaaaagaaatagttgaaggacttataatttgcaataattgtaatagatggtatcctatagttgatgaaattcctattatgttacctgatgagttaagaaatgaaaaggaagataaggtatttttaaataaatggaaggaaaaataccagaaaaatattaaaaaatggattacctttccatctttaaaaattattatcttc…	MKYRLLDLLACPHCKSWPLSYIIFSETYYEYKDLKVQTPFCKDYCGLKANYLNNINILEINCVECIKKEIVEGLIICNNCNRWYPIVDEIPIMLPDELRNEKEDKVFLNKWKEKYQKNIKKWITFPSLKIIIFKFH
contig00002	fig|6666666.251327.peg.84		peg	contig00002_14365_14177	14365	14177	-	hypothetical protein			atgactttaaaagatgtaataaaatctttgaaaagaaataaaagatatgatttaagatgtcctgtttgcagaggtaaaaatatagttaaactacattctttggaatggttaatgcctcaaatgtattattgtatagagtgcggttaccaaggaaacctactagtggaatttgaagataataatttttaa	MTLKDVIKSLKRNKRYDLRCPVCRGKNIVKLHSLEWLMPQMYYCIECGYQGNLLVEFEDNNF
contig00002	fig|6666666.251327.peg.85	K3113	peg	contig00002_14670_14362	14670	14362	-	Translation initiation factor SUI1-related protein	FIG00138356	isu;Translation_initiation_factors_eukaryotic_and_archaeal	atggagggtgaaaatttgagcgaaaacttatctattgacgaattcagtgaaatacttgaaacattagataaagagcaaaaaaggatcaaaataaggatagaaaaaagaaaatttggaaaggatgttacaataatagaaggaatatctgaagattcggctcctgaagtagcacgtatacttaaaacaaaattggcttgtggaggaacctataaaaacggaaaaatagaattacaaggtgatcatagaattaatgcaaaaaatattttaatttcaatgggttatcctgaaagtaacattactatagaatga	MEGENLSENLSIDEFSEILETLDKEQKRIKIRIEKRKFGKDVTIIEGISEDSAPEVARILKTKLACGGTYKNGKIELQGDHRINAKNILISMGYPESNITIE
contig00002	fig|6666666.251327.peg.86		peg	contig00002_14861_15019	14861	15019	+	hypothetical protein			atgaccgaatatcaatgcataaaatgtggaagaaaaataacttatgaagaaattaaagaaagaagcattattgtaagaaatttttcgtgtatttattgtgattcgaaaattctgattaaaagtaaaagacctgcagctaaaatagtaaaagctgattaa	MTEYQCIKCGRKITYEEIKERSIIVRNFSCIYCDSKILIKSKRPAAKIVKAD
contig00002	fig|6666666.251327.peg.87	K148	peg	contig00002_15930_15016	15930	15016	-	Agmatinase (EC 3.5.3.11)	FIG00052802	idu(1);Polyamine_Metabolism	atgagtacggattttaaatttggtagctctttttttataaataagttgtataaagagttttgtgggatacaaaaatcttacaaagaagcacagtatataataattggaataccgtatgaaaccacagttacatataggccaggaacaaaatttgccccttcttatataagagaagcttcgacaaatatagaaacttattgcatattatccaaaatgtattttgaggatgtagaattttatgacataggagatatagacgtaaatggagttaaaatagaagaagctctaagaaggatttcaatggttatagaagatataaaaagagaaaataagtttcctgtttgtataggcggtgaacattcgataacttatggaattgtaagaagtataaaacctgat…	MSTDFKFGSSFFINKLYKEFCGIQKSYKEAQYIIIGIPYETTVTYRPGTKFAPSYIREASTNIETYCILSKMYFEDVEFYDIGDIDVNGVKIEEALRRISMVIEDIKRENKFPVCIGGEHSITYGIVRSIKPDTLVIFDAHLDLRDEYPITIKYGHATVMRRIYEDLGIDNIIYIGSRAFSKEEFNFATKKGFKIFSSDEINENIKYIIDELSDLLNKSKRLYISVDMDVFDPSVAPGVGTPEPYGINFKDFLNIIKNVLDKRIEGFDIVETSPLFDNGISSVLAAKIIFECVSFLYKKSKTKG
contig00002	fig|6666666.251327.peg.88		peg	contig00002_17701_15941	17701	15941	-	hypothetical protein			atggctagagtaactaagagaagaatattattaatagtaatgcttataatagctatatctcttataacatatacttttctacctcaacaaccttctcaacctttaacaaaacatacttatgattttattatttttgacatattctcagccaaagttgaacaaccagttacgaatttaacagttactgtaataggaaagaattataacgtaagttacgacaagcctaataaaagagatcctatattaggaggggattttgtttattctttttccaatttaacaagaggtgaaacctatactattaaaattttttcagaagaaaaagttcttttatacaataaaacatttacggtttatgaagataagtcagaaagaataacgttaaacacacaaccttta…	MARVTKRRILLIVMLIIAISLITYTFLPQQPSQPLTKHTYDFIIFDIFSAKVEQPVTNLTVTVIGKNYNVSYDKPNKRDPILGGDFVYSFSNLTRGETYTIKIFSEEKVLLYNKTFTVYEDKSERITLNTQPLTVSVFVNDLPAKIPFNITIKSLEKNIEINKTLQAGGNLKISELPLGTYNIKIKYKKITLNETMLNLTGTIPSLTIRTNLYNSTIYVFDQNNKEVDNVFLDIIYDNEIIDSLVSSKNKFELKFLPPLKYNLVFKIYGVNLTVEPEPILDLSKEIKSNYNYTIFLGNLTLKVKYDDGKSARALKISINDLYNTFTGADGNATLINIPAKSKFELNIYRDILVAKIPVEISPSNNTLEITINKTKLQFNVTYHSTFGGEIKGYTIIHDQ…
contig00002	fig|6666666.251327.peg.89	K188	peg	contig00002_17886_19394	17886	19394	+	Glycyl-tRNA synthetase (EC 6.1.1.14)	FIG00001189	isu;tRNA_aminoacylation,_Gly	atgaatgaaaaattgattcaacttgctaaaagaagaggtatattttggccctcatttgaaatatacggtggagtatcaggatttatagatttcggacctttgggtatcaaaattttaaaaaatatagaaaatttatggagaaaaatgttcattttaaaacatgattttatttatgaaatatctactccaatagttatgcctgagatagtttttgaagcttcaggacatataaaacattttaccgatatagttttaacttgttcctcttgtaaaaacaaatacagagttgatcaaataatcgaagtagaaaatatagaaagttggagcttagatgaaatagaaaaatatataaaggaaaataacattcgctgtatagaatgtaaaggagaatttgaaaaa…	MNEKLIQLAKRRGIFWPSFEIYGGVSGFIDFGPLGIKILKNIENLWRKMFILKHDFIYEISTPIVMPEIVFEASGHIKHFTDIVLTCSSCKNKYRVDQIIEVENIESWSLDEIEKYIKENNIRCIECKGEFEKPSYFNLLMKTNIGPFSTDIGYLRPEAAQGIFINFKRMYEIARKKLPFGVVQLGKVQRNEIAPRKSLYRMREFTIIDLEFFYDPQNPNCNLINEIYSKKIRILDIESRNKNLGIKEISIETALKNKIVLSEWLAYFMYLSQEFIQKLGIPYEKQYFIEKLPSERAHYSSQTFDHMVVINGNPIEVAGFALRTDYDLRNHSIKSGVELVAERIKEGKVIEKFYPYVAEPSFGLERLMLCSLSLAYSERDGRIILKLPSEIAPYHAAVL…
contig00002	fig|6666666.251327.peg.90		peg	contig00002_22187_19395	22187	19395	-	hypothetical protein			atgcaactacatattattagcttaataatggtgcttactctatctttaaattcatatttggtttttgtagatttcgctgccgcatctcctcaagaatcttcaataataataaaagaaaatttaaaaataacacaaatctataatgaaacaatttttatcttaaacataacagctgaaaactctaagcctattttttctttgattaatgaagacattgataacattcagtactttggagttgtaatttataatttgaatttaacagatagaactttaagatggtttttcagcgatcttaaccctataaaggattttcctttcctaatggaaaaaggttttttagtaaaaatgagtgttaaaagcgataatttggaacaaatcatattgaataaactatcg…	MQLHIISLIMVLTLSLNSYLVFVDFAAASPQESSIIIKENLKITQIYNETIFILNITAENSKPIFSLINEDIDNIQYFGVVIYNLNLTDRTLRWFFSDLNPIKDFPFLMEKGFLVKMSVKSDNLEQIILNKLSDKFKTKFVKIESDYHITGGKYGLYIDDFLLSLNYTYKGFYNLNEYLKPVGIKYEIKGSIQQLIFIYITPFAVSPDIYSKRIFNINYSRYLENITSSEFSSESKIEFFLYGMAVHESIPKITWLSSYENNWVTYSYYNIGKNERVGKVSLNCSKLDPFVLVTQTANPGVFNSTTKLYILIYNYGTVDAYNITVKVNLPSGITANNDTLVFSKVSPNQFSKKYLELSSSINESKIFEFPPPEVYWKLGNTVIKTVGNPLKVGYKVASF…
contig00002	fig|6666666.251327.peg.91		peg	contig00002_22570_22839	22570	22839	+	Conserved protein			atgatgactgtaagaaaagaaagaaggctaaggattaaaagaaatgaaagtgtcaaagaaggtaaattggttattaatcctaagactgcacaagaattgggaataactgataaagctgagatagtaataggtgggaaaaaaagattggaattggatattataacaagtagtgatgttccagaagaccaagtattaatcaatccagattttgcaaaaacttttggtatagctgataatactatagctactataagaaagccattaaaatag	MMTVRKERRLRIKRNESVKEGKLVINPKTAQELGITDKAEIVIGGKKRLELDIITSSDVPEDQVLINPDFAKTFGIADNTIATIRKPLK
contig00002	fig|6666666.251327.peg.92	K727	peg	contig00002_23869_22874	23869	22874	-	UPF0104 membrane protein MJ1595			atgaaattgctacatctaataagatggctaattcttgtagttattattattggtcttttcctaattatatataaccttgacataagtaagtttattaatactgtttctaaagtcaggatggattatgtatttcttatgattattagtaacttacttgctatgttattatttgcaatggcatggcatgtggttataaatgaagtatataaaattccttttaaagatagctttatctcatcatgtatatatatttttggtaatttagtaattccttcggcatcttttagtggtgaagctatgagaataaactattttaagaaaaaatttcgaatacctttggaacaagttttggctatgattgctattaataggtttcaatattcagttacaatgattggt…	MKLLHLIRWLILVVIIIGLFLIIYNLDISKFINTVSKVRMDYVFLMIISNLLAMLLFAMAWHVVINEVYKIPFKDSFISSCIYIFGNLVIPSASFSGEAMRINYFKKKFRIPLEQVLAMIAINRFQYSVTMIGFFAIGIIIAYYYGIQTFSLLVALMFVLIIIIPFILLLFRHNILISIVDKFLRIFFFFSKEKDKISFVYDKIYESVERFNATTSYFKKSKSMILALIYMALQWLFNSITIYLAFMSISYQVNIGIIIFTYPIFAMLTVTSIGIPANLGLMETSMIWLYSSFGISFVETLVAVFLTRTIVILMDLLIPLPMFIKYKKFVF
contig00002	fig|6666666.251327.peg.93		peg	contig00002_23913_24170	23913	24170	+	hypothetical protein			atgaaaactaaactgatatattcagacggttactttatagggtttgatgaaaaagattcaccttcattatatagagaaaatttttacggaagacctctaggcataggaaaaccaaagacaccaatatttacagcaaagatgatatttaatttctatgaagggttatacttgcttaaaaataataaagtagaaatttatgatatcgaaggaaaaaaattggatgtagaagaaataataaaggaaggaaaaaatacatag	MKTKLIYSDGYFIGFDEKDSPSLYRENFYGRPLGIGKPKTPIFTAKMIFNFYEGLYLLKNNKVEIYDIEGKKLDVEEIIKEGKNT
contig00002	fig|6666666.251327.peg.94	K117	peg	contig00002_24191_24457	24191	24457	+	tRNA-intron endonuclease (EC 3.1.27.9)		idu(1);tRNA_splicing	ttggtatatgaagatctaagaaataagggttacatattaaaaccaggaatgaaatatggggtaacctttatggtttatgaatacgggccaggattagatcatgctccttttttagtggatgttttaagaaaggaaagcttttttagtgatttacaaataattagggcagggagattaacccatagtgtaagaaagaaattactaattgcttcagtagatttaaaaactagaaaaataaactattacttatttgaatggtttgaataa	MVYEDLRNKGYILKPGMKYGVTFMVYEYGPGLDHAPFLVDVLRKESFFSDLQIIRAGRLTHSVRKKLLIASVDLKTRKINYYLFEWFE
contig00002	fig|6666666.251327.peg.95	K9716	peg	contig00002_24461_25300	24461	25300	+	UPF0204 protein MJ0166			atggctgagttaaatccaaaatttgtactaataagtagtacacaagatatagcttcagtaaatattaaagaatctataattaacgaatatgacttttcagataaaatcactgttgatgtgaatgaaacaatttataaaatatcagatgagatagtgatttttgaaactgataaagaactaattttttacaataatttagataagaaaattaatggagattacttcatttttttatcaagacataaatctcaaagtaaaataccaggtttctatattcatcctataggaaatttttctaaagatgtttcatttggaggaaaagaaaaagaattatgctatacttctgctcttctaattaagaatatttttttaaaaattaattccaattttgatatacaa…	MAELNPKFVLISSTQDIASVNIKESIINEYDFSDKITVDVNETIYKISDEIVIFETDKELIFYNNLDKKINGDYFIFLSRHKSQSKIPGFYIHPIGNFSKDVSFGGKEKELCYTSALLIKNIFLKINSNFDIQLKNWKIGLEVTHHGPYIEKTPCVFVEIGSSEEEWRNKLAGKILAKSIIESITDMNKSFIPTVGYGGPHYAPAFISLQKESEYAIGHIMPSYYIIEEEINEELLLKPIHKTVEPVTKVLIDWKGLKSAERQFLLKVLKEKSIETIKI
contig00002	fig|6666666.251327.peg.96	K6865	peg	contig00002_25358_26878	25358	26878	+	hypothetical protein			ttggatttagaagtaatagatattgaaaaattaaaagagttactgttgagtctagatgttgaaggtaaaataattattcatacagcttacttcaaaaatctatcaaatatagaagaaataagaggtatatctgcttcgctgttaaggttgtctgaaatcgcacaggattatccaaaaataagtatagagttaacaagttatcttcctaaaaacttatattatgaagactttaacgttaataaagctcacttcttaataactttagcaatagaactgggagcacaaattgtaacatctgatcctttacttagagaaatgtgttatgcttcaagaattaaatgtttattcattgaaccaagtaaaaaaatccctacatttactaaatacttcaaagatgat…	MDLEVIDIEKLKELLLSLDVEGKIIIHTAYFKNLSNIEEIRGISASLLRLSEIAQDYPKISIELTSYLPKNLYYEDFNVNKAHFLITLAIELGAQIVTSDPLLREMCYASRIKCLFIEPSKKIPTFTKYFKDDVMSLHLKEGTYAFVKRGKPGNWRLEKVSDKVLTRSELENIAREIYEIAKSSGDPSIKEIERKSSLIAQFEHYRIVLTRPPLSDGIEITIVKPVRMLKLEDYNLSPKLLERLEKQAEGILIAGAPGMGKTTFAQALAEFYFRKNKIIKTLESPRDMQLPPEITQLSKTHGTSEELHDVLLLSRPDYTIFDEMRDTKDFELYTDLRLAGVGMVGVIHSTSAIDAIQRFINRVELGMIPSIIDTVIFIKNGSIDKVYTLETAVKIPAGL…
contig00002	fig|6666666.251327.rna.1		rna	contig00002_27011_27084	27011	27084	+	tRNA-Gly-GCC			gcgggcgtcgtctagcctggttaggacatcagcctgccacgctggtagcccgggttcaaatcccggcgcccgca
contig00002	fig|6666666.251327.peg.97	K11	peg	contig00002_27200_28111	27200	28111	+	Undecaprenyl-phosphate N-acetylglucosaminyl 1-phosphate transferase (EC 2.7.8.-)		isu;Methicillin_resistance_in_Staphylococci isu;Teichoic_and_lipoteichoic_acids_biosynthesis	atgtataagaaaggtatagtaggcaaagatattcataaagaaggaaaacccaatgttgcagagatgggaggaataccgttaatggttatgattagctcgttttccttcatcttattttatcttaaacccaattattttgataaatatttggtcataatatctgtagcactaatagttgggataataggagtaatagatgatattaaggatttaggggggaaattaaaacctgctcttactttattagcatccataccaatattaattacaggtagttttgatccgcatccatcttttccgtttataccaaaaacctcactaacaattgtttatccctttttaatacccattagtatagccgtaacttccaatgctgtaaatatgctaaacgttgtaaac…	MYKKGIVGKDIHKEGKPNVAEMGGIPLMVMISSFSFILFYLKPNYFDKYLVIISVALIVGIIGVIDDIKDLGGKLKPALTLLASIPILITGSFDPHPSFPFIPKTSLTIVYPFLIPISIAVTSNAVNMLNVVNGATPLLVIPILISLTVISLVSNKTTLIPLLVASIISLAVFFYYNKYPAKTFMGNCGDFFVGGLLGAIAIVYSLEFVILVSMLPFIMHGFFVISSVKNFLEKKQIKEKPVIIKNGLLYPSLKKESPLTLMRICLAEGPLKEKDIALIFLILSTVSSLLALFTYFLTQIKIL
contig00002	fig|6666666.251327.peg.98		peg	contig00002_28108_28374	28108	28374	+	hypothetical protein			atgaaaagaaatattttatatgttttaagtttattaattttctcttggattttattaattttcttctcttttattatagcattaataataagccaagtttcagaattaaagggcattttagcaagaattattgatttatttacaggattagcaatatttatagtttggctactgatttggtatttagttgttaaaaaaagcttttatgaaagaataaagaagtttatgaataaaatcgaatttctccagatttttatggcttattaa	MKRNILYVLSLLIFSWILLIFFSFIIALIISQVSELKGILARIIDLFTGLAIFIVWLLIWYLVVKKSFYERIKKFMNKIEFLQIFMAY
contig00002	fig|6666666.251327.peg.99		peg	contig00002_28507_30093	28507	30093	+	Beta 1,4-mannosyltransferase egh (EC 2.4.1.-) (Protein egghead) (Protein zeste-white-4)			atggagaatattttaaataatttccctataattagtgagtacaaatttattaactcattttacactctaattacttacccagtagaatcaaaattccgtaacgagaatctccgtactgagattataatagaaaaagaaatccaagagtattattacaactttaccttagaagtttataattcaacgatacttcaacaaataaaggaaaagaagagacatttcttaggacttttagttgcctctgctactacaggaatatattttaacgacgttgcgaattttacaaacataactgactatgttttatttttattaaaaattaactggataacttttttaccatcttttattttctataatttaggagtttattatttatttaaagataatagtagttta…	MENILNNFPIISEYKFINSFYTLITYPVESKFRNENLRTEIIIEKEIQEYYYNFTLEVYNSTILQQIKEKKRHFLGLLVASATTGIYFNDVANFTNITDYVLFLLKINWITFLPSFIFYNLGVYYLFKDNSSLIDINKIINNKDKLKNIKIIFQITSLGFNIESIKASLNSVIYWKNIINKKYNINLNSSIWIVIEENYYNKFKEEYEAIKRINKEINLIIVPSEYKTENNTKFKARALNYACELRKQLGLANKNVWIYFQDEETNVGEDTILGIIEFIIDSNDKYLVGNGIILYPLDFENTSIHLQEIIRTGNEDIKNLFWQKEKKIPLFGYHGSHFLVRADIEAKIGWDFGICRAEDWLFHIKVAEKYGKVVSYMKGFAYEKSPYTLIERLKQRRRW…
contig00002	fig|6666666.251327.peg.100	K3724	peg	contig00002_32615_30090	32615	30090	-	FIG003033: Helicase domain protein			atgactcctttgaaggctttaaatagagatatttttagaaggatagaaaaaatatgtaaagaattaaatgtttcaataaaagtaagacatggtgatactcctgaatcggaaagaagggaaatcttaagaacccctcctttaatattaattgtaactccagaaactcttgacgcattaataataaacccgtccttcaacaagcatcttaaaaatttaaaatttttaattatagacgaagttcatgaacttattggaggtaaaagaggtgcaaatatagttactcttatttctcgaataaaattatttagtaataactttaggattatagctctttcagctactttaggtaatccttatgaagtagctcaatttctttttaacaatgaagattacataatt…	MTPLKALNRDIFRRIEKICKELNVSIKVRHGDTPESERREILRTPPLILIVTPETLDALIINPSFNKHLKNLKFLIIDEVHELIGGKRGANIVTLISRIKLFSNNFRIIALSATLGNPYEVAQFLFNNEDYIILFAETERNYEVEIDYFENLDDFISKLKDVLNKYRSSILFTNTRSTAEMLGYKLGRNGQIGIHHSSLGKEEREKIESDLREGKLKCVVATSSLEHGIDIPYVDIVIQFNSPIQVTILKQRLGRSRHRINENAKGLIYTFDVLDSLESYVISLFSNKNILEELILEYNPLDILIHHLIGLLLIKNKINKDELFKTIKQLHLFKNLSFEDFNKILDHCYNIKLILINNDQVQPLRSKCLKYYFDTTSTIIEEQLYNCVDSITRKLIGKV…
contig00002	fig|6666666.251327.peg.101		peg	contig00002_32614_32727	32614	32727	+	hypothetical protein			atgtatattgcaaaaataccttctttgatttccttttgtaaaattaaagaaattaatggaaataaacaagcttcagtttttccagacccagtaggtgaaaccaatattaaatga	MYIAKIPSLISFCKIKEINGNKQASVFPDPVGETNIK
contig00002	fig|6666666.251327.peg.102		peg	contig00002_33223_32897	33223	32897	-	hypothetical protein			atggtatcagataaagtaataggagcaggaatatttatagtagctttaatagtagtaataatatatgcaatcgggttggtaataataccattattcccaaatgcaattccacaattggcatgggttaatgagcccttttggcaactatggttaatacgtattccaatcatcgctgccatatttattttaggtgcaattgcaatgtggataggttggacaatattaacaactccacctcctaagccaatagaagaaattgaaaaggaattggaagaagccgcaaaagaagctgaaaaacaacctccacctccccctgaaaagaaataa	MVSDKVIGAGIFIVALIVVIIYAIGLVIIPLFPNAIPQLAWVNEPFWQLWLIRIPIIAAIFILGAIAMWIGWTILTTPPPKPIEEIEKELEEAAKEAEKQPPPPPEKK
contig00002	fig|6666666.251327.peg.103	K15888	peg	contig00002_33352_34065	33352	34065	+	Undecaprenyl diphosphate synthase (EC 2.5.1.31)	FIG01306573	isu;Isoprenoid_Biosynthesis isu;Polyprenyl_Diphosphate_Biosynthesis isu;Isoprenoinds_for_Quinones isu;CBSS-83331.1.peg.3039	atgcctaatcatataggtgtaattttagacggaaacagaagatgggctagggaaaacggcttgcctgtatggctaggacatagtgaaggagctgaaaaagtgaaattattattaaaaaaatgtttggaattgaacattaaaactttaactttatacgccttttccactgaaaattttcaaaggtcaaaggaagaagttgaatatttaatgcaattattcgaagaaaaaatgaaggaacttttaaattctaaggaaatccatcagcacaaggtcagagtgaaatttttaggtaaaatcgaacttttgccagcatcgttacaaaaacttattaaagaaatagaagaaagtacaaaaaattatgataaacattttttaaacattgccatagcttatggagga…	MPNHIGVILDGNRRWARENGLPVWLGHSEGAEKVKLLLKKCLELNIKTLTLYAFSTENFQRSKEEVEYLMQLFEEKMKELLNSKEIHQHKVRVKFLGKIELLPASLQKLIKEIEESTKNYDKHFLNIAIAYGGRIEIIDAIKKLIEDILNKKLNLNEINEEEINKRLYTSHLPNPYPDLIIRTSGEERLSGFLLWQSAYSEFCFLDTYWPEFRDIDLYRAIRTYQKEIGGLGNEEIG
contig00002	fig|6666666.251327.peg.104	K812	peg	contig00002_34049_34927	34049	34927	+	Aspartate aminotransferase (EC 2.6.1.1)		idu(4);Glutamine,_Glutamate,_Aspartate_and_Asparagine_Biosynthesis idu(4);Threonine_and_Homoserine_Biosynthesis	atgaggaaattggctaacttagtaagtgaattaaaaccgtctcctataagagaaatgttaaaaatcgtagctgaattaaaaaggaataaaatagatgttatacagctttcaacaggtcagcctagtttaccggtagataaagaagttcttgatgaattgataaaagtctttttaaacgacccgataaaagtgagttcttatactccgacaggaggaattagagaattacatgaagcaatagtagcagatttaaaaatctttggtaaaatagatgttaatttaaatgaagtagttgtaactgaaggagcaacagaaggtttacttctaacagctttggcattattcgaaaaaggtgatgaagtagtgatgatggatcctagttacgttagctatccccat…	MRKLANLVSELKPSPIREMLKIVAELKRNKIDVIQLSTGQPSLPVDKEVLDELIKVFLNDPIKVSSYTPTGGIRELHEAIVADLKIFGKIDVNLNEVVVTEGATEGLLLTALALFEKGDEVVMMDPSYVSYPHVTLIAGAKPIYVCEKVEEGYQPNLERIKEKITEKTKAIILATPDNPTGRVIREEIAKGLIDLSIDHDFWLIIDEAYKHLIYEGEHYWFWRYANARERTICVNTFSKDPAMTGFRLGYIYGPSEVISAIEKIKQYTTLCSNTPAQIAAIKYLQPEVKKEF
contig00002	fig|6666666.251327.peg.105		peg	contig00002_35071_35250	35071	35250	+	hypothetical protein			atggatgattaccagtttatgattgaattggttaaaaataaacatgtggcagtaatatacggaggagcgttcggtcctgaaagtaaaaatcatattagattaacatttgtgggagagaatgaggaaagattgagaaaaggcgttgaattaataagagaatttattgatgaaagaaaatga	MDDYQFMIELVKNKHVAVIYGGAFGPESKNHIRLTFVGENEERLRKGVELIREFIDERK
contig00002	fig|6666666.251327.peg.106	K6859	peg	contig00002_35247_36035	35247	36035	+	Glucose-6-phosphate isomerase (EC 5.3.1.9)		isu;Glycolysis_and_Gluconeogenesis	atgagaatagatagcaatttgaatatagaagaagaaaatttttttgagctttattttgaaaataaaagatttgagccaaatataaagagattaaaggatttacttgatgtaatctatgatttagaggatgttaaaaatttagataaagatactatattatattttgtttatagaaatatatataatgaggaatccaaaccttataccgaactatatcagctaagattcgacataactatacttttatcaattgatataggtaaggaaaaaaataagacacatggacattatcatcctgaggcagctcctggaagaagctttccagaagtttatcaaataataaaaggggaggctttgtttattttacaaaaagttgaggatgatgaagttaaagaagcc…	MRIDSNLNIEEENFFELYFENKRFEPNIKRLKDLLDVIYDLEDVKNLDKDTILYFVYRNIYNEESKPYTELYQLRFDITILLSIDIGKEKNKTHGHYHPEAAPGRSFPEVYQIIKGEALFILQKVEDDEVKEAIIIKAKEKDVVMIPPNYGHNMINIGNDILVTMNLVSDRFLSLYEPYKYKKGSCFYFLKNNKLIRNKNYSKIEKILVLKPKINYINIFKDFINEPEKYLFLNRPYLKYENYYIKEFYEEIPIETFGIELS
contig00002	fig|6666666.251327.peg.107		peg	contig00002_36672_36004	36672	36004	-	D-arabino-3-hexulose 6-phosphate formaldehyde lyase / Hypothetical protein with distant similarity to Ribonuclease E inhibitor RraA (former MenG)		isu;Formaldehyde_assimilation:_Ribulose_monophosphate_pathway isu;Formaldehyde_assimilation:_Ribulose_monophosphate_pathway	atgcataaaatatttccgccacttttgcaagtagctatagatattttagatttagaaagagcggtcaaaatagcaaaggaagcatttttagcaggagcagatatcatagaagtgggaactccattaataaaaaaatatggtatttcagctatcaaaaggattagagaagaattgcctagaactaaaatatttgcagatatgaagatagcagattcttccgaaatagaattaagacttgccatggaagctggtgcagatattgtttcagttttagcttcatctgatgataatactatagtagattcaattatgtttggtaaaaggaacggtatagaaatttgtatagattttataggagtaaaagatatcataggtagattgatggaaattttttatgtt…	MHKIFPPLLQVAIDILDLERAVKIAKEAFLAGADIIEVGTPLIKKYGISAIKRIREELPRTKIFADMKIADSSEIELRLAMEAGADIVSVLASSDDNTIVDSIMFGKRNGIEICIDFIGVKDIIGRLMEIFYVNPDYICYHIPYDLSKKTQMNLANSVRIVKELVRISGTLVSVAGGLDHSTIPLFANAGASVLIVGRTVVNSKNIEEEVKKIKTILSQTFQ
contig00002	fig|6666666.251327.peg.108		peg	contig00002_36813_37877	36813	37877	+	hypothetical protein			atgatcgatcaaatgatggaaccttttagtaagaatttatctgaagtagaatacataataaaagaagacccaacagctttaaatattcacaaagttttcgcttggcccttaaattttgaagaatggaagaaaatttcgattaatacgaaaccatctttaaaaaagtccaacgtaataggcatagcattttacatttattctttatacaaggaaattattcctcctttaataatttttgaaataagttactttggtagaaaccctatttatagatttaattctttagaaattaaaattggtgaagaagtttataaatatgccaataatgacttttctaatctaaataatgtaaaactattacaaacagtctatgaattgattatcgatgatttccaaaat…	MIDQMMEPFSKNLSEVEYIIKEDPTALNIHKVFAWPLNFEEWKKISINTKPSLKKSNVIGIAFYIYSLYKEIIPPLIIFEISYFGRNPIYRFNSLEIKIGEEVYKYANNDFSNLNNVKLLQTVYELIIDDFQNKISENINKNEETFVITDLSLTCEEFLNWNKEEIIQLYNTIDKVLKYFKSINVIPISIVNYESSPLINSFKKYFLGGGMRCADCIQENSMCSPLKVISDKIFLRGKINNKERSPLFKYMNSNMITDLTKEEILIFYLRPSLNYIQRIEIPYFASFHIEDIHNMLLNEYEKCLRTFKKDGFYSLLKAKKLLVSTNKKIIQVLDALIRKETVKQFEKEIGLLRY
contig00002	fig|6666666.251327.peg.109	K1262	peg	contig00002_38024_39094	38024	39094	+	Aminopeptidase YpdF (MP-, MA-, MS-, AP-, NP- specific)	FIG00135469	isu;Protein_degradation	gtgcaagaaagaatcaataaaatatttagacttttagaagagaaaaatttagattgtatattttctcaaaacccagctacagtccagtatattacaggaattgttgctaataaattccctccacgaagtatatatgtattgataaccagagagaaaatatacgcattaacataccctttggaatacgaacaaagcttagaggaaagcaagaatgcggaagtaattaaacttgaagttaacgaaaaattatcagaaaaaataatagatattataggaaaacctgtaaatttaggaatagaaagtaattcgataagcttcgaagttataaattctttgatgaaaaaagatttaaaaatacacgatgttacaactgagttatgggaaattttatcaattaaa…	MQERINKIFRLLEEKNLDCIFSQNPATVQYITGIVANKFPPRSIYVLITREKIYALTYPLEYEQSLEESKNAEVIKLEVNEKLSEKIIDIIGKPVNLGIESNSISFEVINSLMKKDLKIHDVTTELWEILSIKEPEEIDKIRKAIEITEKALKVSEEMIREGKYTEKNIAKECLIAILNNGGEWFAFEPIVATGKNGAYPHFSPTNEFIAKNSLTVVDVGAKFNGFCADLTRTFSNGIIEEEIKRNFEIVKEAIEIACDNIRDGCAAKDIDEIVRSYLGKKGLDKYFVHGLGHGLGLDVHEYPRLSKYSKATLKEGMIVTVEPGIYFKGKYGIRLEQDVLVKKNKCEILSNYPLVL
contig00002	fig|6666666.251327.peg.110	K8975	peg	contig00002_40322_39207	40322	39207	-	hypothetical protein			ttgagtaaagaatacgaaaaggttttggtgctttacgttgatggggatggagatatacctatcattacaaaaaatgacacgcctgtaataggtagagaaaataatttaaaattagctgaaaaatttgcattattaaaacctgaagattcagatttgaacgcactattttatgctataaaaatttacgatgaaataatagaaaagaaactttttgcttcatgtgaaatagctacaataagtggggatccttatggtggagtaaaatcagacttaaaaataaaaaatgaactggaaaaagttttaagtcaatatgatgcagaggctgtaatctttgttagtgatggaggtagggatgaattaataattcctataatagcttccgttttaccggtaatttcc…	MSKEYEKVLVLYVDGDGDIPIITKNDTPVIGRENNLKLAEKFALLKPEDSDLNALFYAIKIYDEIIEKKLFASCEIATISGDPYGGVKSDLKIKNELEKVLSQYDAEAVIFVSDGGRDELIIPIIASVLPVISVKRVVVTYSRNVEETYLVVMKYIKQAINDPSLSKIILGIPGLLLILYGFLASLNLAHLFSSLLLIFIGTIIFIKGFSIDDLVIKIWNNSKIQFISAIVSFALAFAGIYNGLTQTYSSNVDGEFSFLQSFGLFLISKFIYGLNTSHILSASIVIFFIGRGIERYMKEKTFHHEIIAIFFFLSLGLILTLIGDILITPASNEEARQRFFNSILVLFILNILVAVLVTFYDKVIRRPLAKG
contig00002	fig|6666666.251327.peg.111		peg	contig00002_41303_40389	41303	40389	-	Phosphoserine phosphatase (EC 3.1.3.3)		idu(2);Serine_Biosynthesis idu(2);Glycine_and_Serine_Utilization	ttgttaatttgttcattattaggtggtaaaaacatgtcaaaacaagaagatatttataaagacatcaaaaaactttcagacgaagaacttgaagaaaagctttctgagataaaatctttaatgatttataaaaagaaagaaatgttcactttaatagaaaaaaggagtgaacttgtaagagaagctggaataataaaaagagaaatcttaaaaattaaagagattatcaactctttaagtaaaaagtctgatgaaataaggaaggaactggaaaagtttaagatttctgtttcttcattagctgaagaaaggagaaggttatacaatgaattaaaatcattatctacgaaagtaaaagaacctaaggatgaaattctaaagaagctaatgaaattggaa…	MLICSLLGGKNMSKQEDIYKDIKKLSDEELEEKLSEIKSLMIYKKKEMFTLIEKRSELVREAGIIKREILKIKEIINSLSKKSDEIRKELEKFKISVSSLAEERRRLYNELKSLSTKVKEPKDEILKKLMKLEWFQQTTPLPPDEELEITEKIAEIERKILLYEKTHQLKSKASETSLKISDLIMKRESLVNELVKINNQIKEYKKKIKELYSNLINKSKEIDEVKNNLLNTIKEFAELKDTYNKIREEIVSRKLAIKRKVSEDDVEIEKEIAKRALEKLDKGEKIDILELQVLLKQQENFGKS
contig00002	fig|6666666.251327.peg.112	K6883	peg	contig00002_42100_41330	42100	41330	-	hypothetical protein			atgaccaattatatttatgttttaggtaccgcaggatctggtaaatctactttagtaaaggcattgaataatataattgaagattataaaaagttatgtgttacagttaatcttgaccccggtgcagaagtaataccttatgatcctgttgttgacataagggattatataaaattaagagacgttatggaaaaatataatttgggtcctaatggagcgttaattgttgcagtcgatatgattgtaaattatattccgcaaattaaacaaataattgagaacgaaaatgcagactatgttttaatagatactccaggacagcttgaacttttcgcttatagagaggtaggagcaaacattttaaattctttttcttccgaatctagtaacagcttaata…	MTNYIYVLGTAGSGKSTLVKALNNIIEDYKKLCVTVNLDPGAEVIPYDPVVDIRDYIKLRDVMEKYNLGPNGALIVAVDMIVNYIPQIKQIIENENADYVLIDTPGQLELFAYREVGANILNSFSSESSNSLILFLIDSFLARKANNFVSLLLLAYSIQAKFFLPYLLLLSKSDLLSQETLERILEWSEEPSLLEEELNNISNVSQKEISLNILPIVNSLNIPSLIPVSALTNFGIVELYSEIQRILAKEDEISLE
contig00002	fig|6666666.251327.peg.113		peg	contig00002_42885_42097	42885	42097	-	Molybdopterin binding motif, CinA N-terminal domain			atgatatcctgtgaattaataataataggaagagaaattctccaaggagttgttcatgataccaacgctcactggttatgcaaagaattactaaaattaggcataagggtaaatagaatctatgttgtagatgatgttaaagaggaaattaaagaaattttaggtcttgttattaaaagaaaacctaaagtagttataaccacaggaggtctaggtcctacttatgatgatattacagttgaatctgtaagcgaagctcttaatatggaattagttgaagatccgagagctttggaaattgtaatggaagcatgtaaaaggggaaatttagaattaacgaaggaaaggagaaaaatggctataattcctaaaggttctatagctttacataatcaaatt…	MISCELIIIGREILQGVVHDTNAHWLCKELLKLGIRVNRIYVVDDVKEEIKEILGLVIKRKPKVVITTGGLGPTYDDITVESVSEALNMELVEDPRALEIVMEACKRGNLELTKERRKMAIIPKGSIALHNQIGTAPGIYINYNDIHIFLLPGVPAEMKNIFENEVKKYLLKIEGREYYFEFYLKIFGIAESDIAPILKIYRERYFPVYFKSHPKGLGEEAKHILLHVWYLTNNSENLKIMKEIKENLLQDLSKIAYKIEEL
contig00002	fig|6666666.251327.peg.114	K1551	peg	contig00002_43790_42918	43790	42918	-	F420-dependent glucose-6-phosphate dehydrogenase			ttggattatagttgcattaattgccgaaaaactaaaaaagttgaagtaggtacagctgtaacaacccctttatttagatatcatccagctatagttgctcaagcatttgctacgttagcatacctttatcctggaagaatatttttaacattaggaacgggtcattcaatgaatgaaactcctttaggttttaaatggcctgattttaaagaaaaagttaaaagattggaagaagccattgaaattatcaagcttttatgggaaaaggaatttgtaacttacattggaaattactataagttatacaaggcaaaattatacacaaaacctaagagcaaaatacctatttatattgctacttctaataaatacgttgcaagaatagcgggaaagtatgca…	MDYSCINCRKTKKVEVGTAVTTPLFRYHPAIVAQAFATLAYLYPGRIFLTLGTGHSMNETPLGFKWPDFKEKVKRLEEAIEIIKLLWEKEFVTYIGNYYKLYKAKLYTKPKSKIPIYIATSNKYVARIAGKYADGILVNPRGLENYNEIIQSMEKEAKKEGRDPKKLKKLMEFKISYDVDYEKALNSTLFWASTAIPREKREKISDPRELESMVTKEEIEKIKKTWLITSDTDEIIKTLERFLKLNFDIIFIHSSSPNEKKFLSVLGRDILPWVREFYELISKPIRVAID
contig00002	fig|6666666.251327.peg.115		peg	contig00002_43945_43742	43945	43742	-	hypothetical protein			atgcttagattagcatattggtgtgctcaagagcaatatgatccatatacgttaatagaatttgcttcaatagctgaagttgtaggttttgatataattgcagtaagtgatcatttccacccatggagtgataaaggaggtcaatcgggatttccttggattatagttgcattaattgccgaaaaactaaaaaagttgaagtag	MLRLAYWCAQEQYDPYTLIEFASIAEVVGFDIIAVSDHFHPWSDKGGQSGFPWIIVALIAEKLKKLK
contig00002	fig|6666666.251327.peg.116	K4564	peg	contig00002_44610_43984	44610	43984	-	Superoxide dismutase [Mn] (EC 1.15.1.1)	FIG00050592	isu;Oxidative_stress	atgccatttgaacataaatttgaggtaaagaaatttcctatagaaaaagaaataaaagggatttctgttaaaacaaaccaagaacattataagttatatcaaggatatgtaaataaatggaatgaaataatagaaaagttaaagactgttgatagatctaaagcagcagctacttatagtgaatttggagaattgaaaagacaagagacatttaatgccaacggaagacttctacacgaattattcttccctacgattctagacggtgatggtaatccgaagggagaaatagttaagaaaattgaagaagactttggttcatttgaaaaatggaaggaagattttatagctactgcaatggcagcaagaggttgggctgtactagctttagaactttct…	MPFEHKFEVKKFPIEKEIKGISVKTNQEHYKLYQGYVNKWNEIIEKLKTVDRSKAAATYSEFGELKRQETFNANGRLLHELFFPTILDGDGNPKGEIVKKIEEDFGSFEKWKEDFIATAMAARGWAVLALELSSNKLFNFLVDLQNIGHVVDTIPILVLDVFEHAYFIDYGTNRRAYIDAFFQNINWDFVEKRYQFAKKVAELYRQYF
contig00002	fig|6666666.251327.peg.117		peg	contig00002_44663_45310	44663	45310	+	Metal-dependent hydrolase			atgtttgttttgctttcccatattataactgaagacacaccttcatacatgaattcaggtaaactaacaataattcctgtaaaacaaattaagaaaggagattctagtaatacttttattttttcgatgtataatcatttgggtacacatatagattgtcctaaacattttatagaagaagggaaaagtatatgcgatataaatttaaacaatttaatatttgaaaaggttaatataatagaaatcaagaaaggtaggggagaactttttaaaagaaaagaattggaaatttttgatgagatttttaaaaagtcggattttgtaatatttaaaactaattttcaagaatacagaataaaggaacccaatacatatatgtttgaaggtccaggtttctct…	MFVLLSHIITEDTPSYMNSGKLTIIPVKQIKKGDSSNTFIFSMYNHLGTHIDCPKHFIEEGKSICDINLNNLIFEKVNIIEIKKGRGELFKRKELEIFDEIFKKSDFVIFKTNFQEYRIKEPNTYMFEGPGFSSEAAEYLANYDLKAIGFDFISLSSPLYREEGRKAHKILLSKGILIVEDMDLSNLPKNIKRLFVIPIYIKGLDSTPCTVFAEV
contig00002	fig|6666666.251327.peg.118	K627	peg	contig00002_46125_45307	46125	45307	-	Dihydrolipoamide acetyltransferase component of pyruvate dehydrogenase complex (EC 2.3.1.12)	FIG00136675	idu(2);Pyruvate_metabolism_II:_acetyl-CoA,_acetogenesis_from_pyruvate icw(3);Dehydrogenase_complexes idu(2);5-FCL-like_protein	ttgggagtagatttaactaaagtaaagggaacaggacctggaggaagaatcactgaagaagatgttaggaaatattatgaagaaagtaaaaagttagaagtaaaagaagttgtggaaattaagaaagttgaagaaagaattccaataacaggaataagaaggatgatagcagaaaaaatggttaaggctcaaaaatccgcagcgattgttactcatatggatgaatttgatgcaaccgaattggtaaaagtaagagaagaattaaaaaatgaagctgagaaattaggaataaaactaacgtttttgccttttataattaaagcagttataaaggctttgaaaaaatacccaaagtttaatgctataatggatgatgaaagaaacgaattggttataaag…	MGVDLTKVKGTGPGGRITEEDVRKYYEESKKLEVKEVVEIKKVEERIPITGIRRMIAEKMVKAQKSAAIVTHMDEFDATELVKVREELKNEAEKLGIKLTFLPFIIKAVIKALKKYPKFNAIMDDERNELVIKKNYNIGIATATEQGLVVPVIKDADKKSIFELAKEIEDLSAKAREGKLKVEEVTGGTFSITNIGVLGGIFATPILNYPEVAILGVFKIKKKPWIVDGKIEIRDIITLTLSFDHRVIDGAEAAMFLNEIAKYLEKPYLLID
contig00002	fig|6666666.251327.peg.119		peg	contig00002_46469_46203	46469	46203	-	Dihydrolipoamide acyltransferase component of branched-chain alpha-keto acid dehydrogenase complex (EC 2.3.1.168)		isu;Isoleucine_degradation isu;Valine_degradation isu;Dehydrogenase_complexes	atggaagtagaagttaagcttcctgatataggagaaggaataagtgaaggagaaataataagatggttggttaaggagggggattacgtaaaacagtttcaacctattgtggaagtattaactgtaaaagtcaatgttgaaattccttcaccttataacggtaaaattatcaaaatattggctaaggaaaaagaagtagtaagagttggttcaccgatcgctataattgaagttgaagaaataaaaaggaagaaaaacctgctataa	MEVEVKLPDIGEGISEGEIIRWLVKEGDYVKQFQPIVEVLTVKVNVEIPSPYNGKIIKILAKEKEVVRVGSPIAIIEVEEIKRKKNLL
contig00002	fig|6666666.251327.peg.120		peg	contig00002_47450_46473	47450	46473	-	Branched-chain alpha-keto acid dehydrogenase, E1 component, beta subunit (EC 1.2.4.4)	FIG00055130	icw(1);Isoleucine_degradation icw(1);Valine_degradation icw(1);Dehydrogenase_complexes	atgccagtgatgactcttgcccaggctttaaataacgctttaaaagaacaaatgagaaaggacgatagaataatagtgctaggtgaagatgtaggtaaaaggggaggagtttttctagtaactgaaggattgcttgaagagtttggatctgaaagagttatagatactcctctttctgaagctgctatatttggtgtagctgcaggaatggctatgtatggtttgaaacctgttgctgaagtacaattctttgattttgcctttggtggttttgatcaaatagtttctcaaatagctaaaataagatatagaagcggaggtcagtttaaagcttctttaataattcgaggccctgtagcgggaggtataagaggaggtatgtatcattcacagcatccg…	MPVMTLAQALNNALKEQMRKDDRIIVLGEDVGKRGGVFLVTEGLLEEFGSERVIDTPLSEAAIFGVAAGMAMYGLKPVAEVQFFDFAFGGFDQIVSQIAKIRYRSGGQFKASLIIRGPVAGGIRGGMYHSQHPESYYIHTAGLKVIVPSFPYDAKGLLISALKADDPIIFMEPKSIYRTVKQEVPEGEYMVPIGKANVVRKGEDVTIITYGAMVHKSLEAAEQIEKEKGIGVEVIDLRTLLPLDIDTILTSVKKTGRVIIVHEAPKTLGFGAEIAAIIAEKAIYNLNGPILRVCGADTPFPLVHDQYYIPTVTRIKKAIIKLMSY
contig00002	fig|6666666.251327.peg.121	K161	peg	contig00002_48525_47452	48525	47452	-	Branched-chain alpha-keto acid dehydrogenase, E1 component, alpha subunit (EC 1.2.4.4)	FIG00000964	icw(2);Isoleucine_degradation icw(2);Valine_degradation icw(2);Dehydrogenase_complexes	atgagttttttacaaatactaaatgaaaacggtgaagcaaatgaagcgcttttaaaatccataaatttaacgaatgaagatttcttgaaaatgtataggtatatgctaataacaagggttttagatggttggttacttaaattacaaagaatgggtaaagttgcgattcatgctccaaatgaaggtgaagaagctgtagctgtaggaacggcttacgcagcaagacctgaagactggtttttccctacatatagagaattgggtatattaataacaagaggtatgagtataagagaaatactttgtagatggttagccaataaagaagatgtcttaaaaggacacgaatttgcaatatacggtaaaaaagaattacatattgttcctacaacaactcct…	MSFLQILNENGEANEALLKSINLTNEDFLKMYRYMLITRVLDGWLLKLQRMGKVAIHAPNEGEEAVAVGTAYAARPEDWFFPTYRELGILITRGMSIREILCRWLANKEDVLKGHEFAIYGKKELHIVPTTTPISVHLPSAVGFAHAAKLRKDKIVVLAYLSDGATSKGDFHEACNWAGVFKVPIVFICRNNQYAISLHVSKQTASETLAIKAVAYGIKGMRVDGNDIIAVYKSAKEAIEMARNYEPVFIEYLTYRLGSHTTADDPKRYRSYEEVEFWRQKDPIKRLRTFLISRGIITEQEDISIRKEIETMVEDEVRKALEIPPPPIEVIFEDVYSDIPWNLKEEMEEIIEDFKGS
contig00002	fig|6666666.251327.peg.122	K3644	peg	contig00002_49558_48647	49558	48647	-	Lipoate synthase	FIG00000362	isu;Lipoic_acid_metabolism isu;Lipoic_acid_synthesis_cluster	atgtttaatgtttatttcgaaaagagaaataaatttgaacgtaaaccagaatggttaaagtctaaaattccttctggagaaaattatttgtctataagtaaaatttgtaaagaattaaatctacatactgtttgtgaagaagctttatgtcccaatatagctgaatgttggggctctggtacagctacatttatgattttaggtaacatatgcacaagagcatgtagattttgtaatgtttcttctgggaatcctaaaggaattgtagactatgatgaacctaaaagggtagccttagctatttctaaaatgaatcttaattatgtagtaatcacttcagttgatagagatgatttggaagatgggggtgcatacatatttgcagaaacggtgaaggaa…	MFNVYFEKRNKFERKPEWLKSKIPSGENYLSISKICKELNLHTVCEEALCPNIAECWGSGTATFMILGNICTRACRFCNVSSGNPKGIVDYDEPKRVALAISKMNLNYVVITSVDRDDLEDGGAYIFAETVKEIKKINPKIIVELLIPDFRGNVESLKKVAFSGAEVIGHNIETVRRLTPLVRDPRASYDQSLFVLESLKKLNPKIYTKSAIIVGFGEKEEEVIETMKDLRKANVDFLTIGQYLRPSKRHLPVMEYVTPEKFKKYEEIGKNLGFKYVASGPFVRSSYKAGEFFIASIINSSYH
contig00002	fig|6666666.251327.peg.123		peg	contig00002_49630_49932	49630	49932	+	Ethyl tert-butyl ether degradation EthD			atgtataagatagtagtattatatcctaaattagaggaaaattttatagaaaaatatttaaatgaacatgttcccttagttaaaaagataccgaagcttaaaaaattcgtagtcaataaggctataggttctcctacaggggaattacagtatttacttctagctgaactattttttgattcagaagaagatatgaaagaagctttaaattccaatgaaatgagagaagctgcaagacatgctataaagatctctaagggtaatatgcaagttatattttttaaggaaataaaaacagaataa	MYKIVVLYPKLEENFIEKYLNEHVPLVKKIPKLKKFVVNKAIGSPTGELQYLLLAELFFDSEEDMKEALNSNEMREAARHAIKISKGNMQVIFFKEIKTE
contig00002	fig|6666666.251327.peg.124		peg	contig00002_50370_50209	50370	50209	-	hypothetical protein			gtgacagaagaaagatactatacaaatcttttagctaactcaactttaattattgattacttgcatttagcagcttgtaattgggcagtaacttatgcttcacaaagttatcatgtatatggtatggttaaaacaaaagcagctgaaatatttgttatatag	MTEERYYTNLLANSTLIIDYLHLAACNWAVTYASQSYHVYGMVKTKAAEIFVI
contig00002	fig|6666666.251327.peg.125	K128	peg	contig00002_51002_52447	51002	52447	+	Aldehyde dehydrogenase (EC 1.2.1.3)	FIG01292786	idu(2);Pyruvate_metabolism_II:_acetyl-CoA,_acetogenesis_from_pyruvate idu(2);Methylglyoxal_Metabolism	atggaaataccgcattataaactatttataaacggaaattttgttgaaagctcaagtaaaaataaatttcctgtttacaacccagcaaataatgaaattatagcttatgtagaagaagctaccaatgaagatgtagagaaagcaatagaagctgctaacaacgcttttaaagaatggtctaaaaccgatcctactagaagaggaagaattctatataaaattgcttcattattaagagataaaagtgaagaattagctaaacttgaaacattaaacaatggtaaaccaataagagagtcaataggcgatgtattatacgcagcaagattatttgagtattatgcaggcttggctgataaaatacaaggtgatacaattccagtaccaggcgatagattt…	MEIPHYKLFINGNFVESSSKNKFPVYNPANNEIIAYVEEATNEDVEKAIEAANNAFKEWSKTDPTRRGRILYKIASLLRDKSEELAKLETLNNGKPIRESIGDVLYAARLFEYYAGLADKIQGDTIPVPGDRFCYTIREPLGVTAHIVPWNYPLPLAARSIAPALAAGNTAVVKPSSYTPLTALKLAEISKEAGLPNGVLNVICGPGNTVGKYLISHKEVDLVTFTGSTESGREVLVLASKNIKPVILELGGKNPHIVLPDAKIDKTVQGIINGIITNAGQMCWAGSRVLVHESLHDKLIKILNESFSKIKIGNGLNKDTQMGPLTSKEQLKRVMYYIEEGIKEGSKLVYGGERPKDESLSKGNFIYPALFDNVSKEMKIFQEEIFGPVLASTSFSSLE…
contig00002	fig|6666666.251327.peg.126	K4117	peg	contig00002_54012_52855	54012	52855	-	Butyryl-CoA dehydrogenase (EC 1.3.99.2)	FIG00009149	ff	atggactttgaatttactctggagcaaaacttgtttagagaaacaataaggaattttgctcaaaaagaaatagctccctatgaagctttatgggatagaactggagaatttcctaaggaattgtttaaaaaacttgcagatataggattaatgggaataagaatacctgaaaaatatggtgggcaaggagcggatgctgttactacgggaatagctatagaggaattatcaagatacgatttcaacgttgctaattttataataattaataatgccttaacagctgaggttatcacaaactatgggagggaagaaattaaagaagaaattttacctaaggtagcaagtggtgaaataattttaggtatagctttaacagaacctcattgtggtacagat…	MDFEFTLEQNLFRETIRNFAQKEIAPYEALWDRTGEFPKELFKKLADIGLMGIRIPEKYGGQGADAVTTGIAIEELSRYDFNVANFIIINNALTAEVITNYGREEIKEEILPKVASGEIILGIALTEPHCGTDASAIKTTAYLDGDEWVINGEKSSISMVKYASYYVLFAKTNSEAGHKGISAFLVPARDKNITYSYFDDVGYRPISRGAFKLENVRIPKYYLLGNLGEGFYIVMKTFDFSKTLLALSCLGAAEQSLEETIEYAKKRYAFGKPIIKFEAIQFKIVEYYTYLEACKLLCYRTLWMKDKGLPIAKYAAMCKMWAPKLAYEIIHQCILIHGNIAYTKDLPFERRLRNVMGIEIGDGTEEAQKIAIGRELIGKEYAPHK
contig00003	fig|6666666.251327.peg.127		peg	contig00003_211_2	211	2	-	hypothetical protein			ttggagaattatttgaataaattagttccgataaggctaagtgattttattaaggatgaaccaaaaaatgttgcggaaaagcttttcttactttcctttttaattattcaaggtaaattttacattggtttaaatgaagaaggggaatttataatacaaaaagaaccaagcgatattaaaggttctttagtcttcaatgtaaaaatatga	MENYLNKLVPIRLSDFIKDEPKNVAEKLFLLSFLIIQGKFYIGLNEEGEFIIQKEPSDIKGSLVFNVKI
contig00003	fig|6666666.251327.peg.128		peg	contig00003_690_265	690	265	-	hypothetical protein			atgaaaactttagaagaaatagaaaaaatcatccaaatcacaaaggatgttttggaaagaagaaaaaatccttttgaaatcgatgtaaaatcgcttattgaaaaaattaaggaaatttttcctaaaatcaaaaacttagaggaatatttaaaagattccgaagcaatatacaatctttcgcaagttatagatatgcaaagtaatgaattgtattataaatcttcttttctttactttaacccttcattattaatcagaaaggctcaacatttatcctttatcgaattaggaaatatcctagccttttgtttatacccaattctttctaccaattttattaatactcaaagtttaatacaagcttacgaatattggaataatataaaatataaaaaatta…	MKTLEEIEKIIQITKDVLERRKNPFEIDVKSLIEKIKEIFPKIKNLEEYLKDSEAIYNLSQVIDMQSNELYYKSSFLYFNPSLLIRKAQHLSFIELGNILAFCLYPILSTNFINTQSLIQAYEYWNNIKYKKLILLIKNTK
contig00003	fig|6666666.251327.peg.129	K1883	peg	contig00003_2175_700	2175	700	-	Cysteinyl-tRNA synthetase (EC 6.1.1.16)	FIG00000086	idu(1);Conserved_gene_cluster_possibly_involved_in_RNA_metabolism idu(1);tRNA_aminoacylation,_Cys	gtgattacttctgttaatagtaaattaaaggtatacaatactttaactaaaaaactggaggatttcgaacctttggaagataaaaaagtaagaatttatgcatgtggcttaacagtaaatgattacatgcacataggtcatgcgagaacttatttagtatgggatgtgattgtaagatatttgaaattcttaggttacgaggtattttatgtatctaatattacagatattacgattgatgaaaaaatactcaaaagattggaagaagaaaagataagttttcaacaattaatagagaaatatactaaagcgtattttgaagatagagaagctttgggaatagctagggcagacgttcatcctttagctactcaacatatacaagaaatgatagaattg…	MITSVNSKLKVYNTLTKKLEDFEPLEDKKVRIYACGLTVNDYMHIGHARTYLVWDVIVRYLKFLGYEVFYVSNITDITIDEKILKRLEEEKISFQQLIEKYTKAYFEDREALGIARADVHPLATQHIQEMIELIQKLIDKGYAYVAEDGVYFSINKFPEYGKLSGIKVSELLAGASGRVTKDEYDKENIGDFALWKKTKENEPYWFSPWHKGRPGWHIECSAMAMKYLGESFDIHAGGEDNIFPHHENEIAQSEAATGKPFVKYWLHTRHVLLKGEKMSKSYKRLIYLRDAIKKHGASNLRLFLLSTHYRKQLMYDEELIEEAKVHVDRIKKTVQLLNRFSINGRDEMKEYEKQLIESSKEAMKKFIESMNDDFNTPLAIKVIVDFSRQILSYIEQEGI…
contig00003	fig|6666666.251327.peg.130	K3	peg	contig00003_3240_2209	3240	2209	-	3-isopropylmalate dehydrogenase (EC 1.1.1.85)	FIG00000341	ff	atgagcaagttaataagattggcggtattaaagggagacggcataggtcctgaagttgttgatgctacattaaaggttctagatacaattcaagatgtagtaaaaggtattcaaattaaatatgaatttgctgatgcaggttattattgtattgagaaatacgggacaaatttgcctaaagaaactatcgaaatcttaaaaaatactgattgtgtacttaaaggtcctatgacaacgcctgaaaaagaaggtatgcctcctagtgtagcagttcagataagaaaaatttttgacctatatgctaacgtaagacctgccaaagtttatccaagaaccaatcctataaatcccaacgttgatttggttatagttagagaaaatactgaaggattatattca…	MSKLIRLAVLKGDGIGPEVVDATLKVLDTIQDVVKGIQIKYEFADAGYYCIEKYGTNLPKETIEILKNTDCVLKGPMTTPEKEGMPPSVAVQIRKIFDLYANVRPAKVYPRTNPINPNVDLVIVRENTEGLYSGLEFKLGEFAIALRTISKKGSERIGRFALNLAKKRKKHLTIVHKANILRVTDGLFRDTILEIASREFPEVIVDEVHIDIMTVNLIKRPHEYDVIVCENMFGDILSDEAAHVAGGIGLAAGANIGENYAMFEPVHGSAPKYAGKNVVNPIATILATKMMFEWLNLARPAELIEKAVIKVLEEGKTLTYDLGGTSKTYEVAENIANKIKELA
contig00003	fig|6666666.251327.peg.131		peg	contig00003_3686_3333	3686	3333	-	hypothetical protein			atggaattaaaaggcaagactcttaaagtttacctttatattttaacgcatcaaaatgctggtgtaagggaaattcaaagagctttaaaatttaaaactccttctttggttcagtatcatttgaacaaattaaaggaaatgggtttagtttatgaggaaaagggtaaatattatatttcaagggaagttaagccagatgtattaaaagactttcttcgaataggtttcatattggtacccagattatttttggttggaatattttatttcgttatatctttatatttcattttaaaatttttaaataatagcttaaatataattgataattatttgcttattttttacctttaa	MELKGKTLKVYLYILTHQNAGVREIQRALKFKTPSLVQYHLNKLKEMGLVYEEKGKYYISREVKPDVLKDFLRIGFILVPRLFLVGIFYFVISLYFILKFLNNSLNIIDNYLLIFYL
contig00003	fig|6666666.251327.peg.132		peg	contig00003_3781_4863	3781	4863	+	hypothetical protein			atggaagaaagaaaaaaaatactacttaatataattgtaggaacgataatagcaataattataataagtattataaatttatttcctctagagaataagctaaatgaaactttcttagcgatttccattacagatcctcctttaattcctgaaggtgttgagggaatttatttaacctattcgaatgtttttatacacgatcaagaaaaaggctggatttctttaaattcttctggtgaagtaaatttaatcaatgctatagactatgcatatgttttaactataaacaaggttaaagttaaagcgatagatataatacgcttaattgttgaaaaagctaaagttagttatttaggtaataatgttacaacagaaattcattctaacgagataaacgta…	MEERKKILLNIIVGTIIAIIIISIINLFPLENKLNETFLAISITDPPLIPEGVEGIYLTYSNVFIHDQEKGWISLNSSGEVNLINAIDYAYVLTINKVKVKAIDIIRLIVEKAKVSYLGNNVTTEIHSNEINVKFEAISIKENEINVINIHVIPKLIPIFENEFKLIFNATSKVYPINIYEIFPGINKNDLIKMIKAKRILPIKDILVYNIINQEFKNLIKILNISLYNNKLEIFVENISNKTVIINSIILYKLTTFKIGKIQKVKINFITFLVNYKGEMFLPKSLIEIKNQIIENKGYAIKPNEIIKLSFNGEIRLLSFEKIEKLHRLMDENIIPLEKYTVIIIGSGYANDKEIVIAKG
contig00003	fig|6666666.251327.peg.133	K626	peg	contig00003_5558_4860	5558	4860	-	Sugar/maltose fermentation stimulation protein homolog		isu;Fermentations:_Mixed_acid	atgaaaaaagctttgatttattttaaaaatttatttccatgtaaaatattagagagaataaatagattcgttgtaaaagtgattataaatgataaagaagaacttgcatatttaaccaatactggaagattgaaggatattatatttaaagatgctgaaggtttatgcttaaaaaaagaaggaaaactcaaatttgtattaatttctactaaggtaaacgataaagaatatacacttatagataccaaatatcaaatggtttgctttgaagaagctgttaaaaataattatttaagttggttaaaaaatgttaaattagttaaaagaaatataaaagttaataattcattaattgattatttatttaaaaatggagatgaaatatatattgaagtaaaa…	MKKALIYFKNLFPCKILERINRFVVKVIINDKEELAYLTNTGRLKDIIFKDAEGLCLKKEGKLKFVLISTKVNDKEYTLIDTKYQMVCFEEAVKNNYLSWLKNVKLVKRNIKVNNSLIDYLFKNGDEIYIEVKSAVLFDGYFSMYPDCPSIRGRRHIEELMKLRREGKRAMVVFIAGHPYAKAFKPYYKGDRVLSEKIKEAYYNNVEIHAIRIHLENDGYVYLTEDNLPIFI
contig00003	fig|6666666.251327.peg.134		peg	contig00003_5603_5980	5603	5980	+	CBS domain protein			ttggtaaaagatcttatgagacaagatattctagtaacagctaaacctgaagaaaaagttatagatgcggtagaaaaaatggcaagaaataacgtaggtagcgttgtaatagttgataatgataaaatcgttggaataattactgaaagggatataattaatttgatagcttcaaaaaaagatttaaatgagcaacttaaatctcacatgactaaaaacccgataacaatttatttcgatgaaaacttagaaaaagcgacattattaatgaaggaaaaaaacataagacatttacctgttataaataaggaaggaaagcttataggaatgctatcttcaagagatattattaaagtttctttagaatacggtttatga	MVKDLMRQDILVTAKPEEKVIDAVEKMARNNVGSVVIVDNDKIVGIITERDIINLIASKKDLNEQLKSHMTKNPITIYFDENLEKATLLMKEKNIRHLPVINKEGKLIGMLSSRDIIKVSLEYGL
contig00003	fig|6666666.251327.peg.135		peg	contig00003_5977_9126	5977	9126	+	hypothetical protein			atgaaattaaataaaaagaaaataatagctataatattaacaattataataatattagcaatattgcctttaataagcgtatttttaacagttcctgttgtatcagacataaatatcctatcaattttaggaaatcaagataaactgaaaataatagctacagcgaaagttgctcattattcatttttaccattgacaattgaaaatgctgaccttacagtaaaatatggagataaagattttggtaaaatatcgattaaccaaaaattggaaattcttccatattcaaattctgaaatgtcaataatattaactataacagaaaatgaaaaggaaacatttggtatagttttagaagaaattttatcaaagggtaaagcagatattaagtattcaggt…	MKLNKKKIIAIILTIIIILAILPLISVFLTVPVVSDINILSILGNQDKLKIIATAKVAHYSFLPLTIENADLTVKYGDKDFGKISINQKLEILPYSNSEMSIILTITENEKETFGIVLEEILSKGKADIKYSGSINIKILFFSYWVSVSGSATIHEDRFMSLIDSISIFKDNLIAKIKNNLLSDFKIKDLNGSIYIDNQKSFVVYSNEEFIFTSGKEGLIVLKVKPLENIEEKLQYSLSKNFKVKLETIFDLFFGNFSIPTKLTIEEEAKIPTEIKFNLNEAKFFKYPDRFEIIGKIEGYNISNIKLNNLPITNGEGNVYLNNLHVADFRILDPIMVDNEIYNRFLILPMKENFYVIIENLLNKTSFNIFLDNINNLKLNLFNKEINLNMKKFNVKFDW…
contig00003	fig|6666666.251327.peg.136		peg	contig00003_9240_12449	9240	12449	+	hypothetical protein			atgttatattcttcacctaagattaattcgataaaacttcaaggatatgagaatgaaggagaaaattactacttaaaagttctagtaaatttagaaaatacagcttcaatagatgtttacatactagagggtgagataaatattttcaatgattttggagaaattggaatgactaaaataaataatattaatttaccatctcataagaatctaactattcaaactaaagttctattaaaaccaagtaaagctttagaagaattcctttctgaactactgagccaaggatatgctaatttttattattctggtaatgtaaagataccgattccatttattaatatatttaatttaaacgttgaaataaaaaaggagaaagcaaggtttgaattggttaaa…	MLYSSPKINSIKLQGYENEGENYYLKVLVNLENTASIDVYILEGEINIFNDFGEIGMTKINNINLPSHKNLTIQTKVLLKPSKALEEFLSELLSQGYANFYYSGNVKIPIPFINIFNLNVEIKKEKARFELVKVETLIDIIRIYAVEGESAKVRISLKNPTEIDLTINKVYGDLYYKGIKIGKATMNNEVFLPAEGITFINLEASINENVSLFLSDLITIKSANITYIGYAEVNFLNYNVKININSSKQVNFNFNLDAKVNSAYFENPNTLILNVDSNFSIFDIFDINFYINKLELTVYVGGEKVGTGFIRDLDVRDKTINNIDFRLSITDEGLPSLIYTFFSNKTVTITIKNIKGSIKLLNKDFNITASPSIPILVSYETLGISFEAEIYSILPTFDL…
contig00003	fig|6666666.251327.peg.137	K6	peg	contig00003_13467_12436	13467	12436	-	L-threonine 3-dehydrogenase (EC 1.1.1.103)	FIG00003022	isu;Threonine_degradation icw(1);Glycine_Biosynthesis	atgaaggctgttgcgaaagttaaggaaggaataggactggatttggtaaacgttgataagtcagagactttgaatgaagatgaagcattaatagaagtcatttctgcatcgatttgcggcacagatattcatatttataattgggatgaatgggctagaaaaaggattaaaatacctagaattattggacatgaagttgtaggtaaggttgtaaaggtgggaaagaatgttaaaaatttagttgaaggcgacatcgttgcttccgaatctcatattccttgtttaaaatgttattattgcaaaacaggcaggatgcatgtatgtaagaatctttccctattaggtatagatgtggatggaggttttgcagagtactttaaaagtaaagaaatttcttta…	MKAVAKVKEGIGLDLVNVDKSETLNEDEALIEVISASICGTDIHIYNWDEWARKRIKIPRIIGHEVVGKVVKVGKNVKNLVEGDIVASESHIPCLKCYYCKTGRMHVCKNLSLLGIDVDGGFAEYFKSKEISLWKINLNINYEYCAVLEPLGNAIHALSEANVELKNVLIIGCGPIGLATIYFAKKLGALNVIGVDISDYRLELAKKMNADYTINAKLENVEKKVMEITNNEGIDIFFEMSGAPVSFEKGLKLLKNDSLAIFFGIPSMPIQIDVTNIIFKEINIKGVFGRKMFDTWFKMEYLINKHGFPFEKFITHKFKLEEFEEAFTTIISGKCGKVLIKVS
contig00003	fig|6666666.251327.peg.138	K639	peg	contig00003_13563_14723	13563	14723	+	2-amino-3-ketobutyrate coenzyme A ligase (EC 2.3.1.29)	FIG00000741	isu;Glycine_and_Serine_Utilization isu;Glycine_Biosynthesis	atgaaggaaatactggatgatatggaaaataattatttaatatggcatacaagagttctagaagctccttgcgaacaatggactattgtagatggtaaaaaagtcttaatgatatgttcaaataattatctaggtcttgcaaatcatcctagattaaagaaagctatgatagaagcaacggagaaatatggagcgggaacaggagcggtaagagttatagctggaaccatgaaaattcatgaagaacttgaaaaagaacttgcaaaatttaaaagaagagaagccgctgtggtttttcaatcaggatttgctgctaactttggaagtattccacaaatagttgataagggtgacttaattttaagcgatgaacttaatcacggaagtattatagatggc…	MKEILDDMENNYLIWHTRVLEAPCEQWTIVDGKKVLMICSNNYLGLANHPRLKKAMIEATEKYGAGTGAVRVIAGTMKIHEELEKELAKFKRREAAVVFQSGFAANFGSIPQIVDKGDLILSDELNHGSIIDGIRLSRAEKRIYPHRDVATLERILETDAKKFKKILIITDGVFSMDGTIAPLPDLVKLAESYNAILYVDDAHGEGVLGEGGRGVVSHFHLEGKVDIEMGTFSKAFGVIGGYIAGAEILCKFLKNKARPYLLSGSHPPGVAAACLEALKIVQENPYLIDKLWENTRYFKKELQNLGFNTGMSETPITPIIIGENKPTKELADMLFEEGVFVVPIFYPMVPKNTARIRTIVNANHTKEDLDFALNAFEKCGKKLKII
contig00003	fig|6666666.251327.peg.139		peg	contig00003_14766_15116	14766	15116	+	hypothetical protein			atgcccactttaaatacgggaggtattatagcaggagcatacgcagataaggtaaggaggacattgtttgccttaaccaaggaagctgtaagtcaaggcttgataaaacaagaggatgtagcttacgcttcagcaatactaaatcaattactgtacaaaatacttgtagaagaattaaagtgtgataaaggagatatggtacgaatagttatagattacgaaataaaggatggaaaaatagtttgggattacgataaattaaaaatagaatggtttgtaagacaagatcaaggaagaatagatgaagctgtaagaaagaaggtagaagaatttaaacaaacacaaagctaa	MPTLNTGGIIAGAYADKVRRTLFALTKEAVSQGLIKQEDVAYASAILNQLLYKILVEELKCDKGDMVRIVIDYEIKDGKIVWDYDKLKIEWFVRQDQGRIDEAVRKKVEEFKQTQS
contig00003	fig|6666666.251327.peg.140		peg	contig00003_15287_15138	15287	15138	-	ORF 73; extensive acidic domains, potential leucine zipper; immediate early protein homolog			atggtaacagcctattgtgtaaagtgtaagaaaagcgtagaagtaaagaacccacaagaagtaaccttaaagaacaacaggaaggctgttaagggaacctgcccaacctgcggaggaacagtatttagaataggggctttaaagaaataa	MVTAYCVKCKKSVEVKNPQEVTLKNNRKAVKGTCPTCGGTVFRIGALKK
contig00003	fig|6666666.251327.peg.141		peg	contig00003_16652_15744	16652	15744	-	hypothetical protein			atgttaataattagttataatttcacagttcatgaaaatataattttaaatagtttctctggttttatagttcgcggtatatttttttctctcattaaaaaagaaaatcctaaactagctgacgaattacatcaaagcaaaagtattgctccttattctacaaaacctattgttatggtatatcctatgcaaagaataatttatgataagattcctatgaattccttatgtaaaatttccattataatattagatgaaaaaatttcagaaattataaaggattttcttataaaagctgatgtaattgacattctaggtaagcttattactctaaattccatcgaagttaaaaatgttagagtagaagagatatttaaaaatgcaaaaccgttaaaaaaa…	MLIISYNFTVHENIILNSFSGFIVRGIFFSLIKKENPKLADELHQSKSIAPYSTKPIVMVYPMQRIIYDKIPMNSLCKISIIILDEKISEIIKDFLIKADVIDILGKLITLNSIEVKNVRVEEIFKNAKPLKKFSINYLTPTSFRKSAIKCCEHCYVYSMLKKGESKSKEAVEEISKIKLRRGAVGVYPELLPFIKNLIRLVNRFFPVNFNIKEFEEWLDYESIVISGFPSGIKTIRVYEHKVSNKYVIGFIGKVNYSIREKLYNENYAQILNGLLKLAEYTNMGIGRTAGLGWIKVEEYEE
contig00003	fig|6666666.251327.peg.142		peg	contig00003_17021_16755	17021	16755	-	hypothetical protein			gtggaaggaagaatagttaattttagattaggtggtaaaagacaatatagcaatcaagtacttatcttaattgaagaagcaataaaagacccaaatatacctttaggtaaaaaggtaatcgttaaggacaaatataacaacatttatacaggaaaaataataaaaaggcatggtaaaggaaaaacttacatagcgatatttaagccgaatataccgcctatagctttaggaaataaggttgaaattttagttgatgatatcagttga	MEGRIVNFRLGGKRQYSNQVLILIEEAIKDPNIPLGKKVIVKDKYNNIYTGKIIKRHGKGKTYIAIFKPNIPPIALGNKVEILVDDIS
contig00003	fig|6666666.251327.peg.143	K1375	peg	contig00003_17210_18052	17210	18052	+	N-acyl homoserine lactone hydrolase			atgtttttagaatattgtagaggtatgaaaactggagtaaaaagaatatttcttttagattacggatggcttgcaggagaaaaaggctggtttataccagatcctgcagttataatggaaagggggacagccaaagtagttgaatggattgatatacctattacaggagcattgatagagcataaggatggaaacgtgctttttgatacaggagttcatcctgaagctgcagaaaaatggcccaaacctgttttcaacgttttcccagtaacaaattttaacaaaaacgaaaatacaatagaaaaacagcttgaaaaagtcggtttaaaaactagggatgtccatttcatagtattctctcatttacatttggatcatgcaggacaagcttacatattt…	MFLEYCRGMKTGVKRIFLLDYGWLAGEKGWFIPDPAVIMERGTAKVVEWIDIPITGALIEHKDGNVLFDTGVHPEAAEKWPKPVFNVFPVTNFNKNENTIEKQLEKVGLKTRDVHFIVFSHLHLDHAGQAYIFKDHNTPLIVHKKELQTALYRLWMNKGGAYIDLDIIALKGANWFIFDGEFLELLPGIEIYYSGGHTPGHVILKVDTDAGNTYIFTGDFVHLFEEYESENKGWLLENREEYIANIKKIKLWAKRPNTKVIISHDTRFWDKNPRPPKYLE
contig00003	fig|6666666.251327.peg.144		peg	contig00003_18100_18594	18100	18594	+	hypothetical protein			atggaagaagaggtaaaaagggatattgaaagagctgaggaatatgaacaaaccactgtaagagtgtctgcgataggtaaaaataaatttgaattaagcactggtttaataattgcagctagatatgcagataaattaagaagagtagcgttggtagcttttagtaaattggctcctaaagatattgtaataagggatatttcagaattaaacaagcaattatacgacctaatagtaaatcaatataaaataggaaagttggatgtgataagagtaacagttgaagctgaatatgatgaagtagagaaaaaaataaaattcaataatataaaaataactaagtactatacagaagaagactgcaagagattatctgaacctcaaattgaagaacttagg…	MEEEVKRDIERAEEYEQTTVRVSAIGKNKFELSTGLIIAARYADKLRRVALVAFSKLAPKDIVIRDISELNKQLYDLIVNQYKIGKLDVIRVTVEAEYDEVEKKIKFNNIKITKYYTEEDCKRLSEPQIEELRNKINELTKENEELKNKINEIKEKLNSILKSF
contig00003	fig|6666666.251327.peg.145		peg	contig00003_19647_18586	19647	18586	-	hypothetical protein			ttggacactccttgggctattgcattttctaaaaacggtatcctatttttcacagaaagacctggtttcgttaaagccttttataacaacactttaattaatataaaagtcgaaaatctcaacgtaaaagaaataggtgaaggaggattgctgggaatagctgtagatccgaatttcccagattctccttatatttatctttattatacttatgaagaagaaacactttggaatcgtgttgtaagatataaatttataaattggtctttaattaatcaggaaattcttctggacaagattccagcttattctattcataatggcggaagaataaaatttggtcctgataataaattatatattactactggagatgcttttcaaagagacttggctcaa…	MDTPWAIAFSKNGILFFTERPGFVKAFYNNTLINIKVENLNVKEIGEGGLLGIAVDPNFPDSPYIYLYYTYEEETLWNRVVRYKFINWSLINQEILLDKIPAYSIHNGGRIKFGPDNKLYITTGDAFQRDLAQDINSLAGKILRINSDGSIPIDNPFKDSPVYSYGHRNPQGIDWYNDLMFASEHGPSGEMGFAHDEINFIIKGANYGWPIVVGISKDERFKDPILDSGEETWAPSGISFYKGNRYPELKNKLLVANLRGKHLRVIEINFKEIKVVNHYAILNNVLGRIRDVVEGPDGYIYISTSNKDGRGIPSLNDDKIVKLEVKTIKAYFMIALFYDLFYLMGLKKENLLK
contig00003	fig|6666666.251327.peg.146	K549	peg	contig00003_20929_19757	20929	19757	-	5-methyltetrahydropteroyltriglutamate--homocysteine methyltransferase (EC 2.1.1.14)	FIG00000683	ff	atggaaaagttatttcctacaacagttgtaggttcatggccaagacctaaatggcttcttgatgcattaaagaaaaaaagggaaggtaagatttcatataaagaatttgaaaacattgcagatgatgcggttttaatagcaataaagtatcaagaagatgcaggaatagatataataagtgatggagaacaaagaagggataacttttattcatttgtagcagataaaatagaaggtgtagaattaaaaactgtagccgaatttatagattttgcatctgacaaatttgctttcgaagaaatgttaagaagattggatgttccggctttcgcaataaggagcccagttgttacaaattacataagaaagaaaaattacctagctttaaatgaagctttg…	MEKLFPTTVVGSWPRPKWLLDALKKKREGKISYKEFENIADDAVLIAIKYQEDAGIDIISDGEQRRDNFYSFVADKIEGVELKTVAEFIDFASDKFAFEEMLRRLDVPAFAIRSPVVTNYIRKKNYLALNEALFLKKHTRKKIKIALPGPYLLTRSSWIPGISDKYYKEKEDLAEEFAKILREEIIALKELGVDFVQLDEPVLMEVLYGPELSTQTFMCAALTAKENPRDELNFAVEILNKTVQGISGIKIGVHVCRGNWSKKEEALLKGDYYPLLPFLLEMKVDQYVLEFATQRAGDIDVFKDYPTNKELGLGVVNPKTDEIEKIEEIVSKVEKALRYFDANRIYLNPDCGFGTFAEVPITTPQIAFEKLKSMKSAAEILRNKYGEKIK
contig00003	fig|6666666.251327.peg.147		peg	contig00003_21436_20960	21436	20960	-	Conserved protein			gtggagtattttttaaagtggaaagggaaacataattcttattggttaaataaatgtgaagaatgctggagttattataccaaaggcattcagcataggaattccttgaaatgttggaagctaggaatacctttatcttcaatcaaagattttaataaagctataaaaattatcgatgaaataatagaaggctttaataatgtaacttataaatattctacagattttggtattttaaaaataataactaaaggaataataataatttattttgaaagtaatgaagatatgttaagtttcataataaaatttaaagaaaaagctaaagatatattaaaagatgtaagttttttagataatatattttataaatttttagttaatactgaaagattagat…	MEYFLKWKGKHNSYWLNKCEECWSYYTKGIQHRNSLKCWKLGIPLSSIKDFNKAIKIIDEIIEGFNNVTYKYSTDFGILKIITKGIIIIYFESNEDMLSFIIKFKEKAKDILKDVSFLDNIFYKFLVNTERLDKNFYFRRGCPEYDLKFGSWKKWERV
contig00003	fig|6666666.251327.peg.148		peg	contig00003_21840_21526	21840	21526	-	endonuclease			ttggtaaaagttttaaatttaattcaaaaatttaaggatgaatatatatgtgatgtattacttaatcaagaagtatttgcaggggtgggaaacataataaagaacgaagccttatttttagccaaagttcatccattatccattgtagcgaaaattcctcaaaacattttattggatttagttttagaaaccagaaaattttctttgaaattccttgaaataagaattaaagagaattcacttaaggaatatttaaatatttatagaaggaagaattgtataagatgtaatagtaagataaaaataaaaaattag	MVKVLNLIQKFKDEYICDVLLNQEVFAGVGNIIKNEALFLAKVHPLSIVAKIPQNILLDLVLETRKFSLKFLEIRIKENSLKEYLNIYRRKNCIRCNSKIKIKN
contig00003	fig|6666666.251327.peg.149		peg	contig00003_22198_22079	22198	22079	-	hypothetical protein			atggaaggtccttcggttaaagcattatctataaaattatcttattttgttggagaagaaataaaggaagttaagggcaatgcaagaataaaatttgaagaaattataaataaaaaataa	MEGPSVKALSIKLSYFVGEEIKEVKGNARIKFEEIINKK
contig00003	fig|6666666.251327.peg.150		peg	contig00003_22371_22198	22371	22198	-	hypothetical protein			ttggaaaaagaaggaaatcctggatttaataacataaaaatagacgtgtatattaaaagtaatgctaataaagaattaatagaagagatagtaaatgaatcaattaaaaattctcctgtagcttctactttgattaaacatgttaatttaactcataggataaaaatattctaa	MEKEGNPGFNNIKIDVYIKSNANKELIEEIVNESIKNSPVASTLIKHVNLTHRIKIF
contig00003	fig|6666666.251327.peg.151		peg	contig00003_22715_22374	22715	22374	-	hypothetical protein			atgaacttaaacggtataaatgttgaattcttaaaaaatattttagaggaaataaaatcaaataaagaaaaagtcaaatctttgactatttggaggactaggataagatggttagggggatttaaggccagagcatacatgagaagacacaccttggacatagacgaagtttcagatttggcaggagtagatacagcccaaaatccggttgagaccttactggctgctttaggtgcatgtataatgataactattgtatataatgctaccttaagaaatgtagaaatagaaaatttagaaatagctttggaaggagagatagaaaatattttggttttttag	MNLNGINVEFLKNILEEIKSNKEKVKSLTIWRTRIRWLGGFKARAYMRRHTLDIDEVSDLAGVDTAQNPVETLLAALGACIMITIVYNATLRNVEIENLEIALEGEIENILVF
contig00003	fig|6666666.251327.peg.152	K32	peg	contig00003_22752_23645	22752	23645	+	F420-dependent N(5),N(10)-methylenetetrahydromethanopterin reductase (EC 1.5.99.11)		idu(1);Methanogenesis	atgaaagaaaggataggaatatctttgataccttctaaaaattcagctattactttaaaaaatgcaataaaggtttatcaaaagggaattaaactaataacgataagcgattatcataaagctggaagtttttatttggcgatggttaaaatactcgaaaaaataaagaatgttaatttaggaactgctgtaaccaatcttttgctacatagcccatgggaattggcaaacttctttataggtcttaaaaaaacatatgaagaggaaatttttttaggaatagggactggtgattggtatttattcgaaatgtttaaaattgattcgaaaacagcaattaataatttaattaatggaataaaaataattaataaactattcacaaaggataaagttaaa…	MKERIGISLIPSKNSAITLKNAIKVYQKGIKLITISDYHKAGSFYLAMVKILEKIKNVNLGTAVTNLLLHSPWELANFFIGLKKTYEEEIFLGIGTGDWYLFEMFKIDSKTAINNLINGIKIINKLFTKDKVKIPIYLGAQGEYMFRISTKICDGVIINLANEEDLKKALNLIEDKSKIIFAISQTYIYDEEEKAIQEARKSATIIYAGMSNSAIKLYGYDVTKRDKLRKLILKNRINEARKLLSDEEVKRLTICGNIKEVKERIKKILELNIDKLILGLPMGKEKEKVLEKIISIF
contig00003	fig|6666666.251327.peg.153	K7133	peg	contig00003_25143_23869	25143	23869	-	hypothetical protein			atgataataagaaacgaaataatcgattattttaaagaatatgaaaagcttcctaaagctttacctagggagcttaaggttcctttagattctgattttataatttcaattattggtcctagaagggctgggaaaacatattaccttttttggttgtctgaaaaagtagaggattttgtctattttaatttcgaagattctaggttaatgggtatggaaggaaaagaaattagagctctagtaagaatttttatagaaatttatggaaaggaaccaaaatatctctttttggatgaaattcaaaacgttaaaggatgggaaggtatattaagagaaatgcatgatcttagaaagtataggattttcattgcaggttcatcatctaaattattaagtaaa…	MIIRNEIIDYFKEYEKLPKALPRELKVPLDSDFIISIIGPRRAGKTYYLFWLSEKVEDFVYFNFEDSRLMGMEGKEIRALVRIFIEIYGKEPKYLFLDEIQNVKGWEGILREMHDLRKYRIFIAGSSSKLLSKEIATQLRGRSLSYILLPLSFREFLNFKNFILNRQFSKNDEAKIKNLLLEYLEYGGFPDVVRNEEKTKILKEYNDLILFRDFIERHKIRNIEVARFLHNFMIQNFSNEVSIRSLFNKLKQLSRVGKDTVYEYVSKLEDTMFFFFLRRFSSKIHLREGWPKKVYLCDTGLTKIIRYSQDYGKLMENVFFLELKRIQNENPLIEIFYLKINNKEVDFIVKEGLNIKQLIQVTYASAKDEIEKREINSLIKASDLLKCKNLLIITWDYED…
contig00003	fig|6666666.251327.peg.154		peg	contig00003_25400_25690	25400	25690	+	hypothetical protein			atgaaaaataaagaatattattatattttaaaggaagttaccaatattctagaaaattcttatttaagcatcagaaaaataaacaattataaacaaggaaataaatatttccaatcattggggttattttttataataggtatacctgaaccatttattagcaacattattggcttaaaattattaattctaagtaaaattttatccaaaacaaattattatgagagtatttacaatgaattaaacaaaataaggataattaaaaagttttatgaagaaattagagtatga	MKNKEYYYILKEVTNILENSYLSIRKINNYKQGNKYFQSLGLFFIIGIPEPFISNIIGLKLLILSKILSKTNYYESIYNELNKIRIIKKFYEEIRV
contig00003	fig|6666666.251327.peg.155	K6975	peg	contig00003_26119_25751	26119	25751	-	hypothetical protein			atggaagaatatagggtagaatataccagcacagtctttttcataagacttcctaataagcagaaagcttggttaacttatgaagttgagaacggtataatgaagttaaaacaaacgtatactcctcctgaattcagaggaaaaggccttgcaagaatgcttatcgaaaaagctatagaagttgcaaaggagaagaacctgaagatttatcctatatgtagctatagcgtttactattttcttaaaaatccttccaaaagagatcttctcgttgaaaaatttaaaaacctaagtgatgaagaattggagaaatattataatgaaagattaaatgaagaaagaaagaaggagagtgaatcacaatcttaa	MEEYRVEYTSTVFFIRLPNKQKAWLTYEVENGIMKLKQTYTPPEFRGKGLARMLIEKAIEVAKEKNLKIYPICSYSVYYFLKNPSKRDLLVEKFKNLSDEELEKYYNERLNEERKKESESQS
contig00003	fig|6666666.251327.peg.156	K8369	peg	contig00003_26286_27584	26286	27584	+	Niacin transporter NiaP		isu;NAD_and_NADP_cofactor_biosynthesis_global isu;Niacin-Choline_transport_and_metabolism	atgagaattgaggagattttagattgtgaagaattatcaagtttacaacgtaaaatattatggatagccagattttcctgggcttttgtagcaatggaaataataataatttcatttacactaagcttatttacaaaaatatttaatctaaaagggtttgaaattggacttttagcttcagcatcactaataggaaatattataggtgcagtaattttcggaggaatcggtgataaggtaggaagaagaccattatttcaaattacacttctctggtatagcatctttaccgcattaacatctctttcaaatacattttatgaattagtgattttaagaattttagcaggaataggtttgggaggaatgcttgtaatagatccagctcttttaagcgaa…	MRIEEILDCEELSSLQRKILWIARFSWAFVAMEIIIISFTLSLFTKIFNLKGFEIGLLASASLIGNIIGAVIFGGIGDKVGRRPLFQITLLWYSIFTALTSLSNTFYELVILRILAGIGLGGMLVIDPALLSEFLPPKKRGRLMVSLDLFWPIGSFIALLLAYLFLESFNGNWRGLFLAAAFPAFMVALFRLIVPETPFFLAKIGKIEVAASILTKLTGRNIEANSITFAVEEEGSYSELFTFYKRRVIAMLAAWMSLNYTYYGLFLWLPTALNILALYGNNIWFFLVLAFLFQIPGYLSAMFLVEKWGRKSTLTVYLLMSGITGITMGLTTNNVLLFTMSMLLVSFFNLGAWGSVYPFTSELFPTKLRGKSFGLAEGTGKVIAVLGPLIFGALYEITG…
contig00003	fig|6666666.251327.peg.157		peg	contig00003_28537_27677	28537	27677	-	Oxidoreductase, aldo/keto reductase family	FIG00003513	ff	gtgcctctttttaaaattatggaatatagattatttggtaaaaccaatgaaaaagtttctgtgataggaatgggtacgtattatgatatatcgtggataatattatcgcatttgggtattaaaagaggttataacaagaaaatagaagcaattagggttgggattgaaggagggataaactttatagacactgcggaaatttataatagcgaagaggttatagctaaagcaatagaaggatataaccgagagaaactctttatagctagcaaggtatggccatcccatttaaaatataatgatgtaataaaggcttgtaagaggagtttaaaaaaattaaacataaaatacgtagatttatatcaaatacatttccctaacagaagaattcctatagaa…	MPLFKIMEYRLFGKTNEKVSVIGMGTYYDISWIILSHLGIKRGYNKKIEAIRVGIEGGINFIDTAEIYNSEEVIAKAIEGYNREKLFIASKVWPSHLKYNDVIKACKRSLKKLNIKYVDLYQIHFPNRRIPIEETMKAMEYLVDQGLIRYIGVSNFSLQQMIKAQEAMKKYELVSTQMPFSMANRRIEKDIIPYSIKNKIAIICYYPLGHGKLIKNFPKEIVEKVKEKYGNKTPAQIALNWIISKYENTFPIPRASNPIHVKENLGAVNWRMDKEILDFVDKYFPP
contig00003	fig|6666666.251327.peg.158	K796	peg	contig00003_29341_28679	29341	28679	-	hypothetical protein			atgagaattttagccatagctgatatacatggtaatattgctactttatccaaaattgtaaataaagttagaaataacaatatagatttaatattagttgcaggagacttgacaaattttggtcactataacgaagctaaatcagttatcagtatattaagcgagtttaaaaaaacatactttgttccaggaaattgcgatataataagcgattataaacaagatataaatgaactaaaccttcatggaagatatgtaatcgttgaaaaatttgcaataataggtttaggaggttcttcatatactccttttaatactcctttggaatttagtgaagaagaaatagaaaaaatcctaactagctcctatgagaaactaaggaagaataacgaaaagtat…	MRILAIADIHGNIATLSKIVNKVRNNNIDLILVAGDLTNFGHYNEAKSVISILSEFKKTYFVPGNCDIISDYKQDINELNLHGRYVIVEKFAIIGLGGSSYTPFNTPLEFSEEEIEKILTSSYEKLRKNNEKYEKLILLSHTPPKNTKVDKAGNTHAGSLSVRKFVEIYSPDLVISGHIHESRNIDKINRTLLVNVGPATRGYFAIIDINNDILIKLENV
contig00003	fig|6666666.251327.peg.159		peg	contig00003_29380_32979	29380	32979	+	expression validated by proteogenomic mapping: 2 unique peptides covering 5.5% of sequence			atgaaaattagaaagaggatattaattttgttaattattcctttacttattttaggtttatttatattctttttaaatttaccaatacaaaattttgcagaaattaatatagttgacttaaactatcaaaaaacagagaacggggaagtttaccttaattctactataaaagtagtaaataaagcatattttggcgctttaattaatgatatttacgtagaagtttatcataaaaatattaaaataggatattctgaatataaagagaaatttgaattacaaagggagaaaatattatacttaacatttaagttagatttagaaaaaataaaagagataataaaggagataaccgagttgaatgaaactgaaattaaatacgttgctaaagcttcagct…	MKIRKRILILLIIPLLILGLFIFFLNLPIQNFAEINIVDLNYQKTENGEVYLNSTIKVVNKAYFGALINDIYVEVYHKNIKIGYSEYKEKFELQREKILYLTFKLDLEKIKEIIKEITELNETEIKYVAKASASINFLGFWFDKKVDMEGKLKLDIGFLYKIASWKIDINYIKVFGENETNLFAKTEVSITNNSPFNIVINEGKIYILNDIGYLEIKEKIDLKNKEVKKLNLDLIININQNTIDLIQNLINEGKVNITYKAQLNIFIKELNLSLDISISNNTIYFAKSIKDLIKIEKIYLMKNETKISINLINEYGLNFILKDSEINLFYKDYKIGKIIISKNLKINSNVTNIEISIEVDKNNLNKMINDFINNKLIIIEAKFNGILNILNKDLNISFN…
contig00003	fig|6666666.251327.peg.160		peg	contig00003_34095_32974	34095	32974	-	hypothetical protein			atgttaacgattggaattgatccaggtacaaaaagctttgacatttgtggtatagaagaaagggattcaagtataaacgtagtagttgatgaaagtattccttcagaggaagttgcaaaagatcctttagttattattgaaataatagagaaaaataaaccaaatttaatagttgcaccttctggttatggtatagctttaaaacacatttctcagatggatgaattggataaaaaattagtaactctaaacaaaaaggatgatgaaggaattcctgtgcttaaagggttatcaaaactattaaaaatgtttaaagaattaaattacaatgcttatttaattcctggtgtaatacatttacctactgtaagaaattatagaaaaataaacaagattgat…	MLTIGIDPGTKSFDICGIEERDSSINVVVDESIPSEEVAKDPLVIIEIIEKNKPNLIVAPSGYGIALKHISQMDELDKKLVTLNKKDDEGIPVLKGLSKLLKMFKELNYNAYLIPGVIHLPTVRNYRKINKIDMGTADKLCVAVLGIYDQSRYLDISYNETNFILVEIGYAYNACIAVEKGKIIDGIGGTNASISFKSLGGMDGEFAYILGNFEKKVLFSGGISDILQSENPEDILKDEFASEAFFEGIEKMVSSMLVSISYPKEILISGRLSRINAIYEELRKRLRKYARVRKIEGLKYIISQGKYIEGNSLKCKEAAQGAAIISNGLAGGIFKDLIINLEIYKSKGTILDYIYLRNYQTRIFKNLDLFDKL
contig00003	fig|6666666.251327.peg.161	K14568	peg	contig00003_34139_34810	34139	34810	+	N1-specific pseudouridine methyltransferase NEP1, biosynthesis of m1acp3-psi in 18S/16S rRNA in Eukaryotes and Archaea	FIG00162921	ff	atgaaatatgaatttttaatagcggaatcttctttagaacttataccaaaggaaataattaatcatcctgctatagtatcagattcagccaaaaggggcaaagatccttcgaaaatcatattggatagagctaaacatcattttgcaatgctaaaattacccaattctacgaaaagagggagacctgatataattcattcgttacttttagttcatcagtatagtatattagcgcaaaataatttaagtaaaatttttattcataccattgaagacaaaataattgaagtgaacaataaaaccagaatacctaaaaactataacaactttattggtttaattgaacagctatacgaaaaaggttcaataatttatgcaggcgaagaactacttagatta…	MKYEFLIAESSLELIPKEIINHPAIVSDSAKRGKDPSKIILDRAKHHFAMLKLPNSTKRGRPDIIHSLLLVHQYSILAQNNLSKIFIHTIEDKIIEVNNKTRIPKNYNNFIGLIEQLYEKGSIIYAGEELLRLKEIGLKDFIKETNMNWIVFHEKGEKTDLKNLADILEQKIIIIGGFPHGDFENEWILKDAERVIRIGDKVLDSFQILFRIITILEMNLNLI
contig00003	fig|6666666.251327.peg.162		peg	contig00003_35262_34876	35262	34876	-	hypothetical protein			atgagtgaagtaaaaataagattaaaggaatatcataaagatttcattaattatttaaaatctataaatgcaaaatatgactctttaacaaatacttggattttagattattctaacttcgaagaagtaaaaaacaagattaaggaattcaatcttgacagtaaagtagaaatttctgttaaagttccagttgttaagaaggaaaaatctcaagagggaaaaatagtaatgagattatcaagggatggtagatatgcgttgttaagtataaatttattagcatttaaagaagatattaagtcattaataagtggtaaaaagaaaattgttagatttagagttcttccctatagaagaaaaactggctcttcaaaaggtaaaacttag	MSEVKIRLKEYHKDFINYLKSINAKYDSLTNTWILDYSNFEEVKNKIKEFNLDSKVEISVKVPVVKKEKSQEGKIVMRLSRDGRYALLSINLLAFKEDIKSLISGKKKIVRFRVLPYRRKTGSSKGKT
contig00003	fig|6666666.251327.peg.163		peg	contig00003_35473_35324	35473	35324	-	hypothetical protein			atggtgtcttctctaattttcaccaacgtagattatttgctactattacctttgatcgtaattttaataattttaataatccttaagcgtaggagaagaaagaaagaggaagaagttaggatgaatcctttggattttctccatggttaa	MVSSLIFTNVDYLLLLPLIVILIILIILKRRRRKKEEEVRMNPLDFLHG
contig00003	fig|6666666.251327.peg.164	K725	peg	contig00003_35559_36254	35559	36254	+	HAD-superfamily hydrolase, subfamily IA			atggatgaaataaaatttatttattttgatcatgtaggaacattagtttatattaaaaaagacctacctacaatagtatatgaagtcttgaaggaatttaactataatttttcttttttagaggtaaaaagagcctatgattctgctgaaaattattgggaaagaaaatatttaaaagcaagatataaatggaataaaaacatagcttatgattactatagttttctttttgatgaattagggataaaagaacatttagatgaaatgattgaaattttatataatgaatggcataaaagaagtggtgccagtgtatatccagatgtaataccatgtttaaattatttgttaatgaaaggaaagaacttagggataattgctcaaacaattttaaatgaa…	MDEIKFIYFDHVGTLVYIKKDLPTIVYEVLKEFNYNFSFLEVKRAYDSAENYWERKYLKARYKWNKNIAYDYYSFLFDELGIKEHLDEMIEILYNEWHKRSGASVYPDVIPCLNYLLMKGKNLGIIAQTILNEEDFRKERLRKEGLEYYFSIVITTASIGFEKPDVRLYKKAIELTSYKPNEIMIIGDNYDLDVKVPLSLGVKAILLDRKGETKYDCPKINSLLEIDKFIK
contig00003	fig|6666666.251327.peg.165		peg	contig00003_37006_36335	37006	36335	-	Uncharacterized Zn-dependent protease MJ0611			atgtttagatttttcggtgaaagatttgaaataggggaaggaaggtatacagaattaattcatatccttattgcttggcttgttttaactttcgttttctcttttagattcatacttaatgaacttttttcagctaaagctctggatataaagctattaagtattcttatatattttggaatatttgggataataaccgctactggttttgtattgcacgaattggcccataagtatacagcaagatattatgggcattttgcagaattcagaatgtctcaacaaggattagctttagctatatttataacagttgctacttttggaaattttatttttgcagcaccgggagctactgtgatagttccaaggggaagtatatttggatttggtctaact…	MFRFFGERFEIGEGRYTELIHILIAWLVLTFVFSFRFILNELFSAKALDIKLLSILIYFGIFGIITATGFVLHELAHKYTARYYGHFAEFRMSQQGLALAIFITVATFGNFIFAAPGATVIVPRGSIFGFGLTRKENGIIAALGPITNLILAKFFFILTLAFSSNPLISFIGSLGVFVNLWLAAFNLIPIGVLDGAKVLNWNILVWALLTIPSWVLVIIIIIS
contig00003	fig|6666666.251327.peg.166		peg	contig00003_37170_37021	37170	37021	-	hypothetical protein			gtgggtacatcaatttttattgcagctgaagatataagaatcgttaatcccaatattgaaaatgctactgaagaaataataactataatctttaataaacctattaatatgcgaattcctttcattcttaataatttatatacattttaa	MGTSIFIAAEDIRIVNPNIENATEEIITIIFNKPINMRIPFILNNLYTF
contig00003	fig|6666666.251327.peg.167		peg	contig00003_37250_38233	37250	38233	+	hypothetical protein			atgtataacatagaaaacttagtgatagatatttcagtatttactttggataatttccttataactaaaactcgcgttggttatccttatgagaaaatagaaataaagggtggagaagaaaaaaccctaaatattcatatttatttaaatttaacagaaataactactttaaatattcatgaaaaaattctaaaggataaagctgtaaaaatacatgtaatttccaatgggcgttatgcttttaatttaatatattttgaattaagtgttgaaagagtcataagctcttcttctcctttccttatagagtttgataaattaacattaaaggaaataattaatatactaaaaataaaaagattggaagaaaaggataataatataaccttttacacatca…	MYNIENLVIDISVFTLDNFLITKTRVGYPYEKIEIKGGEEKTLNIHIYLNLTEITTLNIHEKILKDKAVKIHVISNGRYAFNLIYFELSVERVISSSSPFLIEFDKLTLKEIINILKIKRLEEKDNNITFYTSLKINYQGWMEMNDLEIFGEIYNNNEKLASFYSKIEKLIYGENTIETKVITNKNNLFKFLFENLNLDVNIFIKKDKFMFKKQFKYNLNKQLEIEIEDIYFEKINDEKILIKSKILLKSNIEKEIFIRSKIRIYDINNNLLDEKNIEINLVPNYNEINFESIIKGIKHGSVIKVELFIEEPIKINFPLITKILVIP
contig00003	fig|6666666.251327.peg.168		peg	contig00003_38230_39654	38230	39654	+	hypothetical protein			atgaaatttttaattttactcctgattatttcacctttgatcgagaacgtttttaattttagcataaacgaaacaaacttcttaacattaggaatacattatgatcctacaataaggaataacatagaagaggatttgatcaaaataaaagaaataggatttgattggattagattgcatatatcttggaaggtagtagaaagagaaaaaggaaagttcgattatagcatctatgattacacaataagtttagccaaaaagcttaatttaaaaataatagccatattaggagcaggacatacagatcttttacctgaatggattttaaaagaaggctctgttgataataaagattacataaactatttgagaatttatgcaaaaaacacggttggaaga…	MKFLILLLIISPLIENVFNFSINETNFLTLGIHYDPTIRNNIEEDLIKIKEIGFDWIRLHISWKVVEREKGKFDYSIYDYTISLAKKLNLKIIAILGAGHTDLLPEWILKEGSVDNKDYINYLRIYAKNTVGRYSGKIDIWQIENELNHVTFYKWIGWRIGKWNETQIKNIIETLSSITKSLDKSAVMINVIVDNPNWFSFLRKLTEWNIEYDIIGIDYYPNYLDDYSEDAGNPLKASKVYDYINKAKLFNKTVVIAETGYSTYNQIHNEINQAIFVEKIALASIISSIGLVVYYRYDDFSYNSTDIEANFGFINYFGKPKLAWHKVKEIKVQKYNLKINIKNDQFLKSSEIKLDNIKVLVPIDLILFRTNINIKLEKEIRYNDILYKFEKIIINEKIY…
contig00003	fig|6666666.251327.peg.169		peg	contig00003_39704_40453	39704	40453	+	hypothetical protein			atgaaaattaagatatcttacgttccatattataaattaaggattatagtaaacgattggcttggtaatgagataacagcttttgttcaagttatacgcgaaataagtcacgtaggtaaaataaattacataaattttacaagtaatattgagtattttttacctgaaggaaattataccataagaataaattcaatatttacttatgaaaaaactatatttctaaacgaagataaaataataattgtaaatatagaaaattattatttatttattttattaataattttaatttttattcctttaatttatattataataaagaaaaagaaaattgaaataaaatttggattaataaaattattatcatctacttttttaagtatatttttactcata…	MKIKISYVPYYKLRIIVNDWLGNEITAFVQVIREISHVGKINYINFTSNIEYFLPEGNYTIRINSIFTYEKTIFLNEDKIIIVNIENYYLFILLIILIFIPLIYIIIKKKKIEIKFGLIKLLSSTFLSIFLLIILPYLITIIFNYLSPIKNTFFKLNDLIIFALPIILINLIKVNKKLVLYSEVLSIIFYFLYFYFILGRGLYGSFGEYKIYFYNLLFSINVAFYIIISYILLFLRKILNILEMVFKIF
contig00003	fig|6666666.251327.peg.170		peg	contig00003_41357_40440	41357	40440	-	hypothetical protein			atgaaatttattttattatttttattaatttctattttaaatatttctcaaaataatttattattaaatcaagaaaatttttatataaagataattgaaacttacgataaaacagattcaattaaagtaaatttagctagagtaatagatggcgatacagttgaggtttatttttgggatgaaaaaagtaagataaggattgtaggttatgatgcctatgaattaagtgaaagtaaaggtcttgaagcaaaatcctatttggaatccctatgtaataatgcagaagttttcttggatgttgatgagttggaacctaaggataaatacaataggactctaggttatttatggtgtaaaaaagatggggaaatacaatacaaatctgtaactaaaagtttt…	MKFILLFLLISILNISQNNLLLNQENFYIKIIETYDKTDSIKVNLARVIDGDTVEVYFWDEKSKIRIVGYDAYELSESKGLEAKSYLESLCNNAEVFLDVDELEPKDKYNRTLGYLWCKKDGEIQYKSVTKSFLILRPDLVKRTLYIPPDEHPYTVWLTKHIILINSNVEVDIYVYNLTGNYKLNSTSFTLTGGYYIIESNLYVNLTELNLLSNKSQKINLEVKYYKETTKTFTETVTVTEQKWKTEFITKTEFITETEKYTLNYTITSLITSTSSTNNFLLYIFISFFIITLILLLFIKKIRKF
contig00003	fig|6666666.251327.peg.171		peg	contig00003_42136_41354	42136	41354	-	Microtubule binding protein, putative			atgtttggtttatccaagaagaaaataacgttatatgattttttaaacgaagctttaaggctcttggataagcatagtttgaaagtttataagcatttggatattttagatgttcacattaaaaagttagatgaattaatagaagctacggaggaacagactaaaaccatggatgaacatattaagaatttatcagaacatattcgaagcataacttctagactcgatatgtttgatctttatcctaaggaaatagttaaatatggtaaaatatttaactcgtattctaagaaattggataaatatttaattgaatcaaagaaattgaaggaagtattaagcaattatgtgaaaatggtttcagaaaataatcaagctctgagcgatttttcaaggagt…	MFGLSKKKITLYDFLNEALRLLDKHSLKVYKHLDILDVHIKKLDELIEATEEQTKTMDEHIKNLSEHIRSITSRLDMFDLYPKEIVKYGKIFNSYSKKLDKYLIESKKLKEVLSNYVKMVSENNQALSDFSRSFQSYLKILYKLLYPLNFNDFQEELYNKYGIILEKVEKIKFIDKEGKFIRKDACIEFNLYKNGNQNYLLEIKNFIDYELAEFLIYKSKIFREINNIDFKKIAITLIINKESYKLLQDNNYEILYRFII
contig00003	fig|6666666.251327.peg.172		peg	contig00003_42172_42549	42172	42549	+	hypothetical protein			atgaaaaaagaaagaattaaagcttcaattttagctttgctggatgaaatagtaattattatagcaatttttttgattttaccttttttaggtataaacttgcccttatggctaactattttaataatagtcatattaacaatcctatccttaattgtttacaaagctctttatattttggaaaaagagcctttattatctaaggaaaacatcataggcaaaaaaggcaaagcattaacagagattgataaagaaggaatagtattggtcgaaaatgaaacttggctagcttcttctataaaaggtaaaattaaaaaagggaaagagataagagttgtaaaaatagaaggaaataaacttataatagaagaggattaa	MKKERIKASILALLDEIVIIIAIFLILPFLGINLPLWLTILIIVILTILSLIVYKALYILEKEPLLSKENIIGKKGKALTEIDKEGIVLVENETWLASSIKGKIKKGKEIRVVKIEGNKLIIEED
contig00003	fig|6666666.251327.peg.173	K3442	peg	contig00003_43335_42550	43335	42550	-	Potassium efflux system KefA protein / Small-conductance mechanosensitive channel		idu(2);Potassium_homeostasis	atgcaaataatcaatcaagaagttattgaaaaagttatatcctcaattccttggatagagatttttactgttatagtaattttagtatcaacatggatcttagtcaaaattttcaaccttataataaatggtttgttaaaatttacttatcaaatcgtaagagaacaaataaagagaatattttccattttaatttggtcattgggaataatttttgcaatacagcaactaggtttaaggatagatttattaatagccattatagttttgataggtgtaggaacaataattgcatcaaggtatgtgcttgaaaatttagcttcaaaatattttgtggatatatatgttccattcaaggtaggagataagataagtattaagggctattcgggaagggtt…	MQIINQEVIEKVISSIPWIEIFTVIVILVSTWILVKIFNLIINGLLKFTYQIVREQIKRIFSILIWSLGIIFAIQQLGLRIDLLIAIIVLIGVGTIIASRYVLENLASKYFVDIYVPFKVGDKISIKGYSGRVIEINPISTVLLNDNNEIIAIPNSLFLKEVTHNLTPNVWKEVIIPIKISSLIKLEDFEREVLRICNKYKHLLDPRFPPIISIKNMDSKNIELILTLMVNDVEKKMSFMNEINSKITELINKFEREIKTK
contig00003	fig|6666666.251327.peg.174		peg	contig00003_44597_43335	44597	43335	-	Glycosyltransferase		idu(7);CBSS-258594.1.peg.3339	ttggaagcttttgttgaaggaaaagattatatttttagcccaggtggtgtaacaaggatggtttatccttttattttaaaatgtttaaaagataaaattgttaaaactccttattggatttccttaaatcccttagctcctgatatcttagactttaatggaataattttgtataacgtgaaattggatcctaatattttgaaaggatatggttatacaaaggaaataatttggaaaatcttacatggaatggaaaatccgaaggaaattttctgggaagatgaatttacagattatatttattataacagaaaatccagccttataatgcatgatttggatagggaaattgattttgatgttttttatattcatgattttcaacaattaccgatcgga…	MEAFVEGKDYIFSPGGVTRMVYPFILKCLKDKIVKTPYWISLNPLAPDILDFNGIILYNVKLDPNILKGYGYTKEIIWKILHGMENPKEIFWEDEFTDYIYYNRKSSLIMHDLDREIDFDVFYIHDFQQLPIGYMLKTLKPKIFRWHIPFEENFIPKEWKDLLSVYFNQYNAVIVSSDKFKENLIKIGYKGKIFKIYPYIDISSYKIPNKSIINEFYDKFNISKNDKIILNVARMDPIKRQDIIIKALAKLINKFNNLKLILVGNGSFSSSKQGLGLNKAEAWVNYLKSLITEYNLEKNVILTGHLSDEYLQAAYYISDLVVLSSFTEGFGLVVIEGWLYKKPVIVSSNVGVAELVNGSNGFLFDPLNIEDLSNKMELILKSEKLASEMGLNGYETAKL…
contig00003	fig|6666666.251327.peg.175	K9763	peg	contig00003_45257_44718	45257	44718	-	hypothetical protein			atgaataaaagattcatagttattttagaaaataaaggtctctctcctaaggaatataagagtttattcaatctattcaaaaaaattcttgttggatataaattaaacgatattcgaataggtaattttcatattgagatagatttattctctagtaataaagattttttaaaattgctaaacgaatttaaaataatagaagtaagggatttaagtgaacaaatgcaaaaaaatatctttgaatttgctaaggaattatttaataaggaaagattttgggagtttcacgaggttttagaatctttatggaggaaaaatgaaggcaaagaaaaaaatatattacatggcttaattttaattgctgcagcctttgtacataaacaaagaggcaatgataaa…	MNKRFIVILENKGLSPKEYKSLFNLFKKILVGYKLNDIRIGNFHIEIDLFSSNKDFLKLLNEFKIIEVRDLSEQMQKNIFEFAKELFNKERFWEFHEVLESLWRKNEGKEKNILHGLILIAAAFVHKQRGNDKVALSVLKRAFLEIENYEGMYQCFDITYIKNKVSEMLNNRYLKEFRI
contig00003	fig|6666666.251327.peg.176		peg	contig00003_45676_45254	45676	45254	-	hypothetical protein			atgagtgaaattaaaacaatagaaataaaaagtttaatcaaatttttcattttaattttattatattcatcagattatcatggatataaattaatgaaagatttagaaaaaatattaaataaaaaaataagtccatcacatatttatccttttttaaatgaattaatgttaaatggttatttagaaataaaagaaaaaggtataaaaaataagaaaatttattctttaacatataaaggaagggaatttgctgaatttataatttttaggatgggaaatttattggaatcttttctaagaaaaaacattaaaatctgtaataactgcggatgtaaaatttatgaaggaggttatgttttaaaacaaaatggtaaaactttgtttttctgctgtattcat…	MSEIKTIEIKSLIKFFILILLYSSDYHGYKLMKDLEKILNKKISPSHIYPFLNELMLNGYLEIKEKGIKNKKIYSLTYKGREFAEFIIFRMGNLLESFLRKNIKICNNCGCKIYEGGYVLKQNGKTLFFCCIHCARNYKI
contig00003	fig|6666666.251327.peg.177	K17686	peg	contig00003_47753_45669	47753	45669	-	Lead, cadmium, zinc and mercury transporting ATPase (EC 3.6.3.3) (EC 3.6.3.5); Copper-translocating P-type ATPase (EC 3.6.3.4)	FIG01595495	isu;Copper_Transport_System isu;CBSS-196620.1.peg.2477 isu;Copper_homeostasis	atggcaaaggatattatatgcggaatgtatgttgatgaaaagagagcaaaatttaaagttgaaagaggcggtgttatttattacttttgcagtaaatcatgtttggacaccttcctaaaacctgaaatagaatttaaaagaaccaaataccttacaatattcggttttactttaggcagttttatagttttctttgaatatttttataaacttgacctaataataccaaatttacttttgttattcttattggcaactcctgttcaatttatagcaggttttagattttatcaaggtttattggatgcaataaaatccaaacaggcaaatatggatagtttaattgcaataggtacatcagcagcttggatttatagcacgattgttacttttcaatca…	MAKDIICGMYVDEKRAKFKVERGGVIYYFCSKSCLDTFLKPEIEFKRTKYLTIFGFTLGSFIVFFEYFYKLDLIIPNLLLLFLLATPVQFIAGFRFYQGLLDAIKSKQANMDSLIAIGTSAAWIYSTIVTFQSLNFLPQILPYTGVYYTESSLIISFILLGTLMEHMVKNRAYEALRKLYEIQPSKARVIKNGNEVELPVEKIEVGDIVIVKPGEKIPVDGIVIEGFSSVDQSPITGESIPVEKNVGDVVISGSINKNGYLKIKATKVGEETTVSQIIKIVEEAILSKVPIQRLADKISSYFVPIVVSVAISSFIIWYFVFNLPFGIAFITLISVLIIACPCALGIATPAAIMIGAGKGAKNGILIKSGEFLEKLSKIDIVVFDKTGTLTKGELKVTDV…
contig00003	fig|6666666.251327.peg.178		peg	contig00003_47901_47785	47901	47785	-	hypothetical protein			atggaagtatcagaaaatacagaatataagttacaatacggcggtaaaacgtattatttctgttgcgaagaatgtttagaagaatttaaggcaaatcccacaaagtatattaaatag	MEVSENTEYKLQYGGKTYYFCCEECLEEFKANPTKYIK
contig00003	fig|6666666.251327.peg.179	K86	peg	contig00003_48466_47948	48466	47948	-	Adenylylsulfate kinase (EC 2.7.1.25)	FIG00000821	isu;O-Methyl_Phosphoramidate_Capsule_Modification_in_Campylobacter isu;Inorganic_Sulfur_Assimilation isu;Cysteine_Biosynthesis	atggaaggattttgtgtttggctcacaggtcttccttcttcaggtaaatctacaatagctaagattttaaaggataaattaaataaggaaggaataattgttcatataatagaatccgatgaatttagaaaaatattaactccaaagccaacatattctagtgaagaaagagattggttttatagtgttattgtttatttagcaaagatttttgtaagctatggaattaacgtaatcatagatgccactggaaataaaaggaaatatagagaagaagcaaggaaaaacattgctaaattcatggaagtttatgttaaatgtcctttggaagtatgtataaaaagggatgtgaagggaatatataaattggctttcgaaggtaaagctaaaacagttcca…	MEGFCVWLTGLPSSGKSTIAKILKDKLNKEGIIVHIIESDEFRKILTPKPTYSSEERDWFYSVIVYLAKIFVSYGINVIIDATGNKRKYREEARKNIAKFMEVYVKCPLEVCIKRDVKGIYKLAFEGKAKTVPGLQDIYEEPLNPDLIVETDKQSSEECAELIFKKLKERFL
contig00003	fig|6666666.251327.peg.180		peg	contig00003_48804_48466	48804	48466	-	hypothetical protein			atgggattttaccttgcaattatagtatcaaagccaataagcgatttcgctttcggtttagctgtagctgcaattttcataatcacttctgtattggcaataacatttgcaattataggagcattattcaatcttatagcattattaagaagattttcaagaattgattcaataatggttttacttagttctcttttcccaacttttctcgcatttttttctttatattattatctttcatcaattcaaaatttagtaatgctattaattagtgggctatctttaatttttgcatcgattaattggattatctttattataggaattttaaggaaataa	MGFYLAIIVSKPISDFAFGLAVAAIFIITSVLAITFAIIGALFNLIALLRRFSRIDSIMVLLSSLFPTFLAFFSLYYYLSSIQNLVMLLISGLSLIFASINWIIFIIGILRK
contig00003	fig|6666666.251327.peg.181		peg	contig00003_49928_48849	49928	48849	-	FIG00605422: hypothetical protein	FIG00605421	ff	atgacaagtttaaactttgataatataagaaaatatttaagtgaaatacataaagaagaagttgaaatattaaacattgaaggaataaaaattgaagggaaatcaataaaaggttacggttacggtattccagttattataacttataaatttaagggtgaaacaaagaaggtagttttggaaactatgaaaaaggatatttttggccatgaatttatgcacgatagagcggcaataatgatttggtcctataaatcctataatcaacttccaagacatgcaaaagctgtttcattgggttattttgattcaagggggaaccttattcctttatatgatcctgacgaattctttataattgtggaattcattgaaggagaactttattttaaagatctt…	MTSLNFDNIRKYLSEIHKEEVEILNIEGIKIEGKSIKGYGYGIPVIITYKFKGETKKVVLETMKKDIFGHEFMHDRAAIMIWSYKSYNQLPRHAKAVSLGYFDSRGNLIPLYDPDEFFIIVEFIEGELYFKDLERIKNEEKLNDIDINRCKVLAEYLASIHSKRHQEQEIYLRRIRDLIGHGECIMGLIDSYPYEAEFLKKDELKEIEKKLIEWRWKLKRYKHRLSLVHGDFHPWNVFFKEGLEFKVSDRSRGDYGEPADDVSAMTINYLFFSLQKWNKLAGPFELLWNTFFETYLNLTKDYEIFEVIQPFFVWRALVVASPIWYPNLDIKVRRTLFNFIHNILDTENFDYRKVNEYLK
contig00003	fig|6666666.251327.peg.182		peg	contig00003_50451_49963	50451	49963	-	hypothetical protein			atgactgaattgtttagtacatttaaagagaaaaagagattagaggaaaatcttaagagaattttagaaaataagaaagcaaatttgattcttagcataagtatatatgaagaaggggctgagattcatgaaaatgaagaagaggaaattgtttttcatgaagaaacagaatttgttaaaaaagttaaaaagtttatcgaagaaaaatctagcaaatataaaatagattcccatttacattcccattctggctcattaacaataggaatggaaacttattataatgaagtattagacaatataatacaaattataaacgagattcaaggtatagaaaatgttttaataagtgcaataaacggggagatttggcgtaataatgatctagtggcattttta…	MTELFSTFKEKKRLEENLKRILENKKANLILSISIYEEGAEIHENEEEEIVFHEETEFVKKVKKFIEEKSSKYKIDSHLHSHSGSLTIGMETYYNEVLDNIIQIINEIQGIENVLISAINGEIWRNNDLVAFLYGDSVKNTFVLPSHDGKKLELIEVAMTIS
contig00003	fig|6666666.251327.peg.183	K6971	peg	contig00003_50478_51278	50478	51278	+	Similar to photosystem I assembly BtpA			atggttttagaaaaaattttcaaaaatataaaacctataataggagttgtacatcttaaacctttacctggttcttctgaatataataatttagaggaagttatcgaaagagctataaaagatggaataactctgaaagaaggaggtgtcgatggaataataatagaaaactatggtgataagccctattatccaaacaacgttcctccacatacaatagcttccttttcaataatagctcatgagttaaaaaaagaaataaacatcccggtaggaataaacgttttaagaaacgatcctatggcagctttggcaattgcaactataaataaatgtgatttcataagggttaacatttttagttatgcttatgtcacagaccaaggaataatagaagga…	MVLEKIFKNIKPIIGVVHLKPLPGSSEYNNLEEVIERAIKDGITLKEGGVDGIIIENYGDKPYYPNNVPPHTIASFSIIAHELKKEINIPVGINVLRNDPMAALAIATINKCDFIRVNIFSYAYVTDQGIIEGKPYEVIRYREFLKSKVKIFADIFVKHSFPLFNLPIETVAKDTYYRCKADAIILTGEETGKEVNLENVLKIKNVLNAPVLIGSGINSSNIEKYFKLADGFIIGTFFKKDGKIENEVDLERVKRIVEIVNRNRKI
contig00003	fig|6666666.251327.peg.184		peg	contig00003_51299_52708	51299	52708	+	Acetyl-CoA synthetase (ADP-forming) alpha and beta chains, putative	FIG00030585	isu;Pyruvate_metabolism_II:_acetyl-CoA,_acetogenesis_from_pyruvate	atgagctacttaactttactcaaaagtttaaactatttatttaatccaaaaagtgttgcagttataggagcttctggaactcctggaaaaataggatataccattctcaataatttactcaaaggtaactttaaagggcgagtttatccagtaaatcctaacagatcaactattttaggaaagacatgttataaatcagtttctgaaattcctgaacaagttgatttggctataattgcagttaaagctgaccttgttccagaaattttagctgaatgtgaaagagaaggagttaaaactgccataattataagtgcaggatttaaagaaataggtgaagaaggaaagaaaagagaggaaaaaattgcagaaatagttaaaaaaggaagaataagagtt…	MSYLTLLKSLNYLFNPKSVAVIGASGTPGKIGYTILNNLLKGNFKGRVYPVNPNRSTILGKTCYKSVSEIPEQVDLAIIAVKADLVPEILAECEREGVKTAIIISAGFKEIGEEGKKREEKIAEIVKKGRIRVLGPNCLGVFDNYSGLSTLFLPDTRVEKPKPGNISFISQSGAMLAMFLDWMAKENIGVAKGISHGNRVDIDEADLIYYLAFDEETKVILIYLEGLDEGKGRRFMEACKFATFHKPIIVVKGGKTDAGSKAVASHTGAMAGSYNIYKAAFKQSNVIEAKDIQEMFDMAKALVMLPLMSENRVAIITNAGGVGVLATDALESRGFKVIELDEQTQRKLRENLPERCSVKNPVDLTGDASAEQYRIAINTVISLNYVDALYVCLLFQEPA…
contig00003	fig|6666666.251327.peg.185	K195	peg	contig00003_52710_53399	52710	53399	+	Acetyl-CoA synthetase (ADP-forming) beta chain (EC 6.2.1.13)		icw(1);Pyruvate_metabolism_II:_acetyl-CoA,_acetogenesis_from_pyruvate	atgggcagaaatacattccttagattagttaacgaagcaaaaaaggaaggaaggaatatattatatgaatacgaagttaaaaatcttctcaaatcctatgcaatagatacaactaatccagtatttataagaaataaagaacaattggaatctttgaataatataaatttcccttgcgtaatgaaagttgtttcaactcaaatagttcataaaagcgatataggtggagttatacttaatataaaaaataaagaggaacttttggaagcctttgaaaaaataaaaaataacacagaaaaaaaaggaataaaaattgaaggagtaattgtagaagaagaagttgagaaaggattagaaataataataggtagctataaagatcctatatttggaaacgta…	MGRNTFLRLVNEAKKEGRNILYEYEVKNLLKSYAIDTTNPVFIRNKEQLESLNNINFPCVMKVVSTQIVHKSDIGGVILNIKNKEELLEAFEKIKNNTEKKGIKIEGVIVEEEVEKGLEIIIGSYKDPIFGNVIMLGSGGIYVEAYKDVSFRIVPINKRDAYEMIDETIIGSILKGFRGIKYDIFSVIDALIKVSNLIEDNQEIVELDLNPIYVYSQGIKVVDGRLKFV
contig00004	fig|6666666.251327.peg.186	K1251	peg	contig00004_100_516	100	516	+	Adenosylhomocysteinase (EC 3.3.1.1)	FIG00000858	isu;Methionine_Degradation	atgcttagaatgaaagatggagcaatacttgcaaatactggacatttcaacgttgaaatttctttacctgatcttaaatccatatctatatcagagagaaaagtaagagaatacgtaacagaatacactttaattaatggtaaaaaactttatcttcttgctgaaggaagacttgttaatttagtttgtgcagaaggacatccttcagatgtgatggatctctcattttctcttcaagctttatctgtaaaatatttaaaggaaaaaggaaatgaaattaaagttaaagttcacaaggttccttatgaaatagataggcaagtagcattattaaaacttaaaactatgaatattgaaatagatacattaacagaagaacaaatgagttatttaaagagt…	MLRMKDGAILANTGHFNVEISLPDLKSISISERKVREYVTEYTLINGKKLYLLAEGRLVNLVCAEGHPSDVMDLSFSLQALSVKYLKEKGNEIKVKVHKVPYEIDRQVALLKLKTMNIEIDTLTEEQMSYLKSWELGT
contig00004	fig|6666666.251327.peg.187	K333	peg	contig00004_2439_550	2439	550	-	Glutamyl-tRNA(Gln) amidotransferase transferase subunit (EC 6.3.5.7)	FIG00004287	isu;tRNA_aminoacylation,_Glu_and_Gln	atgaattatagagaattaggtttaaaggtaggattggagattcatcaacaacttgacactaaatataaattattttgttcatgtaaaaacaaacttgaagatgaagttttatatgaagtggtaagaaaactgagacctacagaaagtgaaatgggcgaaatagatcctgcagctttaatggaatttaaaagaaatagatattacatttatcaagtagttaaggaagccagttgtctggttgaattagatgaagagcctccgcataaaataaacgaagaagctatagaaattgcagtaatatgtgcgttacttttaaacagtaagatagtagatgaaattcatgttatgcgaaaggaagtaatagacggaagtaatacaacaggctttcaaagaactgct…	MNYRELGLKVGLEIHQQLDTKYKLFCSCKNKLEDEVLYEVVRKLRPTESEMGEIDPAALMEFKRNRYYIYQVVKEASCLVELDEEPPHKINEEAIEIAVICALLLNSKIVDEIHVMRKEVIDGSNTTGFQRTALLALGGFIYDGNDKIGIQSITLEEDACRKIYEDNEKVIYRLDRQGIPLIEIATKPDITSPEQAKRVAYKIGLILRSTGKVKRGLGTIRQDINLSIKEGSKVEIKGIQELGLIPKVIEYEVLRQIKLLELKKILIEKNIPKAKFEYIDVTELLSNTQSKIIRSKINEGGKVLLLPLLGMSGFLKFEINPNRRFASELADYVKAWTSLEGIIHSDELPSYGITDKEVELLYNFSKLEQGKDAFIIVAGELEKCKEAIKVIVNRINYAF…
contig00004	fig|6666666.251327.peg.188	K9482	peg	contig00004_3760_2429	3760	2429	-	Glutamyl-tRNA(Gln) amidotransferase asparaginase subunit (EC 6.3.5.7)	FIG00003856	icw(1);tRNA_aminoacylation,_Glu_and_Gln	atgttagaaggttatgttggaaaagttagagagttattggaaaagaataatatagacattggggatctcattcaaattaaggataacgagaccgtctatgaaggattgttgatgccccgatatgaaatttttgatcctaattatattacattaaaacttagtaatggctataatattggtattaaatataaacctgatttggtaatcaaattagtaagtaaatattcaaaaagtgaagtaaaggaagaattttttgaaactgaacagtacgaagtaaaaaagaaaataaacttatcctttattggaacaggagggacgataatgagtaaaatagattaccgaacaggcgctgtgaaaccttcgtttaatgtagaagatttaataaaattattagaaaac…	MLEGYVGKVRELLEKNNIDIGDLIQIKDNETVYEGLLMPRYEIFDPNYITLKLSNGYNIGIKYKPDLVIKLVSKYSKSEVKEEFFETEQYEVKKKINLSFIGTGGTIMSKIDYRTGAVKPSFNVEDLIKLLENYGEEFKINMIELFKIFSEDITIQHWKKLAETIYNEFRTGSQGVIIAHGTDTLGYTSAALSFALQNLPHPVILVGAQRSLDRPSSDAALNLKHSLIFSYKSKYSGVYAILHSTSSDDYSYVHRGTRVRKMHTSARYAFKSINSYSVAKISDNEIIYIDTEGLLERNANRSVELYNNFEEKVFLLKVYPSMNEEIIYFLIERGYKGILIEGTGLGHVPSRIMDAIKYAIDKGLLVAMSSQCLYGRVNMYVYEKGRLLLKMGVIGTEDM…
contig00004	fig|6666666.251327.peg.189	K2983	peg	contig00004_3975_3793	3975	3793	-	SSU ribosomal protein S30e	FIG00059089	ff	atgccatcccacggtagtcttactaaagctggtaaagtaagaatggctactcctaaaattcctccaaagcctaagaccagcccatttcctagaaaacatttaaggactaaatattttaaaagagttatatatcctcaattatcagctcaatcagttccagttcaagaagaagcaatagtataa	MPSHGSLTKAGKVRMATPKIPPKPKTSPFPRKHLRTKYFKRVIYPQLSAQSVPVQEEAIV
contig00004	fig|6666666.251327.peg.190	K14564	peg	contig00004_4048_5205	4048	5205	+	rRNA biogenesis protein Nop5/Nop56	FIG00067574	isu;Ribosome_biogenesis_archaeal	gtgtacttaatatttactccgctaggttatttagcactagatgaaaaaggtaatgtaagtcattatagaaaactatcattggaagaagccatagaagaaggaacaaaattagaacaaggagaatttacagaaagtctaaaatcctttgttaacaaattagataaaaaatcagagttaaaaataatcgatgataaaatatttgatacattagcaaaaaatggctataaagtaaaacttctagaagacgtgaaaataataaatttaattcaaaaaaaagccaaagaatttttaataaaggaagaaaagttaaacgaagaagaatattataacttaatacgtaatttctctatagaaataactaaaattagaataaaaggggaacaacaaagaagggataga…	MYLIFTPLGYLALDEKGNVSHYRKLSLEEAIEEGTKLEQGEFTESLKSFVNKLDKKSELKIIDDKIFDTLAKNGYKVKLLEDVKIINLIQKKAKEFLIKEEKLNEEEYYNLIRNFSIEITKIRIKGEQQRRDRIVIQVIESIDELNKTINILVERLVEWYGLYFPELYNILKDNERFTDLIINEPNRFNLNEEILIKLGFSEKISKRIVEAAIKTAGADFDEKDLEIIRSFAQKIKLLYEENRKLESYLEEIMKEIAPNLESITGATIGARLIAKSGGLKELANLPASTIQVLGAEKALFKHLKYGTKPPKHGILFQHPLVHSAPKWQRGKIARLLANKITIAARADYYSQKNIKEMLKRDIEKRIAMIRKLYAEPPKVKKKKKT
contig00004	fig|6666666.251327.peg.191	K4795	peg	contig00004_5213_5896	5213	5896	+	Fibrillarin	FIG00003900	icw(1);Ribosome_biogenesis_archaeal	atgattataccccatgaaaaatttgaaggaatatattgggcatatttagaagatgaaagtaaatctttagcgactaaaaactttgcaccgggagtaaaagtttatgatgaaagacttataaattacatgaataccgaatataggctttggaatccatacagaagtaaattagcaggagcaattttgaatggtcttaaagaaatgccgataaaaccttctaaaaaagttttatatttaggttcagctacaggaacaacggtcagtcatgtttcagatatagtaggtgaaaaaggaatagtttacgctgtagatatagcccccagagttatgagagaatttctaactaaatgtgtccaatataggaaaaacataatacctatattagctgatgctagaaaa…	MIIPHEKFEGIYWAYLEDESKSLATKNFAPGVKVYDERLINYMNTEYRLWNPYRSKLAGAILNGLKEMPIKPSKKVLYLGSATGTTVSHVSDIVGEKGIVYAVDIAPRVMREFLTKCVQYRKNIIPILADARKPKSYYNLVDEVDVIYADIAQPQQATVVAENSEFYLKKGGKILFIIKAMSIDVTKKADITFQMEINELKNRGFNIIQTLNLEPYDIDHALVLASY
contig00004	fig|6666666.251327.peg.192	K347	peg	contig00004_6561_5917	6561	5917	-	Ribonuclease HII (EC 3.1.26.4)	FIG00000126	idu(1);Ribonucleases_in_Bacillus idu(1);DNA_replication,_archaeal idu(1);Conserved_gene_cluster_associated_with_Met-tRNA_formyltransferase idu(1);Ribonuclease_H	atgattatttgcggtattgatgaagctgggagaggtcctatcataggaccaatggttattgcaggagtaagttttaaaaaggaagttctaaaggatttaattacactaggcgtaagggattctaaaactttatctccaaataaacgtgaagaacttttttctaaaattaaaactttatctgaagcttattatattatcaaaatttcatcttctgaaatagataatgctattttttcaggcttaaaattaaccaaacttgaagctaaatatatagctgagattataaaaaaaatctatgctgaaatttattatgtagactctcctttgaataatccgaatgcatttttaaaaattttgaataatttaattaattcaaaaattaatattgtttgtgagata…	MIICGIDEAGRGPIIGPMVIAGVSFKKEVLKDLITLGVRDSKTLSPNKREELFSKIKTLSEAYYIIKISSSEIDNAIFSGLKLTKLEAKYIAEIIKKIYAEIYYVDSPLNNPNAFLKILNNLINSKINIVCEIKADEKYVQVSAASILAKVERDNEIKKLYKKYGYFGSGYPSDERTINFLKDLLSKGNIPEEVRKSWKTYKKLIATYRNQTLK
contig00004	fig|6666666.251327.peg.193	K555	peg	contig00004_6602_7702	6602	7702	+	tRNA N2,N2-dimethyl(Guanine26-N2)-methyltransferase (EC 2.1.1.32)	FIG00071291	ff	atgaaaatattcgaagaaggaaaagcaaaaatatacgtttttgaaaatgttttttacaatcctttggcgaaattttcaagagatgttgggatagcctttgttactgagataagtaaactaatgaaaagaaaattaaaaatttgtgagcccttggctgctacaggagtaagagctgttagatattatttagaaagcaattctatagaaaaaatgacagttaatgacattgaatacgaagcttataataatattttgaaaaatttagaaataaataacatcaaggatgttgcagaagttttttgcaaagatgcaaacttattattaaacgagaaagcaaaaaagggaagcaggtttgattttatagatatcgatccttacggtactcctatgccttttatt…	MKIFEEGKAKIYVFENVFYNPLAKFSRDVGIAFVTEISKLMKRKLKICEPLAATGVRAVRYYLESNSIEKMTVNDIEYEAYNNILKNLEINNIKDVAEVFCKDANLLLNEKAKKGSRFDFIDIDPYGTPMPFIQSATRALAHKGYLAITATDTAALCGVATKACIRKYMSTPLRNEFMHEIGLRILIGASIRNAAINEVALEPVVAHSTMHYMRAYFRYYVSSSKTDEILEKNGYLLYCFNCLWRDFHFGLKPDFSKYCPLCNNKIEIAGPLWLGKIIDKEIVKGMINFGIREVSELCSILIEEDELPPFYYNLDAISSKLKVSSPKISSVIEKLKSLGFKASRTHFSTKGIKTNATIKEIINLIR
contig00004	fig|6666666.251327.rna.2		rna	contig00004_7725_7796	7725	7796	+	tRNA-Cys-GCA			gccgggttggcagagtggttatgcggcggcctgcagagccgcataacgggggttcgaatccctcacccggct
contig00004	fig|6666666.251327.peg.194		peg	contig00004_7834_8289	7834	8289	+	hypothetical protein			ttgggtttatataaaataaggattaaaattttattgatgaaaatgaataaaacaatattagctaccgtattaataacagcaataatagcagtatcaataattgcagtatatacgataagcccactggttattaaagctcaagaacctaaccagcaagtaaaggagattacgattaatctgaccaatagaatagttaagcatcgcgaaaatattaatactacgagtgatggacaatggattgtaacaataaaaagcataaacggtaacgtaaaagcggtaaatattattatagtgaatcttgataactggaaaagtcatagtacaaaatggcttaggctagatccaagtgtaggagattcatttacagttaacttaccagctggtcattatagactaatt…	MGLYKIRIKILLMKMNKTILATVLITAIIAVSIIAVYTISPLVIKAQEPNQQVKEITINLTNRIVKHRENINTTSDGQWIVTIKSINGNVKAVNIIIVNLDNWKSHSTKWLRLDPSVGDSFTVNLPAGHYRLIILAAGRVNSTITITVSYP
contig00004	fig|6666666.251327.peg.195		peg	contig00004_8412_9053	8412	9053	+	hypothetical protein			ttgctagaactagaggatttctatcaaagagaaagtcaagctttagatgaaaaacaaaagaaaatattcaaagatcttgttgaaagaatcatagatctttaccttagacaacttttaaaatcaaatcatacaatgatggaattagtacttgcactaaatttaattaaagaaaataaagaagtagaggtggaaaaggaaataaataacctaatagcagatttaataacttcatatgaaaataaaaaagaaataattgaaatagaaacaggttttgttccacctgaatactcagcagatcctataacgtatagatatgcaagagaaataagtaaaatagcgagatattcaaggtacgctgatgtcttttcattgggatgtcctccatttcacctattgcaa…	MLELEDFYQRESQALDEKQKKIFKDLVERIIDLYLRQLLKSNHTMMELVLALNLIKENKEVEVEKEINNLIADLITSYENKKEIIEIETGFVPPEYSADPITYRYAREISKIARYSRYADVFSLGCPPFHLLQIPDIFILPPEKRDESKIRAIKTILDKYYKAPPITIEELKTAKIDYIYIIYVDKVTIKRLEFKEYLNLIKNLKENILTGYI
contig00004	fig|6666666.251327.peg.196		peg	contig00004_9814_9365	9814	9365	-	hypothetical protein			atgaagtacctagaattatataaaaaaataaatgaaaaagttaaagagttagaaattaagtacaaatcatctaaaataaaaaatgaaataataaaagaagaattaaaagaattaaaaagtatattaaaaatcataaagaataaaaattatttaataaaattttataaaaatctgatagagaaaagattaaaaagcaaagaattctcgtttttatctaagtattttgatttaaattatgaagaaatgcttccagaaaaaaagctaagttatgaggattttaagttatttcttgaaacaaaaaagtataatgtactaccatgggatgaatttttggagccttggagaaattattatcttgttttatctgagattgaagataaaattaaagaaatagatttg…	MKYLELYKKINEKVKELEIKYKSSKIKNEIIKEELKELKSILKIIKNKNYLIKFYKNLIEKRLKSKEFSFLSKYFDLNYEEMLPEKKLSYEDFKLFLETKKYNVLPWDEFLEPWRNYYLVLSEIEDKIKEIDLKFKFIEYYLSKYQISK
contig00004	fig|6666666.251327.peg.197	K3564	peg	contig00004_10284_9811	10284	9811	-	Thiol peroxidase, Bcp-type (EC 1.11.1.15)	FIG00132548	isu;Thioredoxin-disulfide_reductase	atgagtaaacttgaagaaggacaaattgctccagattttgaagcattatctttattacgaggacgggttagcctaaaagatctgataaaaagtaaaaaatatcttatactttatttttacccgaaggatgatactatgggttgtacaaaagaagcctgtagttttagggacaatttcgaagctcttaaaagcttaaatgcagacgtggtgggtgttagcttggatgatattgagtctcatagaaaatttgcttcaaaatacaatttgccctttgatttaatatatgacgaaggtggaaggatatccgaaaaatatggcgtacttaaaagcatatttggtaaaaaatttgcttctcgtgttacatttataattaacaatgaaggaaaaataatcaaaata…	MSKLEEGQIAPDFEALSLLRGRVSLKDLIKSKKYLILYFYPKDDTMGCTKEACSFRDNFEALKSLNADVVGVSLDDIESHRKFASKYNLPFDLIYDEGGRISEKYGVLKSIFGKKFASRVTFIINNEGKIIKIFRKVNTSEHGKEIYEFLKNLELNK
contig00004	fig|6666666.251327.peg.198	K11717	peg	contig00004_10648_11892	10648	11892	+	Cysteine desulfurase (EC 2.8.1.7), SufS subfamily	FIG00229199	isu;Alanine_biosynthesis	atgttgaaatatcaatacgttttagatgtaaaaaagattaaagaagattttcctatttttcaaagaaagataaacggtaaagatctcgtttatctagatagtactgctacaagccaaaaacctatacaagttataaaagctatagaaaatttttatagtaattattgtgctaatgttcatcgtggagtatatactttagctgaagaagcaacgttagcatatgaggaaagtagaaaagaaattgctagatttattaatgcaaaaagttatgaagagattctttttgtaagaaatgctacagaagcgataaaccttgtagcttattcatggggtcgtaaaaatgttagcaaagatgatagaatattaataacccaaatggaacatcatagtaacatagtt…	MLKYQYVLDVKKIKEDFPIFQRKINGKDLVYLDSTATSQKPIQVIKAIENFYSNYCANVHRGVYTLAEEATLAYEESRKEIARFINAKSYEEILFVRNATEAINLVAYSWGRKNVSKDDRILITQMEHHSNIVPWQILCKEKGAKLDYIGITDEGLLDKKDFYKIDKPLKLFAFTHVSNTLGTINPVKELTKMAHEAGALVLIDGAQSVPHMPVNVREINCDFLAFSGHKMLGPMGIGVLYAKREILEEMEPFLTGGEMIKEVDFHYSTWNDLPWKYEAGTPNVEGGIALGEAVRYLNAIGMDKIREHEKLLVKYALEKLQEMKGLTIYGPKNSEIRGGVISFNIEGVHAHDVASILDQEGIQIRAGHHCAKLVMKKYNVPAMARASFYIYNDYEDIDK…
contig00004	fig|6666666.251327.peg.199	K175	peg	contig00004_12821_11889	12821	11889	-	2-oxoglutarate oxidoreductase, beta subunit (EC 1.2.7.3)	FIG00049580	ff	gtggagcttaaattaacagattataggactgaagtacatgtaaactggtgtccaggatgcggggattacggtatattaagttctattcagcaagcattatttgaacttaaacttgatccaagcaatgttgctatcttttcaggaattgggtgcagtgcaaaaacgccacattatattaatgcttatggagtacataccttacatggtagagctttaccttacgcaataggagctaaattggcaaatcctgaacttactgttttagtcatattaggtgatggggatggtttaggaataggtgcaggccattttgttaatgcagggagaaggaatgtagatcttactgtaatattatacgataatggtgtttacggtttaacaaaaggtcaagcttctcct…	MELKLTDYRTEVHVNWCPGCGDYGILSSIQQALFELKLDPSNVAIFSGIGCSAKTPHYINAYGVHTLHGRALPYAIGAKLANPELTVLVILGDGDGLGIGAGHFVNAGRRNVDLTVILYDNGVYGLTKGQASPTLKLGLKTKSLPKPNINQAINPILLAFASGYTFIARGYAYDVPYLKYLIKEAINHKGSALVHVLQPCPVYNDINTKEWYTPRLYKLEQEGYECIITNETTEEEYLRKISLMIQKANEWGNRIPLGIFYRDLRYTTYEERIEARIPSYRLNPPAKQKISDPFGKPITYIDKILEEFLI
contig00004	fig|6666666.251327.peg.200	K174	peg	contig00004_14781_12811	14781	12811	-	2-oxoglutarate oxidoreductase, alpha subunit (EC 1.2.7.3)	FIG00937303	ff	atgaataacagaggaataagctggttaataggaggagctcaaggaacaggtatagaaagaggagctagcatattctttacagctatagctatggctggatattatgtttttggtaaaagagaataccattctaatattatgggtgaacatagttattattatgtaagatttgattcaaaacctgtttattctcatattgaaaaatataacattttagcctcatatgatgcagaaaccatcttcagacatagcttagaaggattacctggttcagcaataatttatgatactggatatttaaacgttaaaactaaagatgtacctactttagataaaagagttagagaagacattcatggaagatttaataataactttgtatcgatttcagacattata…	MNNRGISWLIGGAQGTGIERGASIFFTAIAMAGYYVFGKREYHSNIMGEHSYYYVRFDSKPVYSHIEKYNILASYDAETIFRHSLEGLPGSAIIYDTGYLNVKTKDVPTLDKRVREDIHGRFNNNFVSISDIIEEAKSYGIKSFPINYKEILNKVALKTGEKLSELTRMNNVIAVSASLAILKFDLAILKKAIDRVFKGRKVVVELNSLVAEETYEMVNSLGYINEFNIKISPIENKSKRLLINGNQAIALGKLVGGCRFQTYYPITPATDESAYLEEHEILDVENYDPVKSEREILKGAGSIVVVETEDEIAAITMALGASLAGARASTSTSGPGFSLMVEGLGFAGMNEIPVVITHYQRGGPSTGMPTRTEQGDLRFVLHASHGEFPRIVIASGDIS…
contig00004	fig|6666666.251327.peg.201	K152	peg	contig00004_15508_15005	15508	15005	-	Deoxyuridine 5'-triphosphate nucleotidohydrolase (EC 3.6.1.23)		isu;Nudix_proteins_(nucleoside_triphosphate_hydrolases) isu;Housecleaning_nucleoside_triphosphate_pyrophosphatases	atggttatttctgtagatgagttaaaaaaatatataacttcagaaataggcatagaagaagatcaaatacaaattaacgggatagatttaagggtagataaaatttatgaaatactaactttcgggactctttttagagaagaagtaaagcttccttcttataaggaaataattccagagaaagttaacgataaatacgtttttttcttacaagaaggggtttatattctcgaattttttgaaataatagaagttccttctgatgccataggaatatgcttccctaggtcatccttgttaagaatgggttgtgatattagaactgctttatgggatagtggatatagggggaaatcaagggttcttttagttgttcataaaagagtagcaatagaaaag…	MVISVDELKKYITSEIGIEEDQIQINGIDLRVDKIYEILTFGTLFREEVKLPSYKEIIPEKVNDKYVFFLQEGVYILEFFEIIEVPSDAIGICFPRSSLLRMGCDIRTALWDSGYRGKSRVLLVVHKRVAIEKGARVAQIVFLRTESKAEKLYKGKYQNEGISKALQ
contig00004	fig|6666666.251327.peg.202		peg	contig00004_15778_15539	15778	15539	-	hypothetical protein			atgagaagagaagaactgaaaatagaagaaaagattttactttacttaaattcttcaagagcttattcttcagattcttcaaagaataaaaatgaaatagcaacttttttaaacattgatttatcattgcttgaatcagaacttgaaaaattaaagaatgaaggttatattgaatataatgataacaatatttacataactgataaaggaataattcgcttaatgagcagatttagctaa	MRREELKIEEKILLYLNSSRAYSSDSSKNKNEIATFLNIDLSLLESELEKLKNEGYIEYNDNNIYITDKGIIRLMSRFS
contig00004	fig|6666666.251327.peg.203		peg	contig00004_16939_15782	16939	15782	-	Glycosyltransferase (EC 2.4.1.-)	FIG01193496	ff	atgaaaattctccatttaacatgggaatatccgccccgaattattggaggtatatctagacatatcttttatctgtctcaggaattagccgatttaggtaacgaagtttatatcataactttagattttcctaatactcctttagaggaacatttgaataatgttcatatctatcgtgtaaaagtagaatttccttcgtatgattttttaacgtgggtctatgcatttaatcatttttttgagaaaaaagtagctatgctaagccaatcctatgatattattcatattcatgattggctcgtagctcttgcaggtatttctttaaaatattttttaaaaaaacctttactgttaactttgcatagtatagaaaaaggaagggttggctcaatttctagt…	MKILHLTWEYPPRIIGGISRHIFYLSQELADLGNEVYIITLDFPNTPLEEHLNNVHIYRVKVEFPSYDFLTWVYAFNHFFEKKVAMLSQSYDIIHIHDWLVALAGISLKYFLKKPLLLTLHSIEKGRVGSISSPVSLVIDSIEWWATYEAKKIITTTNFMKQEIISHFKVPDNKIEIIFNGIKVEDFDINVDKIEVKRRLGFSENCKIVLFIGRITEQKGIKYLIEAAPLVLKNNNNVRFVIIGDGWQINEIKQRINDLNLGWAFRLTGHIDDHNLKQILKSSDVLVAPSIYEPFGIVALEGMAAGIPVIVSDIGGFREIVENNVDGLRINPFNVHELASAILSIINNENFATYLVNNAKNKVLKFSWKEVARKTLEVYKSVLEN
contig00004	fig|6666666.251327.peg.204	K1939	peg	contig00004_17952_16936	17952	16936	-	Adenylosuccinate synthetase (EC 6.3.4.4)	FIG00000107	ff	atgttaacagtaatagtaggaggagcctttggcgatgaaggaaaaggaaaaatagtatcttatatagctttaaaggatgacgtcgatgtagctgcaagagcaggggttggtacaaatgctggtcatactgtagtttataatggcaaaacatatcgattaagacaggttccttcagcttttgttaatgaacgtactaaactttatattggtgcaggagttttggtagaccctgaaattttcataaaggaggtcaatgaactgaatttaaagaatagaatttggatagattacaattgtacagtaatagaagaaatacacaaaattagggatagatctgattcacatttatctaaagttgtaggaaccacaggttcaggatgtggtccagcattggaagat…	MLTVIVGGAFGDEGKGKIVSYIALKDDVDVAARAGVGTNAGHTVVYNGKTYRLRQVPSAFVNERTKLYIGAGVLVDPEIFIKEVNELNLKNRIWIDYNCTVIEEIHKIRDRSDSHLSKVVGTTGSGCGPALEDRVKRIAKTCKEIDFLKDFCDDVALRINHALDKKLSVIIEGTQGTLLSLYHGTYPYVTSKDTSASSLCADIGVGPKRVDEVIVVFKSYFTRVGGGPLENELSFEEAKKLNLVEYGTVTGRPRRVAPFNIKLAKRSVMINSATQIAITKIDALYPSSNKITEYEKLPKEAKEFIENIEAELGIPVTLIGTGNEVFDIIDLRKVKLRK
contig00004	fig|6666666.251327.peg.205		peg	contig00004_19138_18002	19138	18002	-	hypothetical protein			ttgatacaactaataatggttttttcgttaatcttaaatttgcctgttttttattctgaggagaacaccaaattaagcttagtttataatattgaatcaagctcaacttttcaaattaaaatacctaatttgcctctaactactaattacactgtagagtttaaaggaaatagtacatttgaattttataaacataaccaaacatgctatgatttctctctttatatagaaggtaatatttatacgaagccgtttccatttaatcaagagattaaaaataagacatcatccattatttgttttccgctctcacaatatataactaagcagatatctttattgggtgaaaatttaagttcttttatgaaccaaaatctcaaatataattttaaaattgat…	MIQLIMVFSLILNLPVFYSEENTKLSLVYNIESSSTFQIKIPNLPLTTNYTVEFKGNSTFEFYKHNQTCYDFSLYIEGNIYTKPFPFNQEIKNKTSSIICFPLSQYITKQISLLGENLSSFMNQNLKYNFKIDNFTFNGPITYNDYQAVEYNIKGNFEIISFSNSNYIKIIAYFSSKIINSFYYNIPLYYESYIKGNYETNLNQTSTSNIIPVGNNLPYEIKYKAELIKEEGFNLKRKMNINKLEFRTTTNVTFVIFSNSTINSIKLSGSQLNITTESPSLIYVIYGAENLFISLDNIKVVTDKNETLFIPIYLFNYSSISYFSFNHSSIWLGTNAGYYEYKRTSVLSYRSVLIYVLISTLTIISLILLFIILKNFLK
contig00004	fig|6666666.251327.peg.206	K1937	peg	contig00004_19214_20833	19214	20833	+	CTP synthase (EC 6.3.4.2)	FIG00000176	ff	atgaaaaagtatattttcgtaacaggtggtgttttatcttcagtaggaaaaggtgtcatcgttgcttcaataggaaaaatgttacaagtaagaggatataaagttgacgcaataaagatagacccctacttaaatgttgatagtggtaccatgaatccttacgttcatggtgaagttttcgtaacagaagataactctgaaacagatatggatataggacattatgaaagatttttaaataaagatttaacaaaggatcataacattactacaggacaaatttatttagaagttataaccaaagagagaagaggtgactttctcggagaatgtgtccaaataattccccatgtaactgacgaaataaagaaaaggataagaaaagtagcatattcaagc…	MKKYIFVTGGVLSSVGKGVIVASIGKMLQVRGYKVDAIKIDPYLNVDSGTMNPYVHGEVFVTEDNSETDMDIGHYERFLNKDLTKDHNITTGQIYLEVITKERRGDFLGECVQIIPHVTDEIKKRIRKVAYSSDSDIIVVEIGGTVGDIESLPFLEAARQMRLEEPFTNVIFVHVALVPTLSVTGEQKTKPLQHSINELRRIGIQPDIIVARSIKPINPEARKKIALFGNIREEFVFNSYDVENIYKLPLILEEQGMGELLIKLLNLQNNEPKWDEWKQLMLNADNPQYFVSVAMIGKYSKLKDSYVSINEALRIAGFWLRTKVNQIWIDAEELERKENTKIIDEILSCDGAIILPGFGKRGAEGKILAAQIIRENKIPMLGICFGFQLAIVEFARNVC…
contig00004	fig|6666666.251327.peg.207	K1875	peg	contig00004_20830_22092	20830	22092	+	Seryl-tRNA synthetase (EC 6.1.1.11)	FIG00000121	isu;tRNA_aminoacylation,_Ser isu;Glycine_and_Serine_Utilization isu;CBSS-326442.4.peg.1852	atgatagatattactcttataagaaagaatcctaagattgtagaagaagcattaaaaaagagaaatctggattttcctttagataaacttatcgaatacgataaattatacagacaaaagctaaaagaattggaaaaaaatagacatataaaaaatgaattaactttaaaatttcctaaggttaacgaagaagaaaaacaaaagatagctcaggaaataaaaagaatagatgaaataattaattcacttgaaaaagaagtaaaggaattaaaagaaaatagagataaccttttatataggattcctaatattccacacgaaagtgtaccttatggtaaaggagaagaagacaacgttacagtaagggaatggggagaaaaaagggttttcaaattcaaa…	MIDITLIRKNPKIVEEALKKRNLDFPLDKLIEYDKLYRQKLKELEKNRHIKNELTLKFPKVNEEEKQKIAQEIKRIDEIINSLEKEVKELKENRDNLLYRIPNIPHESVPYGKGEEDNVTVREWGEKRVFKFKPLPHYILGEKFNIIDFNRGVKLAGSGFYALKNKGAALERALINFMIDTHVKKGYKEIFPPFLITTEGAFGTGHLPKFADDMYKTEKDDLWLLPTAELALVNFHADETLNYKDLPIYYVAYSACFRREAGRHVDLKGVLRVHQFNKVELVKITTPETSFEELEKLVNDAEEILRLLNIPYRVRLLCTGDLGFASAKTYDIEAWFPSQNKYIEVSSCSNCTDFQARRINLKFVGGGRKTPEYVHTLNGSGLAVGRTFAAILENYQEED…
contig00004	fig|6666666.251327.peg.208		peg	contig00004_22790_22089	22790	22089	-	5-carboxymethyl uridine and 5-carboxymethyl 2-thiouridine methyltransferase		isu;tRNA_processing	atgaataattttttgaatagaagcctaaaaataaaaaagtttgttaaaaaattttatgaggaattttctgacgaatttagtgctacacgtataaagccatggaatgaagtagtttactattataaaatatttaaaaaaggctcgattatctgtgatataggttgcggcaatggtagacattctttgcctttggttaacgatcatttagttatcggattagatttctcatcgaatttgataagaatagctcatgaaaaatttaaaggtatgaaaaagctatttttaccgattgtaggagatgcattgtatttacctttaagaaataattattttgatgctgttatatctgtggctacaatacatcatatcccttcattttattacagaaaaaaatttctc…	MNNFLNRSLKIKKFVKKFYEEFSDEFSATRIKPWNEVVYYYKIFKKGSIICDIGCGNGRHSLPLVNDHLVIGLDFSSNLIRIAHEKFKGMKKLFLPIVGDALYLPLRNNYFDAVISVATIHHIPSFYYRKKFLMNCLNITKKNGIILITAWSLINLRRLFLSIIQYPLKYKGEILEFGDVHIKWGKKTKRYYHLFTLNEIKSLLKSFNVKILLLTSFKGKYLKENYLGIIIKN
contig00004	fig|6666666.251327.peg.209		peg	contig00004_23054_22833	23054	22833	-	hypothetical protein			atgagcagggaaataattgaaattgtagaagaaagtttaaaagttaaaactaaaactcttcttgaatgtgaaaaatgcaaagaaaaagtagaacgagatcataaagagggagattacgttaacaaaataaccgatgaaaaatgtccaaaatgctcaaattcaatgtatataaaacttatttattctgtacagcctacagttcaaaggtcttcaataatttag	MSREIIEIVEESLKVKTKTLLECEKCKEKVERDHKEGDYVNKITDEKCPKCSNSMYIKLIYSVQPTVQRSSII
contig00004	fig|6666666.251327.peg.210		peg	contig00004_24112_23051	24112	23051	-	hypothetical protein			atgctagctttcttattaccaggtttccaattatctatagcaaggagatcaatcttgaatagagttcaaggaaaactaagaatactagacgcattagatagtagagcaaggaaaatattggctgatcaattaaaaaaatacggtgctaatgttgaagaattaaaagataacgtaaaagaaattattgaatattttgaaattgaacctgtggatagagacccaagtggtattctaaatcgattagaatatattcttgatgttacaaaatataggtttcaaactttaattaaaaccatagcccccaaagtcaataaagacgaactggattccttaacagatactgcatctgtagcattggtaattcacttattaaataaacaagcaaaacattggtatata…	MLAFLLPGFQLSIARRSILNRVQGKLRILDALDSRARKILADQLKKYGANVEELKDNVKEIIEYFEIEPVDRDPSGILNRLEYILDVTKYRFQTLIKTIAPKVNKDELDSLTDTASVALVIHLLNKQAKHWYILAEKYKNYYLAVQLEFIMPIILDLARSFLRAIPATTMQIPIGDGIGPLVIVRLYKDLGVSQVYDVGNDMVLGEAFYQNRKLLLMKAKGPASRVGKPGAAVKQIIENLQGKLDLIVTIDAALKYEGEETGAIAQGVGAAIGDPGPEKYKIEESAMKYRIPLLAIIIKQSFTEAVSPMIKTIAEKADVVAEKVKKLVLETVPEGGTALIVGIGNTLGIGEVA
contig00004	fig|6666666.251327.rna.3		rna	contig00004_24866_24772	24866	24772	-	tRNA-Pro-TGG			ggggccgtagttcagcctggttagaatgctaaaagcatgaccagaatgcgcggcttgggaccgcgaggtcccaggttcaaatcctggcggcccca
contig00004	fig|6666666.251327.peg.211	K7566	peg	contig00004_25038_26099	25038	26099	+	TsaC protein (YrdC-Sua5 domains) required for threonylcarbamoyladenosine t(6)A37 modification in tRNA			gtgaaaactaaagtaataaaggttgatccctttaatcctgaagataatttaattgaagaagctgctgattatataaaaaaaggtgaagttgtagcattcccaacagaaactgtatatggcttaggagctgatgctactaatccatttgccgttaaaaaaatctttatagcaaagggaagacctttggataatcccataattgttcatatttcaaagtatgaagatttagaaaaagtatcctatgaaattcctgaagttgtttataaattagttaaaaagttttggcctggacctttaacagtaatattaaaaagaaaggaaattatagctgatgaggtttctgcaggattacccacagtagcattaagaatgccttctcatcctgtggctttaaaatta…	MKTKVIKVDPFNPEDNLIEEAADYIKKGEVVAFPTETVYGLGADATNPFAVKKIFIAKGRPLDNPIIVHISKYEDLEKVSYEIPEVVYKLVKKFWPGPLTVILKRKEIIADEVSAGLPTVALRMPSHPVALKLIDFSERPIAAPSANKSGRPSPTCAEHVLNDLNGTIPLVIDAGKTLFGVESTVIDFTKNPPLLLRPGALPVEEIAKEIGEIVVNEIAKGVKKFNEKEIVVSPGLKYRHYAPQKPLILVEGEEKKKIIKINELIELERGKNKKVGLLISEENLEFFKDKCDEIIILGSKKDFFKIAYNLFENLRKIDESDAEIFIVEGIEEKGLGLTIMNRLRKASSERIVL
contig00004	fig|6666666.251327.peg.212		peg	contig00004_26102_27037	26102	27037	+	putative aldo/keto reductase			atgagaagaattaagctgggtagaacagatataaaagtttcggtgataggtttaggttgttggcagttcggtgatgaaaactggggatggaatgttgaaatagatgaaagaaaggcaatagaaattataagaaagggctatgaactaggaataaactttttcgatacagctgaaatttatggaaatggtgtttctgaaataatattgggcaaagcagttaaggatttcagagaagaaattataattgctacaaagttttctcccaggcatgcaagatacaaagacataataaaagcatgtaataaaagtttggaaagattaaatacaaaatatattgatttataccaaatgcattggcctaaccattatgttcctttaaaagaaacagctgaagccttg…	MRRIKLGRTDIKVSVIGLGCWQFGDENWGWNVEIDERKAIEIIRKGYELGINFFDTAEIYGNGVSEIILGKAVKDFREEIIIATKFSPRHARYKDIIKACNKSLERLNTKYIDLYQMHWPNHYVPLKETAEALDFLYKEGKIRVVGVSNFPIPLIKELKKNLKYAELVSNQLHYNLIERTIEKEIMPYCLRNNITIIAFSPLEQGLLTGKYNSKNIPSDNIRRNNVFFKKENIEKIEELIRNLEEIAKKYNRSIAQIALNWIIRHPNTIAIPGAKNLGQLIDNISSSEFDLTEEDFLKLTEVSSKINIEYF
contig00004	fig|6666666.251327.peg.213		peg	contig00004_27302_28951	27302	28951	+	Protein similar to polyadenylation specificity factor, MJ0047 type			atgagtgagcctacaaaggaattgagtaaaattactataagtaatctagaaattaaacaaaaatacaggatacctaaaaaggaaatcgatgaaataattgaaacggtcaatttaataaaagaagataacattataaaaataagcgataatattaaagttctacctatcgctgcaggacatatattaggtgcattggcttacttaataagaattgattctgaattaatactatatacaggagatattagcctaatgaatttgccattggctggacaatttttcttacctcaaacaggcgtagatttgataatttcagaaagcaactttagcctgggagaagagaatttctttaaaagcatggaaaaaataacacaaataatagcaaacacgataaaatta…	MSEPTKELSKITISNLEIKQKYRIPKKEIDEIIETVNLIKEDNIIKISDNIKVLPIAAGHILGALAYLIRIDSELILYTGDISLMNLPLAGQFFLPQTGVDLIISESNFSLGEENFFKSMEKITQIIANTIKLKGKVIMPIPAIGRAQEIATYLASKILSNELPRVNIFIDGSVREAFKVYDKYYTELRGYLKDIYLNVKSAGLIKEVSDMMRKDIIKSEQPYIVLTTPANLRHGPSLTYVQDYILDERIAIIFTGKVEDKTTAKKLLVARRGELIDFEGVALGKRCNVYLIEVNEHGNVSDYLQLIKKSLVKGVILTHGNDVTKEFLNNIFSKDFQNIYLAIPKEMDEINLELSLKICKKMQLMEEEVLDFLIERMNKEFKTLFDSKKPISEEEVLKW…
contig00004	fig|6666666.251327.rna.4		rna	contig00004_28980_29083	28980	29083	+	tRNA-Met-CAT			gccggggtcatctagcctggctaggatgccggactcataatgcaaagcctagggtcaggctagcgtgaaatccggtgtcgtgggttcaaatcccacccccggca
contig00004	fig|6666666.251327.peg.214		peg	contig00004_30188_29136	30188	29136	-	Digeranylgeranylglycerophospholipid reductase		idu(3);Archaeal_lipids	gtgaaaatattagtaatcggagctggtcctgcaggtttgaattgcgcgtattgggcttcaaaagaaggacatcaggtagaattgtatgaaatgaggaaaaagttagcttataaaccttgtggagaagcgatcttttctgaaggttttgattttgtaccaataaagccaacagaatctaaatgggctttgaattacatagatagagctgtaatatactataatggagaagaattattcgaaacagatacaaaaccttactatggatggatagtcaataaaactttattccttgaggatttaatgcaacaagccatcaatgaaggagctaaagtttttttaaatcaaaagttggaaaaaatagaagaagaaaaatacgatttaatagttgatgctgcaggt…	MKILVIGAGPAGLNCAYWASKEGHQVELYEMRKKLAYKPCGEAIFSEGFDFVPIKPTESKWALNYIDRAVIYYNGEELFETDTKPYYGWIVNKTLFLEDLMQQAINEGAKVFLNQKLEKIEEEKYDLIVDAAGYISTFARRKGLDYSNYKLAPALRGYGKTNKIREDTLYIDFFGSGYVWIFPYGKGYVNYGVGGHSASKSFYFERMQRFLKKFEIEPLGKIEGAAFPANGPLRQLRIGKVVVAGDSAGMVMPSSGEGIRFALFAGKNCFKENYEEIFWTKYGERLIVGKKILSFWLKLSDKEIIKTVKTLKPLTLIEAFIEGKKPSIWEGLKLISEPSIIQKALTSVYI
contig00004	fig|6666666.251327.peg.215	K9726	peg	contig00004_30342_31310	30342	31310	+	Uncharacterized protein MJ0665			atgaaattttggatagatatacttacagcaaaacaagcaagattttttaaatacttttctgaaaaataccaatctttaataactacaagagaatattctgaaagtttaactgctttaaataatcttaaaatgaagtatgagatgatagggaagcatggtaaaaatgtaactgaaaaacttattttcagcgttgaaagaagctacgaacttttaaagtggtttttaaaaaataatcctaaagctttaatacaccatggaagtgtagaagcttcaagaataagtttccaagcaggaatacctatattcgattttaatgattcacctgaatcaatttttgcaacaagacttactgcacctcttgcaactgtaatgatagtacctaaaggatgtggagaagag…	MKFWIDILTAKQARFFKYFSEKYQSLITTREYSESLTALNNLKMKYEMIGKHGKNVTEKLIFSVERSYELLKWFLKNNPKALIHHGSVEASRISFQAGIPIFDFNDSPESIFATRLTAPLATVMIVPKGCGEEFKKFGAQKIIEYDGLTPITWLKRHEYNYENIKNLIDENKITVVIREPAYLASHIERDKDTFNTLVKELKKFGKEINLIILERYVGKFVDLPTLLTKTDIVIATGSIIGEALVSGVPLIIDYLPIVQKMYERFVKENMIVHAVTYEEIIKHVKEFIRNPLKRREPLYNKMEDPLEIFDKIIKENFSYLLG
contig00004	fig|6666666.251327.peg.216	K722	peg	contig00004_31310_32272	31310	32272	+	hypothetical protein			atggaagtaaatataatttcttcagaaaccttgggaacaagatctttagctactttagttaaatgtgaagatataaatattttaatcgatcctggcgtagcactaggtcctagatttggattaatgccccatgaactggaatatagagaactatataatgcgagaaaaaagatagaagagatatcaaaatttattgacctagtttgtattacccattaccattatgatcattatacccctttctgggaaaaaatagataatttatggactttcgcaagctccgaaagtgcaacaaaaatttattctaataaagtagtttatttgaaggatttttataataatataaattatagccaaagagaaagggcaaaggaattcatacccaaattaaaaagagtt…	MEVNIISSETLGTRSLATLVKCEDINILIDPGVALGPRFGLMPHELEYRELYNARKKIEEISKFIDLVCITHYHYDHYTPFWEKIDNLWTFASSESATKIYSNKVVYLKDFYNNINYSQRERAKEFIPKLKRVAREVKIADEKEVIIGNVKLKFSKAVPHGEENTPLGYVIMVIVEEKGEKFIFGSDIEGPMSNHTYEIIVKEKPDVLLLSGPPLYLVGSKVSMENFKKGIENLKMICKKVPNLIVDHHLLRSTESLSYINELKNIAENYKNKVMLVAEKEGKEINMLEAKRKELYERIPISNKFKNWIKVREGSPINFD
contig00004	fig|6666666.251327.peg.217		peg	contig00004_32347_33360	32347	33360	+	hypothetical protein			atgagccaaaatgaaagattgctaaaattcatagatgccacatatagcttaaaatggcttcaaaaaatgtatggaaggaaacaaaaggacgttacaaggactgttccaaagaaaaagaaattaccaattaaatccgaatggcaaaggaaagcattagaatttaccaaaaaagcctttgaagaattaaagcaacctgtaacaataaggcaagttcattattatttggtaggtttggaattacctgattataaaaacgatttaaaacattacaataaactagttgaatttatgttaaaagctagaatagttggagaaattgattggagcatgattacggaaacagaaagcttagcatatattcctgaaatttggggggtttcaaacattgaagaagcaatt…	MSQNERLLKFIDATYSLKWLQKMYGRKQKDVTRTVPKKKKLPIKSEWQRKALEFTKKAFEELKQPVTIRQVHYYLVGLELPDYKNDLKHYNKLVEFMLKARIVGEIDWSMITETESLAYIPEIWGVSNIEEAIQKAIEAIPTMGKNPWDEIGKHIYVFTEKRELFGQLNSICEKYYVPLISFKGYGAVWTRISKLAPEIKEKLDKGHKVYALVVSDHDPSGLDINRFYMALLKVFHHFELDEVRVALTAKQIVDYNLPPNPAKEKDPRFKWYNKMFGDESWEVDALVTKDIKEMQKLLEDAILRILGNDIEKFKQVVNENAKLADEVRNKLKEKLGG
contig00004	fig|6666666.251327.peg.218		peg	contig00004_33448_34185	33448	34185	+	hypothetical protein			atggatgaacatataaacgagttaattaaaaaactagaaaaaattgaaactgaggttaataaaggcaatttaaaattaaaaagtcttggtttttggaaaatagtttatgaagctaaagttaatccatatattgctaaaattttaggtaaaaagatcgcggaaataaataaaaaagtatttgataaaagatggaagtggaagtttagacctattttgggaattattttactatctttaatttctatagctactatctttttctattttctagtatattatgatagatttttactaagcatttatcttcctatatcttcctttatattatcagcttcactacacccagtgactcaatatattacgggaagaatatttgggataaaatttttgtacatatat…	MDEHINELIKKLEKIETEVNKGNLKLKSLGFWKIVYEAKVNPYIAKILGKKIAEINKKVFDKRWKWKFRPILGIILLSLISIATIFFYFLVYYDRFLLSIYLPISSFILSASLHPVTQYITGRIFGIKFLYIYPRGIYIFHRSSKGRIKIEPALKLDYYSYLNTPPIKRAIMHASGATVTLLVVIFFFIYSIIINAEIWSIIICGVLAVSYILTDIFYSSKMAAWKHFLEEYKISKLWKNEKDRP
contig00004	fig|6666666.251327.peg.219		peg	contig00004_34166_34582	34166	34582	+	hypothetical protein			atgagaaagatagaccttaaagagttaatcgagatattgattaaagaacatgagttaattttaaagggattaaaagaggtggaaaataaaataaatgaaaataaactagaagaagcattaaaaattttggaagaaatttttcaaatattaaaaattcatattttagatgaagaatcaacattgatgaaggaaatatataaaaaggctaatcaagaagaaataagtcaagtagttgagatattctccatgcatagaaaaatatattatactattgaaagctttgtttctaaaaagaaaataaaaaaggaagccttaaaagaaattatgtctattgtagaagatcataccaaaaaggagcatgaaaaagtatattccctaatctccccttccaataatcct…	MRKIDLKELIEILIKEHELILKGLKEVENKINENKLEEALKILEEIFQILKIHILDEESTLMKEIYKKANQEEISQVVEIFSMHRKIYYTIESFVSKKKIKKEALKEIMSIVEDHTKKEHEKVYSLISPSNNPNGLYV
contig00004	fig|6666666.251327.peg.220	K1622	peg	contig00004_35053_36153	35053	36153	+	Fructose-1,6-bisphosphatase, type V, archaeal (EC 3.1.3.11)	FIG00121239	ff	atggcaaaagtaactgtaagtgctattaaagcagacataggaagtcttgcaggccatcataaagttataaatgaacagatagaatacgcaaaaaatatacttgaaaaagcaaaaaatgaagaaaaaatatttgactattatgtctttaacgcaggagatgacttggaacttttaataactcatgataagggtacagataatcctgctatacatgaactggcttggaatgtattcaaggaagtaacaaataacgtttccaagaaatataaactatatgctgcaggtcaagatttattatctgatgctttttcaggaaatgtaaaaggtttaggtcctggagttgcagagatggaatttgaagaaagaccaagcgaacctataatagtttttgcagcagac…	MAKVTVSAIKADIGSLAGHHKVINEQIEYAKNILEKAKNEEKIFDYYVFNAGDDLELLITHDKGTDNPAIHELAWNVFKEVTNNVSKKYKLYAAGQDLLSDAFSGNVKGLGPGVAEMEFEERPSEPIIVFAADKTEPGAWNLPLYRVFADPFCTPGLVIDPSMHEGFIFEVMDLMEGKSILLKTPEESYDLLALIGTPSRFVIARVYRKDGLIAAVASTTRLSLIAGRYVGKDDPVCIVRAQRGLPAVGEYLEAFAYPYLVSGWMRGSHVGPLMPVPLKYSQVTRFDGPPRVVALGFQIYNGKLLGPADLFDDPAFEYVRNKAAEIAEYVRRHGPFMPHRLGPEEMEYTTLPEVIKKLEKRFTEAK
contig00004	fig|6666666.251327.peg.221	K183	peg	contig00004_36150_36836	36150	36836	+	Triosephosphate isomerase (EC 5.3.1.1)	FIG00000076	isu;Glycolysis_and_Gluconeogenesis	atgaatttttttcttaaatttccactctttcttataaattttaagtgttttaacgaaataataggagaaagatctatagaaatatcaagatacgctaaggaaatatcagacaagcttaatgtttgtattgcaatagcgcctatagctacaaacttaaaggaaatatcaaaaataataattacctttgctcaaagtgcagatccaatagagcctggaagttatactggacatattccaattgaagcaataaaagaagctggagctaaaggaataattataaatcattcagaaaaaagaattgataaagataaaataaaatttttgatagataaatcaaagaaactaaacataattagcttggcatgcggaatttctccagaagaatgcttagaaatatcc…	MNFFLKFPLFLINFKCFNEIIGERSIEISRYAKEISDKLNVCIAIAPIATNLKEISKIIITFAQSADPIEPGSYTGHIPIEAIKEAGAKGIIINHSEKRIDKDKIKFLIDKSKKLNIISLACGISPEECLEISYFKPNIIAIEPPELIGTGKSVSKYKPESVKRTLELIKGYDKSIKVLCGAGISNKEDVEEALKLGSEGVLVASSIVKSKNPYETIYEMAKVLREYS
contig00004	fig|6666666.251327.peg.222		peg	contig00004_36833_37246	36833	37246	+	COG1801: Uncharacterized conserved protein			atgataaaaatggcaagatatcctataataaaaataggtacaagcggttataactatttttggaacgaaggaaaaccaagtcaattccagtggtatattaatcagggatttaaaacagttgaaatcaatgctacattttacagctttcccttcaaaagttgggttaatagctggaaaaaagctccagaagactttgatttctctattaaagtaaacagaatcgttactcacatggctagattgagcgaaaaaggagttgaaatattcgataaatttaagaattcattaaaagagattgaagaaagaattgtcttttggcttttccagatgcctcccacatttatttttagggaaaaaaatttagaaaggataataaattttttaaaaaggttagaattg…	MIKMARYPIIKIGTSGYNYFWNEGKPSQFQWYINQGFKTVEINATFYSFPFKSWVNSWKKAPEDFDFSIKVNRIVTHMARLSEKGVEIFDKFKNSLKEIEERIVFWLFQMPPTFIFREKNLERIINFLKRLELEEKL
contig00004	fig|6666666.251327.peg.223		peg	contig00004_37282_37491	37282	37491	+	hypothetical protein			gtgataaaaactttcgaagagaatgatttaatattttgttcagttgattcacctgagttacccaacgatattttaaaaataaatgaaataatttatttaagaatgcacggaaggagggaatggtatgctgatatatacgatgaaagagaattagatgaaatagtggaaaaaataaaaaagcgaagccgaaaatatgttatatttatttaa	MIKTFEENDLIFCSVDSPELPNDILKINEIIYLRMHGRREWYADIYDERELDEIVEKIKKRSRKYVIFI
contig00004	fig|6666666.251327.peg.224	K6869	peg	contig00004_38275_37541	38275	37541	-	COG2047: Uncharacterized protein (ATP-grasp superfamily)			atggctaaaaaaatagttagaataagagaatataaaaaattggatttaaggggaggaatactttttgatggttttccaagtataggattggttagtactatattggcaaactattatatagcttcgtttaacttagattcaattgctgtaattgattctccagcgtttcctccaataactacaatatacgcaggcaaacccaaattcccagcaagaatacatgcagatgaaaaattaaaatttgctgtaatttcctctgaatttactccacacccagctctagatagggaaataggtttggctatatgcaaatgggctataaaacatggaataaataaaatacttactatagaaggtattttagaagaaaaggatttggaagaagtgggaaaagtatgg…	MAKKIVRIREYKKLDLRGGILFDGFPSIGLVSTILANYYIASFNLDSIAVIDSPAFPPITTIYAGKPKFPARIHADEKLKFAVISSEFTPHPALDREIGLAICKWAIKHGINKILTIEGILEEKDLEEVGKVWVVGSTSKSMEDIKKAELPVLEYGAIMGIPAIILNECKFLNVDAYCFITKVHHTHPEFKASAIVLEMINKLFPDISLDPKPLYAEAEKIEKKLREVREHIKPVETSSGLFYR
contig00004	fig|6666666.251327.peg.225	K7332	peg	contig00004_38352_39815	38352	39815	+	Flagella-related protein FlaI	FIG00004738	isu;Archaeal_Flagellum	atgcaaagttcagtatatcatgatttttatcccgtaaatcctccattttctttcgtagctataaaaatggagggagggagttatgtttatgaagtaatagaacctgaacttaatgaaaaggaaaaggaaaatttggaaaaattaaaatacgcaatatatgaagaagtggatttttccacgatacaaggagatttggaaaaagctttggaagaaatcatattaaagttaattaaaaggtttaaaattaaacttgaagatttccaaattaaaaaaatacaatattacttaaaaagagattttttaaaatacggaaaaataacagttttaatggaagatcctaacgttgaagatatatcatgtgatggtgttaatactcctgtttatgtttttcataaaaaa…	MQSSVYHDFYPVNPPFSFVAIKMEGGSYVYEVIEPELNEKEKENLEKLKYAIYEEVDFSTIQGDLEKALEEIILKLIKRFKIKLEDFQIKKIQYYLKRDFLKYGKITVLMEDPNVEDISCDGVNTPVYVFHKKYENMPTNIIFTDINELNNLVLRLAYKGNTQITSARPIVDAILPEGYRAHLTLSEVSKKGPTFTIRKFFVKPITIIELIKNRVITPKAAAYLWILIENLKAILVIGATGAGKTTTLNAIATFIPPDAKIVTIEETREINIPHKNWNPMITRVTVQGGVQEVTMFDLLKASLRQRPNYIIVGEIRGEEAYTLVQAIATGHGGLTTFHAENAEYAIYRLINKPLDVPKVLLPMISTIVKVERVKIGNINARRITQIVEVIGYDEKEDKP…
contig00004	fig|6666666.251327.peg.226	K7333	peg	contig00004_39944_40705	39944	40705	+	Flagella-related protein FlaJ		icw(1);Archaeal_Flagellum	atgtatgtttctttcatgttctttttatctttgataatttctgttattgctttttttgtatctataattttgcataatatttttttaaaaattaatcctctatttgctatattaccttcgtcaattgcttcaattattactttgttatttgcattactatattggatttcatatccactaataataagaaaatcaagggagggagaaataaattccagactccattttgtaacaggatatgcttcaattttagctacttatacaaacgatttagttgaaatttttaaagagttaaaggaattggagaaatctaaggctttaaaatctgtttacaataactttttaaaatacgttttgataggaggtaaaagcataaaagaagccttggaagaaacagcc…	MYVSFMFFLSLIISVIAFFVSIILHNIFLKINPLFAILPSSIASIITLLFALLYWISYPLIIRKSREGEINSRLHFVTGYASILATYTNDLVEIFKELKELEKSKALKSVYNNFLKYVLIGGKSIKEALEETAKRCPSDKLASILVNLSAVYVTTGNISEYLSREARELINLKMTRLQKLLTQLSVNAELYVGLIINGPLIFLILFVTLGSLMPPALPISNDLIIMLLIFLVTPSLSVFFLAMLISIIGREET
contig00004	fig|6666666.251327.peg.227		peg	contig00004_40702_41595	40702	41595	+	type II secretion system protein			atgagattatacgtcaataaaaatattgaatatattacttattcgattcctatagtcacaacttttatttcagtttttatagcattaaataatggttattttaaagaactttacgttataatacctcaaagtttccaaggtaacaatataataattataggctttaccttaggcttgattcctttaactattgttaagatgataaactttatgtatataagaaactttgaaaaaacagttccaaaattcttggatatagttatagaaaatataaaaggaggacaaacttttttaaatgcacttgaaaaagcttctgaactctataaatatccaattggaagtgtaattaaggattctataacaaaatttaagttaggatttagctttgaagaaagtatg…	MRLYVNKNIEYITYSIPIVTTFISVFIALNNGYFKELYVIIPQSFQGNNIIIIGFTLGLIPLTIVKMINFMYIRNFEKTVPKFLDIVIENIKGGQTFLNALEKASELYKYPIGSVIKDSITKFKLGFSFEESMNLAEKKFKIKQAKEFISIIKKSFFSGENAINILKNASEYYWLLENYRATREAQLKIYIPVIVLSFIIFLFLSGITISQLFKPLIQAQPSLEEAAKKQVSSSLQVFIFKINLEAIISSLYWMGFFQALFSGLILSKIIYNRIGRGLIYSLIFLFMLILFYNIYPF
contig00004	fig|6666666.251327.peg.228		peg	contig00004_41630_42151	41630	42151	+	hypothetical protein			atgagtaaaatgacaagaaaaataaaagcagtaagtccgattgtagctacaataattctaataataataacaataatagcaggaataattatatacttttatactgtaggttatctagctggaggttcgacaaatgttagtttaaaaatccaaggaggagcgatcgctccaggtgcaggtaaagtagtttttgttactttaacgattaaaaatgatggaaatgtaccagtgacacttaatactttaaaaattatagatcctgcagtaggcatatctacatcaataactgttacccctctttttgggcttggttctttttcaggtactcctcctgcagctagttttcttggaacaccaactttagcagcaggacaatctattactgttcaatttaaatac…	MSKMTRKIKAVSPIVATIILIIITIIAGIIIYFYTVGYLAGGSTNVSLKIQGGAIAPGAGKVVFVTLTIKNDGNVPVTLNTLKIIDPAVGISTSITVTPLFGLGSFSGTPPAASFLGTPTLAAGQSITVQFKYTTTPPPVPLTGATLVIQVEGINAVTEQTVAFIASFPINPS
contig00004	fig|6666666.251327.peg.229		peg	contig00004_42183_43046	42183	43046	+	hypothetical protein			atgaaaaaatctattggaacaatattaggtagtttaatttttattttaataattttagcagttttttcttcaataatccttataaataatcaaatgtttaacctattctcaaatcaaataacaatgttaaattttgaaacagaaaaacaaaacgaaaaaatagaaattatatcttcagcttttgataagtattttccaagaaaaattttaataacaacttcttcatcgtattcaggaaacattttttctttgcttaaaccattcgatgataactatttaagtttaaattctcaacctgtaagtccatcgcaaaaacttatcaacgtttcctttatttttaatgaaatagatattcctttaactataacagaaataagaataagtctaattttttcctat…	MKKSIGTILGSLIFILIILAVFSSIILINNQMFNLFSNQITMLNFETEKQNEKIEIISSAFDKYFPRKILITTSSSYSGNIFSLLKPFDDNYLSLNSQPVSPSQKLINVSFIFNEIDIPLTITEIRISLIFSYDLNSILFQYVYIFKWSTNSWVLIDSENFNEDIIFSHKIISVTNDNYIHSNSTLKIRIESRSNDNFKAYFDFISLKIENNDLNKTVATYILNNSPFSSKLVSSVIFNNTLYKRYDLNITIPSGNIILIKIKTDIINSNIKFITKLGNIYQSTISN
contig00004	fig|6666666.251327.peg.230		peg	contig00004_43956_43039	43956	43039	-	hypothetical protein			gtggaaatagaaaaaagaaaaaaaatactattagattatattatagctaatgatatcaaagttatttctcctattgttgagaatgggaggattatttatccaattttaaagtcttcaggcttaactgataatgatacagaagttttggagaaattaaaggatgaaggattgttatattctgagactatattaaaagcagtaggatgtcccttatgtaaatcccttaacattcttgtagtttacaaatgtccttactgtaacagtatgaatattaaaataaagcaaattttcaaacatgatcaatgtggtttcactggaatggatgatctatttgagagtaaaaaatgtcctctttgtttaagagacttagataagaacgagttaaggagcataggtcaa…	MEIEKRKKILLDYIIANDIKVISPIVENGRIIYPILKSSGLTDNDTEVLEKLKDEGLLYSETILKAVGCPLCKSLNILVVYKCPYCNSMNIKIKQIFKHDQCGFTGMDDLFESKKCPLCLRDLDKNELRSIGQTYKCMDCHQTFISPSIFFQCINCGNIFTVSNSETIPLYQYKIVEEKIEELKLKIKPIILIKELALKNGFQIKENEILKGNSGILHKFSLVLFKNNQVKIAIDVIDKLTLEYLMSSYVKKMDLPNVEIVIITNQEIKDPNFYNIIKTYNINLFYFKDLDILLKNIEKLINEVN
contig00004	fig|6666666.251327.rna.5		rna	contig00004_44001_44074	44001	44074	+	tRNA-Arg-GCG			gggccggtagtctagaggattatgacgtaggcctgcggagcctatggtcgtgggttcaaatcccacccggcccg
contig00004	fig|6666666.251327.peg.231		peg	contig00004_44424_44879	44424	44879	+	hypothetical protein			atgaaagtaataaaggtaaataaagattcaagagaattgttaaatgagcttttgaatgatttggaaaaggaaacagtaatttatcttgcaagatttcctgaacctataggagaattaagatacagagatatgctaaagaaaatgtttttaagcacaggtaaatgtttagccattgtttggttagtttttgaaaataatataagaaaggtatattcattcttaatttcagcagaactaaaagaaggtgaagtaaaagatatattggaattatctggatacgtttctggaaacttaatagaggaaactgaagatgaaaaaatttgtaaaatatataaagaaacaaaatatttgaatgggaaggagatattattctatttggaagaagtagggaataaatac…	MKVIKVNKDSRELLNELLNDLEKETVIYLARFPEPIGELRYRDMLKKMFLSTGKCLAIVWLVFENNIRKVYSFLISAELKEGEVKDILELSGYVSGNLIEETEDEKICKIYKETKYLNGKEILFYLEEVGNKYRDREIKATIKSALKQEVG
contig00004	fig|6666666.251327.peg.232		peg	contig00004_44876_45157	44876	45157	+	Phosphoserine phosphatase (EC 3.1.3.3)		icw(1);Serine_Biosynthesis icw(1);Glycine_and_Serine_Utilization	atgaagtttaaagctttggctattgacgtagatggtgttattacaaaaatacatagtgcatggaaatatattcatgaatgcttaaatgttcaagaaaaagcaaaagtaaatgctgaactttactacagcggaaaaatttcctattataagtgggctgaattggatataaagctttggagaaatataagttatgatgagttaattaaattgtttgaaaaattggaaataagagagtatagtaaggaattttttgattttttgaaaagtaaaaaattaaaataa	MKFKALAIDVDGVITKIHSAWKYIHECLNVQEKAKVNAELYYSGKISYYKWAELDIKLWRNISYDELIKLFEKLEIREYSKEFFDFLKSKKLK
contig00004	fig|6666666.251327.peg.233		peg	contig00004_45187_45519	45187	45519	+	Phosphoserine phosphatase (EC 3.1.3.3)		icw(1);Serine_Biosynthesis icw(1);Glycine_and_Serine_Utilization	ttggaaacattgtccaagaaactttattttgatttttacgtagccaacgatatattctttgataaagagagaaaattaaacggaaaatttaaaataaacgttacaccaaaaaataaaggaaaaattttggcaagtattttggatagattggggataaataacaatgaatgtattggaataggtgatagcgagtttgatattcctatgttaaaattatgcggttataaaattgcctttaacccaaagaatgaggaattaataagaatagctgatgaaataattttttcagatactttttatgaattatacgaaaaatttaggaaaatattatga	METLSKKLYFDFYVANDIFFDKERKLNGKFKINVTPKNKGKILASILDRLGINNNECIGIGDSEFDIPMLKLCGYKIAFNPKNEELIRIADEIIFSDTFYELYEKFRKIL
contig00004	fig|6666666.251327.peg.234	K2866	peg	contig00004_46020_45514	46020	45514	-	LSU ribosomal protein L10e (L16p)	FIG00035725	ff	atgccattaagacctggaagatgttacagtaaattagatacgatgccttatactagaaaggagtatattaaaggtgttcctcaaccaaagttaacaagatatgactttggtaatccctctggtaattttcaatgtattgtagaactttatgctttagaagatggattggttagaagtaatgccttagacgctgcaagaatgatagcaaacaaagaaatggaaagtattggacagcaaaattatcatttgaaagttaataaatatccacatcatgtgttaagagaaaataaaatgttagccatggcaggtgctgataggcttcaagaaggtatgagattatcctttggcaaacctataggtacagctgcaattgttaataaaggagatgttattttatat…	MPLRPGRCYSKLDTMPYTRKEYIKGVPQPKLTRYDFGNPSGNFQCIVELYALEDGLVRSNALDAARMIANKEMESIGQQNYHLKVNKYPHHVLRENKMLAMAGADRLQEGMRLSFGKPIGTAAIVNKGDVILYIRCDPSVVELAKKALKKAAYKISVKTRIRVISNSS
contig00004	fig|6666666.251327.peg.235		peg	contig00004_46066_46806	46066	46806	+	tRNA:Cm32/Um32 methyltransferase	FIG00000788	ff	atgaggataattttggtggaacctagctacgaatttaacataggtatggttgctaggtgcatgaaaaattttaatttcaaagaattgtatattgttaaaccggaaagttttggagatgttgcaataaagttttcctctcatgcttcagatattctaaagaattgtaaaatagtagatactttggacgaagcaataaaggatgtagatttggtaataggtacaacttccaatataggaacagaaagaaacttaagaagaatagctattccgattactgaggttaagaaagttttgaaaggaaaggttgcagtattatttggtaacgaaagaacaggattgaaaaatgatcaaatagataaatgtgatattcttacatatattccaacttcggatgaatat…	MRIILVEPSYEFNIGMVARCMKNFNFKELYIVKPESFGDVAIKFSSHASDILKNCKIVDTLDEAIKDVDLVIGTTSNIGTERNLRRIAIPITEVKKVLKGKVAVLFGNERTGLKNDQIDKCDILTYIPTSDEYPSMNLSHAVAVFLYEMRRDENIRTVKYEIATKEDKEMIMKFLNEMLTLTGLKGIKLEHSLIVFKRLLDRAYLSKREAKTILGIFARIRNRLMEKGKIKKKKQFILNGFDGNKC
contig00004	fig|6666666.251327.peg.236	K7579	peg	contig00004_46875_47486	46875	47486	+	Predicted RNA methylase COG2263			atggtaagtttaaaaaagcaagtagcaatacttttaaggaatttaagattaaagacaaaacctgtggtaaaacttgaacaatacgagctaaattctgaagaagctagtagattcgtatataacgtttttattcatataaacaaaggagaatttatagatgcaggatgtggctctggaatgttaactttagcagcaatactgatgggaataaataacattatagctatagatatagataaggaagttttgctgaacttgaaatataacttaaggagaataaataaagaaagtatagtagatattattcaggccgattttttaaaatttaatttaagaagaaaagtagattgtatttttatgaatccgccctttggaacaaaaaagaaacatatggataga…	MVSLKKQVAILLRNLRLKTKPVVKLEQYELNSEEASRFVYNVFIHINKGEFIDAGCGSGMLTLAAILMGINNIIAIDIDKEVLLNLKYNLRRINKESIVDIIQADFLKFNLRRKVDCIFMNPPFGTKKKHMDRKFLEKAFEISNRIFSLHKSGNINFFSILAKKYGFKLKLIDTFNIVIKQRMEFHRKRKYYVKVDQYYFINE
contig00004	fig|6666666.251327.peg.237	K7573	peg	contig00004_47497_48039	47497	48039	+	RNA-binding protein, containing S1 domain	FIG00972987	ff	ttgattttattacctggcgataaaatatcttcaatagaagaatatatagctggagaaggaacttttgaagaaaatggtaatatttatgcaggtcttggcggattattaaagattaattataaagaaagaaaagttgatgtacaaaattttaaaaagaatagatacgaattaaagaaaggttataaagtaatagggatcataaaaaatataataagaaatatcgctgaagttgagatcatatatatagaagaaacaaacagtcaagttaaattaaccgcatatttacctttaactactagaaaaaatcaagttaattcagcattaaaaataggagattatataagagccaaagtagtatcagtttcaggttttccagtattaaccattaaaggtaaagaa…	MILLPGDKISSIEEYIAGEGTFEENGNIYAGLGGLLKINYKERKVDVQNFKKNRYELKKGYKVIGIIKNIIRNIAEVEIIYIEETNSQVKLTAYLPLTTRKNQVNSALKIGDYIRAKVVSVSGFPVLTIKGKETGIIYSECNRCGKEMYLAKDGKSLICKECDNKRKTPNVSLKYLYKEK
contig00004	fig|6666666.251327.peg.238	K356	peg	contig00004_48044_48322	48044	48322	+	hypothetical protein			atggaaattatagtaaaggaaagaacggaaaattcgttattattaacatttaaaggaatcgatttgggatttttatatcttcttgcaagagaattgttagaaaacaaaaatgtgacaaatgcatgggcaagaaaacctcattttttaatagatgaagtagaattctttatagcaacaaaagaagaagatccattaaaaataattgatgaaaaaattaaagaaatacaaaataaatttttaaaattaaaaaaagatatagaaaaaattgcaaaaatataa	MEIIVKERTENSLLLTFKGIDLGFLYLLARELLENKNVTNAWARKPHFLIDEVEFFIATKEEDPLKIIDEKIKEIQNKFLKLKKDIEKIAKI
contig00004	fig|6666666.251327.peg.239		peg	contig00004_48432_48719	48432	48719	+	hypothetical protein			atgttttatgtcaaagaagaccccatggatttttttaaaacaaaattgaaagaaagtaggcactttgcacaaataaggtatgcttttttaattacaaaccaaccttttgattttactaaacttaaggattttactaaaccgttaatagttaaacaggggagagaaatctttttaataaatttaacaaaacaagaatatgaaatattaaaacgaagaggatacttaaagcacagtttaaatatattaaagataatattaaaaatattcaataatgaaattttgtcctaa	MFYVKEDPMDFFKTKLKESRHFAQIRYAFLITNQPFDFTKLKDFTKPLIVKQGREIFLINLTKQEYEILKRRGYLKHSLNILKIILKIFNNEILS
contig00004	fig|6666666.251327.peg.240	K357	peg	contig00004_48703_49026	48703	49026	+	Transcription factor S	FIG00047650	isu;Transcription_elongation_factors,_archaeal	atgaaattttgtcctaaatgtaagaatttattgttaccagatcattcaaagaaggtgttaaaatgtagagtttgcgattatgaagaatcgttaacaaaaaatacaaaatacgtaatatcaggtaagataaacaaagaaaacaaagaaataatatttgtagatgatacgaaaagtttaaatttaccaacagctgaaattgaatgtcctaaatgtcataatacacgtgcatattggtggttagtccaaacgagaagagcagatgaaccaccaacaacattttatagatgcgttaaatgcagctatacttggagggattatagataa	MKFCPKCKNLLLPDHSKKVLKCRVCDYEESLTKNTKYVISGKINKENKEIIFVDDTKSLNLPTAEIECPKCHNTRAYWWLVQTRRADEPPTTFYRCVKCSYTWRDYR
contig00004	fig|6666666.251327.peg.241	K482	peg	contig00004_49064_49810	49064	49810	+	DNA polymerase sliding clamp protein PCNA		icw(2);DNA_replication,_archaeal	atgctaagaattgaattagatgatgcaaaggtatggttgcaaatattagaagcaataaaagatgttgttgaagaaactatattcatagctacaccaaatgaattaacattaagagctatggatagcgcaaaagtggcgatggtcgacctccgtttaccttccatgttttttgcaaattaccaaatagaccaagaagaagtaaaaataggattttctatagtagatatggttaaaactttaaaaggaataaagaaaggttataggttaactatagatgttacagaaaataatctacttaaacttactttttctggaaaggggactcatatattcgaatttccactcttagatattacaacggaaactttacctacacttaaattaaaattcgatacaaga…	MLRIELDDAKVWLQILEAIKDVVEETIFIATPNELTLRAMDSAKVAMVDLRLPSMFFANYQIDQEEVKIGFSIVDMVKTLKGIKKGYRLTIDVTENNLLKLTFSGKGTHIFEFPLLDITTETLPTLKLKFDTRIKIETSLLYDTIKNLEKFSDYLIFKAYPEKFVIHARSEKGRANSEFTKDDLIAIEVEKESITGYSTEYLLNILGRDELSEVTILEFSTKNPLKVTYPLANEGEFIYYLAPRTEIE
contig00004	fig|6666666.251327.peg.242	K18882	peg	contig00004_49876_50880	49876	50880	+	DNA primase large subunit (EC 2.7.7.-)		isu;DNA_replication,_archaeal	atgatatccaactcatatttacttgcagattatcctttcttacgtaacctgtccaaatatttagaagagatacattttgattttgaagaaataattaaaacaaaaaatcaaatatactggaaggctattgaaagaataaaaaaatacgctgaaaatgaaaaaatagaatacgaagaagatccttacgaagaaatttccatattcttggtttcattatattttgcttctcaacttggaagcatttttataagaaaatttgccgatatagagtcaaaaagatgttcaaaaaaattaaacaatgaaaaatttgaaacaataatatatatagcgcgtgattttttgagcgaaaaaattaccattgagagaataaaaaaagattttgaagaaatacaattaata…	MISNSYLLADYPFLRNLSKYLEEIHFDFEEIIKTKNQIYWKAIERIKKYAENEKIEYEEDPYEEISIFLVSLYFASQLGSIFIRKFADIESKRCSKKLNNEKFETIIYIARDFLSEKITIERIKKDFEEIQLISLPLTEYLKYASHFSGYKWSLAFKEIDKGKIFLDVKEIIRLIEEKYRQWLIIKCEELSTIVYPEVIEDLKDIKLEKQGFIKEVKYEGEDPPCMRILLQDLKEGKKLSHMERFALVTYLRVRGWNVEDIVNLFRTLPDFKEDITRYQIEHIFGLRGGRKVYSVPSCLTMKVANLCFPESPYCDNIKHPLQFKQKGKRKWRQK
contig00004	fig|6666666.251327.peg.243	K2683	peg	contig00004_50865_52094	50865	52094	+	DNA primase small subunit (EC 2.7.7.-)	FIG00004295	icw(1);DNA_replication,_archaeal	atggagacaaaaataaaatcattatttgcgagctactataatagattagaggatattatagtaaaagaaataaataaaagagaatttgcattttgggaatttggctctgagactttggtcagacacttatcctttgaaaatcccttaagtctgaaaaaagaactggtaaaaaaggttccgttgcacgtgtattattcggctgcagtatatgaatttccttcaatgaagcaaatggaagctaaacatcttaaatatgttgatttaatcttcgatatcgatgtagaccatataaatacggaatgcaagaaaatccacgatatgtggatatgtaaaaactgtaaaaaaatttcaacgggatttgcggagagatgtgatgaatgcagaagtttaaccatagat…	METKIKSLFASYYNRLEDIIVKEINKREFAFWEFGSETLVRHLSFENPLSLKKELVKKVPLHVYYSAAVYEFPSMKQMEAKHLKYVDLIFDIDVDHINTECKKIHDMWICKNCKKISTGFAERCDECRSLTIDRKSFVCNQCINFAKEEVFKLIDNFLFTDFGISKDEILIVFSGNRGYHVHVFNEEMRKIDSKARNMLVDYIKGSSFKLYFYDYLKKNDYKFKGISSFGFSNRLSEKIYEEINRLDEEKLNKLGLSEGKIKLFLNKKQKYLHSLTKYKSDYSFLKILEPISKKLLEEWISYITVNIDERVTVDMHRLIRLPNSLHGKTGLRVYPMDYNDLEKFEPYNDAIAITKGTAKVSFKIKREYPKIIMKNEEYDLNSIEGKEIPIYLALYLYLN…
contig00004	fig|6666666.251327.peg.244		peg	contig00004_52066_52563	52066	52563	+	hypothetical protein			atgtcatcatcaacgaattattcctataattatttaaaaaagaaatttgaagaagaaaaaagcaaaaaagaattagtagagtttaacagtagtttttataattatatccaagattttttgaaatcacaagaaaagaaaccaattaaagtagaggataaaatagaaaatttagaaaaaagatacgctaagtacatcttaagaatgattcttaaagaaagactgaaaaaaataaataactacttcgaaactatgcttacaaatccttcagtaatagatatattaaaaaatttagaaaataaaataatcaaaagacaaacagaagatatgactttattacttatagaaacaaaggatactatacccgtgtttttagctccggatggttattactatggacct…	MSSSTNYSYNYLKKKFEEEKSKKELVEFNSSFYNYIQDFLKSQEKKPIKVEDKIENLEKRYAKYILRMILKERLKKINNYFETMLTNPSVIDILKNLENKIIKRQTEDMTLLLIETKDTIPVFLAPDGYYYGPLKEGDIIFISEDITNILITKKLATRLDKDEST
contig00004	fig|6666666.251327.peg.245	K2929	peg	contig00004_52550_52831	52550	52831	+	LSU ribosomal protein L44e	FIG00057758	ff	atgaaagtacctgatgtaatagttacgtattgcccaagatgtaataaacatactgaacatactgtagaattatataaagcaggtaaaaggagaactttggctgaaggtcaaaggagatatctaagaaaaaatttaggttatggaagtaaaaggacagctgaacagaaaagatttgcaaaagtaacaaaaaaacaaacgttaaaattaacatgtaaaaagtgtaaatatatactgcataggaaagggataagacttaaaaaacttgaaatagttaaaaaataa	MKVPDVIVTYCPRCNKHTEHTVELYKAGKRRTLAEGQRRYLRKNLGYGSKRTAEQKRFAKVTKKQTLKLTCKKCKYILHRKGIRLKKLEIVKK
contig00005	fig|6666666.251327.peg.246		peg	contig00005_385_1461	385	1461	+	hypothetical protein			ttgcttggagaaaaattgaaagaggaaaaagaacaaataataaattttaacgaaatttatgaaaaaattaatttagccaaaataaatcaaggttattttaatgaatattattacgagaatattcaattgatagaaactgaaaagaaaattaaacctaaattttattttgaaaaaataaaaggaacgcaagataataggtgggcttctgatcaattatctaaatttaaagttataggtatagatacaagtgaattgatctcgactcatataattccattattcttagtggtaaatataggaattttttcctatgattatttaaattctaaatatttggaaagaaatctgccttttttctttagtaattacgatttggaaaatttgttaaaggaagaaagt…	MLGEKLKEEKEQIINFNEIYEKINLAKINQGYFNEYYYENIQLIETEKKIKPKFYFEKIKGTQDNRWASDQLSKFKVIGIDTSELISTHIIPLFLVVNIGIFSYDYLNSKYLERNLPFFFSNYDLENLLKEESLPKWILDYLRLNCELKAIEEIANEFDLSKSFIFFDESFSSSHLYSFNQNTRNIILSKLKENLDALIKYDTYPISVYYTLSKTFIIALNKTYNLNLKYINDRKFFNAVLEDGERSPVFKVKNPFLREAKLDIYAFYLKISQDNILRVEFPEEIINEVDLIHEIVYLQSAIGNGYPYCMQRAHEAAYMDDNDKNFILNYINDQLIKETKNYGLTLTKKAERKIFRII
contig00005	fig|6666666.251327.peg.247		peg	contig00005_1458_2105	1458	2105	+	hypothetical protein			atgacagattggttatataaaataaaagaaacaaatattgaggaatccataggagaaataatctcttcatctcatttagattttaagttccaagtttacaatccaaaaagatctccagaatattcttcgatagtaattgttcttgcagacaacatattaataaatggaatggtgattggaataaaaatggatccaaaaagctctttgtcgcaagaaataccttctccgcttaaaagaacaagagaacaaatagaaaaggattatgcagacataaaggataagttaataatgacttgtaaagcaataacaataggatattatgaaaatggtaaattttatcaaaaaaggccaagacaaattccatggatacatgatttagtttaccaaccttctcctcag…	MTDWLYKIKETNIEESIGEIISSSHLDFKFQVYNPKRSPEYSSIVIVLADNILINGMVIGIKMDPKSSLSQEIPSPLKRTREQIEKDYADIKDKLIMTCKAITIGYYENGKFYQKRPRQIPWIHDLVYQPSPQYIRDFHIVNNHYRLNYLPLVYNSLSREEKASFSFFMDTFIGYISQFFEKEEMAKIIKSIQESLILNGLEYLVENLNEIFINL
contig00005	fig|6666666.251327.peg.248	K6915	peg	contig00005_2124_3845	2124	3845	+	Bipolar DNA helicase HerA		idu(1);Rad50-Mre11_DNA_repair_cluster	atgagtgaaaaaaatgaaattggtcaagtaataggtgctagtttatctgaaggaatattagttcaacttaataaatcctcttacgttgaagaaatttcttccaattcacttgttactataaatggtgataaaaggaaatatttaggattgatagcaaacatttctttgataaaaggttcccaacatgcaagtaaattggcaaatatagagagtaggttcttaaacgaaagagttaaagatataacaaaaagtactaaggaattgtttaacaactacggtgttttttcttcagcaatacacgtaattcctctttctcaaacaacaaaatattcaacagaagatgtggatacaataccttcttatttatccaaagtttttccttccactaaagaagatatt…	MSEKNEIGQVIGASLSEGILVQLNKSSYVEEISSNSLVTINGDKRKYLGLIANISLIKGSQHASKLANIESRFLNERVKDITKSTKELFNNYGVFSSAIHVIPLSQTTKYSTEDVDTIPSYLSKVFPSTKEDIEIFYGKVDNKINWGIGYVKYPLKEIEHQNLIPINIDILVRGSFGIFGKAGAGKTMLGNIIASLIILGNKTKSFEKEVKLLIFDMHSEYGLKVKDQHGRDYEDGVGRIFKNEFLILSPDHILAEEYGLEKFEIKVGNISEEDIINVKEVFNLSDAFIDYLFDFKAIYNNIFKEKAKNYNIELKNPWIYYLFDIFISEEHKKISEKTEEQSKEKIREKISQGALYALNSGRSKLRYLSKVDFISKNPGTDSVDKIVNELFDGNKSVIV…
contig00005	fig|6666666.251327.peg.249		peg	contig00005_4634_3876	4634	3876	-	3',5'-cyclic-nucleotide phosphodiesterase			atgagattaagaattatgcatatatcggatacacacataagcgattttggacaattcaatgagaaagcctttaataattttcttgaaacagtagataagttagataaaaaaccagatatcataatacattcgggagacgttgtggataacggtgtactaagcgaatatgaactggctaaggattatctaaaatctctgaactttaaaatgttagtttgtcctggaaatcatgatgatagaaacggaggaggagcattatttgcagaattttttggacctagtgattttgaatacgaaaccgggaaatttaaaatatttataatgaatagccctcagccagatagagatgaagggaggttgggaagaagaagacagttttatttacaacagaggttatca…	MRLRIMHISDTHISDFGQFNEKAFNNFLETVDKLDKKPDIIIHSGDVVDNGVLSEYELAKDYLKSLNFKMLVCPGNHDDRNGGGALFAEFFGPSDFEYETGKFKIFIMNSPQPDRDEGRLGRRRQFYLQQRLSEIGDSYFKIIVFHHHLIPVPYSGREVNVLEDAGDVLDLVLRNNVNLVLMGHRHVPWSIKINNTILVNAGTISCLRTRGRFGNSFNIIEIDEENIYIEEIKVNGEKGKQIGYKTKSILKF
contig00005	fig|6666666.251327.peg.250		peg	contig00005_4737_5912	4737	5912	+	Uncharacterized MFS-type transporter MJ1560			atgagagttaacttattatttatagttgcctttttaggctttataggagttgtggatacatcaatcatttctccgataatagctgtttatgcggaaagtttaggggcctctaaaactttggctggtttaatagcagggttatattctattgtggctattccaagcagtattataatgggaatgattatagataaaattggaagaaaaaggggtttgattatagcattgatatctgattctttagtttttttattatatttatttgctccgaattacacttttttaattttagtgagaatattacatgctatttttgattccttaatatttccagcttctatagcaattataggtgattttcttatgagaaggataggattttctttggctactttctgg…	MRVNLLFIVAFLGFIGVVDTSIISPIIAVYAESLGASKTLAGLIAGLYSIVAIPSSIIMGMIIDKIGRKRGLIIALISDSLVFLLYLFAPNYTFLILVRILHAIFDSLIFPASIAIIGDFLMRRIGFSLATFWSFTAIAIIIASATASILVRFLGFSSIFIVLLILSSIALFIISITEIPTLYKSSIKQSSEIIKKNIKELSLAFLSMFAIYYINGVIVGSLGTTLTSFYPERIAASYVGYFMAIATASAIPFFYLSSRIINIKGLLFSFRLGLFVSILSNVFLYLYIISEINKIYYLKIANVNILYLIGSITLGFSLGILFFSSSYIPARVNGSGRGGGSGIVQGFSLLGIAIGAPLSGFILEHLGLGFQFLIAIFPPLVVLLLTFIIKS
contig00005	fig|6666666.251327.peg.251		peg	contig00005_6247_6585	6247	6585	+	hypothetical protein			atggaaacttccgtacccctttataaagtcaaagaagatgtaaaggagatagtcaaaaaactaggttatacagctaaagatgttgtttattgttcagctaatatagtagaaaggattggatacacaacttatatttattctcacgaaaaaaataatttagaactatttattaaaaatttaatttcttctccagattttgaaaaagctgaagataaaacaatttacgtttggtcaggttacgaaggaccttatagatacgtttacataggttattttaaaaaatcagagtcgaatttaactactctggctgtattaacagtaggtgtagctcaacaataa	METSVPLYKVKEDVKEIVKKLGYTAKDVVYCSANIVERIGYTTYIYSHEKNNLELFIKNLISSPDFEKAEDKTIYVWSGYEGPYRYVYIGYFKKSESNLTTLAVLTVGVAQQ
contig00005	fig|6666666.251327.peg.252		peg	contig00005_7486_6620	7486	6620	-	hypothetical protein			atgaattacgctaggcttgcagcaggagttataattagtgcaggaatgctaatattccttttaagcggcacactctcttttttaatttacttatttgaacagaaccctaatgatatgtctgcagattatatttataattatttacaaaataatattattaaaaatacactgttttggataggattaatactaatttttgcttcttatcccattttacccaaaccagctatatggcaaacatataatatgttaaaatcacaagttgaatttgtaacaaaagaagaagttaaatccagaattaaaaaattaggattatttatgttaaccagcaaaattattaccattttagctttagtatttttagcattatttttatttgaattaggtataggtttttat…	MNYARLAAGVIISAGMLIFLLSGTLSFLIYLFEQNPNDMSADYIYNYLQNNIIKNTLFWIGLILIFASYPILPKPAIWQTYNMLKSQVEFVTKEEVKSRIKKLGLFMLTSKIITILALVFLALFLFELGIGFYSIINYVFFQKTTETFDFLRFLFEIFPLNILLILVIIVWSLKILMNNLAWLMDWFLYKEKPANYKTSSIIHIALLYLSWIVLIIIFYILASFNKYLVSINNFVLTPSDLYINELKNALNDMFTLSFNVVYYLQYFVFIWIFVGVMFSVVYYYRPTK
contig00005	fig|6666666.251327.peg.253		peg	contig00005_7521_8165	7521	8165	+	hypothetical protein			atgatacctttagaaattttggagagattaagatatagtttatcagaaataaattctcaaatactgagaaataattatattaaaggtcttagcgaattaaaatttaatttaaatgctgttagactattttcagaacaacaatattacatagcttcaaacgatgccaaggccatagcaattatgtattcgagatcagattatccagataacacctttttctttaaattattagaagggcatcagatagctttggaaagattggaaagattaataacttatttcaatattgaaaaggaaaaaatttatcctttgccttctgtagtagcatacacccattttttgcttaaattatctttatttcatccaatacaagaacaaatattcgcaatattaataaac…	MIPLEILERLRYSLSEINSQILRNNYIKGLSELKFNLNAVRLFSEQQYYIASNDAKAIAIMYSRSDYPDNTFFFKLLEGHQIALERLERLITYFNIEKEKIYPLPSVVAYTHFLLKLSLFHPIQEQIFAILINFPIFIENINKMGKILQEKYNFPEVSFFVDSKWEREIEFLALKILEKYDINFEKVFKTTKMIQEYELIYWESLYQEAIKTNP
contig00005	fig|6666666.251327.peg.254	K3455	peg	contig00005_9876_8155	9876	8155	-	Na(+)/H(+) antiporter			atgagcgaatatgctatcttctttcaattttctttattatttttgttagcattctttcttattttaatatttaagcttctcaaactgtcttctattgtcgcttttattttaacgggaataatcttaggacctttattaaaaatcgtagatccgacaaatccaatatttttgtttatgagagaaataggaatgattttaatagccttcgaaataggactttccgtcaaattgagctttctaagaaaggaatatcccattgtagttttagttttaatctcagaaataataatcatttttacgatagctttcatatcaggaatattgataaatctgtcaaattatgaaattataattcttgcactgatagcagtaaatactagtacctttatagcttttaag…	MSEYAIFFQFSLLFLLAFFLILIFKLLKLSSIVAFILTGIILGPLLKIVDPTNPIFLFMREIGMILIAFEIGLSVKLSFLRKEYPIVVLVLISEIIIIFTIAFISGILINLSNYEIIILALIAVNTSTFIAFKLMEEKGLIKEFGGKEVKLTLAVASFEDLVTIISLTLLPLIFLREIITLGYIASLIINLIVTSIALIGFGLFLIKKFIVKIYKLGEEIIFFFIISTLLFITWISPLLGYSKIFSAFIVGLLLAETRIAEIFVDRAKWVRDLFAFAFFVSIGLFMPIEINLNLVLSLIVIIFIIIFSKFFAFIFSFWAFITNLKNSIRIGFYMINISEFGLIITNLAYSLGIISKELILTSVLAMIISNILSIMLINNEKLCLPLIEKLFPYKNQMEI…
contig00005	fig|6666666.251327.peg.255	K3547	peg	contig00005_9938_11119	9938	11119	+	DNA double-strand break repair protein Mre11		icw(1);Rad50-Mre11_DNA_repair_cluster	atggttaaaattgttcatacagctgattttcatttaggaataggctttaatgaatttgaatcgtcccaattaattaacgaagttagattaaatgatttaattaaaaattttgaagtaataaaaaattttacaataactaacaaggctgattttctaataattgccggagacgtttttcaccatcccagaccttctcttaaaattttaaatgagttttctagaatattaggagaaattttgaataacgaaatagatgtaataataacgctagggaatcatgataccgcaaaaatttatgaaagacttagcgttttaaaaagctttaaaaacttgaatattaaaaaccttcacatatttgatgaagctaaatatgaaattatagagagtaaaaatacgaat…	MVKIVHTADFHLGIGFNEFESSQLINEVRLNDLIKNFEVIKNFTITNKADFLIIAGDVFHHPRPSLKILNEFSRILGEILNNEIDVIITLGNHDTAKIYERLSVLKSFKNLNIKNLHIFDEAKYEIIESKNTNEKIKIIGLPYPLFHYLYSFDFISKFEDKLNELIIHGENYDHLVVVGHLYVEGGIIGSERKIEAVREIPIPRKIFEREEIELVCLGHLHTPQNIGDKIFYSGSIERMDFSEENEEKNFLFIELKDRIHYERIKLNTRPMKTIPAKGYINILNSLNPEQDIINFLDKENIEKDSILRIILMLSKNQKKPSINILDKYLKEKRKVLAYKIEFLRKEEENIADLTKKTNLEELLTEYLTKKYKDNELVKRVKEEAIRIIQENED
contig00005	fig|6666666.251327.peg.256	K3546	peg	contig00005_11109_13511	11109	13511	+	Exonuclease SbcC	FIG01304601	isu;DNA_repair,_bacterial isu;Rad50-Mre11_DNA_repair_cluster	atgaagattaataaaattattttggataatttcgcaacctataaaaaagaagaattagatttcgataagttaggtaatataataagtatgtatggttctactggagctggtaaaactactttaatagttgatgctttaaccttttgtctattttcaagagcatatggtgtagaaaaagctgaaagtttaaaatacgtaattcctgtaaattccaataaagctaaagctgaattaatatttaccgttaacgatagaaaatttaaaataataagagaagtttacaaagatcaaccttcaatagctgtattagaggaatttaaagatggttcatggaaaaaaattacagcttcagtaaaagtagttgaagagtttgttaaagaaaaattaggcttagattat…	MKINKIILDNFATYKKEELDFDKLGNIISMYGSTGAGKTTLIVDALTFCLFSRAYGVEKAESLKYVIPVNSNKAKAELIFTVNDRKFKIIREVYKDQPSIAVLEEFKDGSWKKITASVKVVEEFVKEKLGLDYKTFLNSIVIRQGEVVNLLESEPKERREILLKTFNLDFSKYLEKAKKIRDQIENEIDKLTSQAEIIKENIKKENEYKINLEKCIQGKQYVEESKKLLEYRKNTELIKLNLIQNKINELEKKIIEYEYYEKNYNELKDRLNKRKKEIEEIKELIKNKDNILKEKEEIEKKINEFNNLLNLQHQYNLKYNEKRNLLKELQRLEKEMREIEEANKKYINLKNLKSKIAELENKYSSLIFNREEKIKEKVFSETLIQQLNNYLNVIKDSKE…
contig00005	fig|6666666.251327.peg.257	K15524	peg	contig00005_15968_13512	15968	13512	-	Alpha-mannosidase (EC 3.2.1.24)	FIG00009194	isu;Mannose_Metabolism isu;Fructooligosaccharides(FOS)_and_Raffinose_Utilization	atgtttgaaaagctatttgaaactttaaaaaacgaaaaatataaagcctttcatttagatgcccaaacggttcttttggaatcctttttggaatttaaagatgacaagaatttaaaagctctaataaaaaaaggtaaattaatcataggtcctttttatgttcaaccagatgaattgcttgccagtggagaaggtttgataagaaatctgttaattggaatagaggaaagtaaaaaatttgggaaatacatgaaagttggttatctcgttgatacctttggacatatacctatgttaccaaggattttaagaggctttggaataaagtatttcatattttcaagaggtttgggagacgaagctgattcctcattggaattcatatgggaatcccctgat…	MFEKLFETLKNEKYKAFHLDAQTVLLESFLEFKDDKNLKALIKKGKLIIGPFYVQPDELLASGEGLIRNLLIGIEESKKFGKYMKVGYLVDTFGHIPMLPRILRGFGIKYFIFSRGLGDEADSSLEFIWESPDSSKVICYYLPLGYCNAHSLGYEESPYEYHIFEISDIWKTRIMKIYYEEPKINFEKAYEKVKKVIERLSKFTNNDFLLLMNGCDHLIPQSNLPEIIDYFNKKGEFEFIHCKLEDFFKYLERNSKHFSKLKGELRGSKYMPILSGVYSNRVYLKQLNFKALILMNILEILSSIYYLFKKEKIKEIKYLWKLLLLNHFHDSIYGTGIDAVHKENEVRFLKVIELATSLIYDLMYKIIQENKLTENNSIVVFNPLPFKRKAFVEVWLNNF…
contig00005	fig|6666666.251327.peg.258	K6877	peg	contig00005_16141_19203	16141	19203	+	Uncharacterized ATP-dependent helicase AF1149			ttgaaggaaaagggttatgatttttattattttaaagaggaagaaattaagcctgagattattaatctgaggttttgtgatatattacctgaactaaaggaattggatataggcaataaatacttgtataaacaccaatatgaagcttataatgaattattaaaagggaaaaatctaattttaaaatcaggaacaggttctggcaaaacagaagcttggttaatttacgttttaagtaaaaaaatcaaaactttagtaatatatcctactttagctttagcaaacgatcaaattaaaagaatagaaacttattcagaaaaactcggtataaaatgtctagctatagattcgcttaaaaaaagtgagtttttaaaggaatataataggactaagctaata…	MKEKGYDFYYFKEEEIKPEIINLRFCDILPELKELDIGNKYLYKHQYEAYNELLKGKNLILKSGTGSGKTEAWLIYVLSKKIKTLVIYPTLALANDQIKRIETYSEKLGIKCLAIDSLKKSEFLKEYNRTKLIEILSNQDILVTNPAFLMFEIKNIAKKGKSLLHNVIKYANLIVIDEIDFYSPREIALILGLLNLIKMFNERNLQIATLTAMIENPEDLAKFYTNLNKRETAIITGKPFKVENRTYVILGKNLKNIWEKLRKNKDKIKNAGDDVIEALDNFEKFKDNYFKVIEVARANEVEVEKIEFDINEILLEYIDDDYVTLVFTRGINKAEEVAKRLIHSLPKDLQTRVASHHHLISKALRVSIEEGARRGKIKVLVSPRTLSQGIDIGTIARIV…
contig00005	fig|6666666.251327.peg.259	K1897	peg	contig00005_20993_19281	20993	19281	-	Long-chain-fatty-acid--CoA ligase (EC 6.2.1.3)		isu;Fatty_acid_metabolism_cluster isu;Biotin_biosynthesis isu;n-Phenylalkanoic_acid_degradation	atggaattaaagaattctatagaaaatcttaatttatatttatctaaaccttggataaaattttatgcagaatatactcctaaagaagagataaatattccaaataagcccttacattctattctcgatgaaactgcatctaaatatcctaatagaattgctttgatattcttagataaaaaaattacttataaacaattaaaagaagatacagataggtttgctaacgctttacaaaatttgggaattaagaaaggagatgttgtatcattattactaccgaatactcctcactttgtaatttcctattatgctatattaaaaataggtgcgattgttagcccaataagtcctttgtataaacccccagaaatagaataccaattaaaagattcaggc…	MELKNSIENLNLYLSKPWIKFYAEYTPKEEINIPNKPLHSILDETASKYPNRIALIFLDKKITYKQLKEDTDRFANALQNLGIKKGDVVSLLLPNTPHFVISYYAILKIGAIVSPISPLYKPPEIEYQLKDSGAETIIILDLLYDNFKVIKDKTNVKRTIVADIRDYLSGIKKLLYPLKMKPPKIEYKEGIFKFKDLLKYTPNYKQVEINPKEDVAAYMYTGGTTGLPKAAKLSHYNILSNVYQTDSWIKKQDEPHRVLAVLPFFHIYGQTVCLNFGIYRGSTLILMPRPDLKGIFENIVKYKVDIMPGVPTLYIQIINSPLVKKYDIKSIKYCISGAAALPVEVLKKFESLTGGKLREGYGLTEASPVTHCNPLEGIYKEGSIGIPLPNTLAAIVHSE…
contig00005	fig|6666666.251327.peg.260		peg	contig00005_21059_22420	21059	22420	+	DNA helicase (Rad25 homolog)	FIG00005668	icw(1);DNA_Helicase_of_Unknown_Function	atgttagaaataaaatattctggaggtacaattataataaaaggggatcttgtaaatttaggttttcctaactttgtttattatgattcaagaatagattgttatagatgttttgcatcgaaattctttgaattagaaaaattcttaaaaaataataatattaaatatgatgctaaagtttttgatttacctcaaggttattttgaagtaatcaaacatgtttccttaagggattatcagtacgaagcaatagatgcatgggataaagaaaaaaggggcatagtcgttgttccaacgggtgctggaaaaacttatatagccttagcaataatggcttatttaaaagtccccacgctaatagttgttcctactatagagttaatggaacaatggtattct…	MLEIKYSGGTIIIKGDLVNLGFPNFVYYDSRIDCYRCFASKFFELEKFLKNNNIKYDAKVFDLPQGYFEVIKHVSLRDYQYEAIDAWDKEKRGIVVVPTGAGKTYIALAIMAYLKVPTLIVVPTIELMEQWYSRIKEHFRTKIGLFGGGSKEIEYVTIITYDSAYINAELIGNKFLFIIFDEVHHLPSEGYRQIALLSAAPYRLGLTATPEREDGLHELYPELVGDIVYRKTVTELTGKYLAPFEILRYYVSLNEEEKEKYEKYRSIFKKFFEDNNIQIKSLEDFYQMILKSGKDKKAREALLAWNEARKIALNASAKIEVLKEILQEHRGERIIIFTEHNKLAREISAKFFIPEITYRTPEKERILTMERFRKGIYNALVTSKVLEEGIDVPEANVAI…
contig00005	fig|6666666.251327.peg.261		peg	contig00005_22420_22869	22420	22869	+	hypothetical protein			atgttaccaagcgaattattaagagttaaaatatataataatgaatacataagacctttattcgcagatatcaacgatgagaatatatttttagctgattcgatgataaaaatttacgaagaaaatgtaggaaagaaattaaaagatttggaagaggaattaaaggaacttgaaagatttgctgaagaatatggttatgattttaagttttttcgtggattaaaggctttacttgacagaagattatcttttgaggaaaacttctattctgttgacattataagaattagagcggaaattttcgaaacaacaaatagactttttggaggttttattttaagtgaagaagaaaagaaaaaagtgatttctgaagttagtaaaaaattaaatttaaaggag…	MLPSELLRVKIYNNEYIRPLFADINDENIFLADSMIKIYEENVGKKLKDLEEELKELERFAEEYGYDFKFFRGLKALLDRRLSFEENFYSVDIIRIRAEIFETTNRLFGGFILSEEEKKKVISEVSKKLNLKEDQLEEIFKSIYEEEKR
contig00005	fig|6666666.251327.peg.262	K9744	peg	contig00005_23027_23611	23027	23611	+	Hypothetical protein (associated with DNA helicase - Rad25 homolog)		isu;DNA_Helicase_of_Unknown_Function	ttgtatattgcagagaagagttttaatggaattatttttactatcgatggacctgcttctgtaataaaacaaattgaaagatatggtacaaggatggccaaaattattcctttaattttacccttttcttattggaaaattttcgcttatataagtagcaagctgagatcaaaaaaatcaaaggcaaaaacatataagtttattttaaataatgaaagcgaaagactttttcctagctttaaaaaagtggaagttacctatgatagcgaattggaagaagaatttgctaagagatttgttactgtgacaggggagtggaaattaataagagaacccgaacctttaataagtggcaaaactatttttattcccgattttttaatcgttaagggagatgtg…	MYIAEKSFNGIIFTIDGPASVIKQIERYGTRMAKIIPLILPFSYWKIFAYISSKLRSKKSKAKTYKFILNNESERLFPSFKKVEVTYDSELEEEFAKRFVTVTGEWKLIREPEPLISGKTIFIPDFLIVKGDVKVYLEIMGFWTEDYLKRKIEKIKQLRDINLILAIDSSLGDIKIDDPNIIIIKYDKKFQVLI
contig00005	fig|6666666.251327.peg.263	K3522	peg	contig00005_24608_23676	24608	23676	-	Electron transfer flavoprotein, alpha subunit	FIG01959383	icw(1);Lysine_fermentation icw(1);Acetyl-CoA_fermentation_to_Butyrate	atgagcgggataatcgtttttagttcaaaaataaaatatatcaatgatgcattacccttggcttatttactaaaggaaaaagaagaaataataggtgtttcatgttatgaaaagaatctggaagaaatagctaacaatggtttcgatgttttttattactctgaaacagaaattcttaatgatcaatggtatgaaattttaataaatatagcaaacgaaataaaaccaaaatatttaattgctccttcaagtaaggataacatagagatattagcaaggatagcttctaaattaggttatcctatggttaccgatgtttcaaatttggaaaaaaccaatgatactttaattttccataagcctgtacttggaggaagagctacagcaatttttaaaatc…	MSGIIVFSSKIKYINDALPLAYLLKEKEEIIGVSCYEKNLEEIANNGFDVFYYSETEILNDQWYEILINIANEIKPKYLIAPSSKDNIEILARIASKLGYPMVTDVSNLEKTNDTLIFHKPVLGGRATAIFKIQKDINLAITVPLRKFKYEAISTKAKILKIEKIPVSQFQIIGKEEKKKSAVKIEEADIVIGVGRGFKAKEDLKLAFDLAEVLNAQVGCSRPIAADYKWLPDDVWIGISNKSIRPKLYIAVGISGAPQHVSSVTDSKVIVAINNDKNAPIFKYADYCIVADLYQFLPILTEKLRKFKKS
contig00005	fig|6666666.251327.peg.264	K3521	peg	contig00005_25393_24605	25393	24605	-	Electron transfer flavoprotein, beta subunit		idu(2);Lysine_fermentation idu(2);Acetyl-CoA_fermentation_to_Butyrate idu(2);Heme,_hemin_uptake_and_utilization_systems_in_GramNegatives	atgaatatcgcggtttttataaaggcttctttaaacttaaatttaattaaagtagaaagctctggaataataaacacagaggaaacacctttgactataagtgaatatgataaaaatgctcttgaagaaggaataagaataaaagaaaagcttggaggaaaggttgctattttttcagctttaacctacggtcctattacaaagagacaagcggattacgaaagaataattagagaagctttagctatgggggctgatgaagctcatataatattagatgaaaaacttattaatgccacaaccttcgaagcttcccttgctttagctcatttaactaaaaaagtaggcatgtttgatatatatattacaggcgaagcttcaatggatacttcctcttat…	MNIAVFIKASLNLNLIKVESSGIINTEETPLTISEYDKNALEEGIRIKEKLGGKVAIFSALTYGPITKRQADYERIIREALAMGADEAHIILDEKLINATTFEASLALAHLTKKVGMFDIYITGEASMDTSSYQFPSRLSSLLNIPVVTFVRKTDIQGKDILLYRDLEEEIQIIKAKLPVIISVTGEINQPRLPTLKQILQSKTKPIFKYNLTDIDIPKINLGREIKILPVSRKNIFIEGKNLEEVSEKLIDYLFKEGVVKL
contig00005	fig|6666666.251327.peg.265		peg	contig00005_25727_25395	25727	25395	-	hypothetical protein			atggaaaaaatagaggagattgagaacctaataaaaaatctatatgagaaaacaaaggacaaaatttctcaagatcttaacgtttataaaatctttcagttcaatgtaagcgatgcaggagatttttacatagaaataaattatgggaaaattagttttgttaagggtaatcatccaaatcctacagctattctttcaacagattatgatactttaattaaaatacttaagaaggaacaggatgctatgacagctttccttaggggtaaactaagaataaccaaggatgtcttatctaccatgcttttaagaaaaattatagaatcagcttaa	MEKIEEIENLIKNLYEKTKDKISQDLNVYKIFQFNVSDAGDFYIEINYGKISFVKGNHPNPTAILSTDYDTLIKILKKEQDAMTAFLRGKLRITKDVLSTMLLRKIIESA
contig00005	fig|6666666.251327.peg.266		peg	contig00005_26494_25955	26494	25955	-	Nitroreductase family protein			atggaaaaagaattaaaaaatatggtggtttttgattacgtagttaccaaattggacataagagagtattctccaaaagaaattcctaaagaagttaagattaaaattcttgaagctgccagatcgactggaagcggtaaaaatctccaacattggagatttatagttgttcaaaacaaggaaaatttaaagaaattagctgaagatagtatcacaggtaaatggatagtgaactcaaactttgccgtaattgttctgacagatccaaagtatccatttcatttaatagatgcaggaagagtggtacaaaatatgcaaatagttgcttggggatatggagtcgcatcttgtatatttaccggtattaataaggaacagttaagaaaagattttaacatt…	MEKELKNMVVFDYVVTKLDIREYSPKEIPKEVKIKILEAARSTGSGKNLQHWRFIVVQNKENLKKLAEDSITGKWIVNSNFAVIVLTDPKYPFHLIDAGRVVQNMQIVAWGYGVASCIFTGINKEQLRKDFNIPENLEPAVVVGFGYPLKKIKGKKNRKPLTELVFIEKYGEPFKQELL
contig00005	fig|6666666.251327.peg.267		peg	contig00005_26553_27554	26553	27554	+	phosphate regulatory protein homolog			atgtcagaaataagaaatgtacaaaaaacaggtaaggctacatacatagtatctttgcctaaaagttgggttataagcaacaatataaaagctcatgataaactagttattttagaaaacgaagatggttcgttgacaatatatcctcatggtaaactaaaaaagagagaagaaaataatattattataaacttttcagattataattcctatgaagaagttttaagagaatgtatagcattttatcttgcagggtataatttaattaagataattaatgtaacttcaaacatcgaagaactaaaaaacgagttaagggaaagactggtaggtgtggaaattatagaagaaacaattaacagctttacattacaggtttttacttcgtcaatagaaata…	MSEIRNVQKTGKATYIVSLPKSWVISNNIKAHDKLVILENEDGSLTIYPHGKLKKREENNIIINFSDYNSYEEVLRECIAFYLAGYNLIKIINVTSNIEELKNELRERLVGVEIIEETINSFTLQVFTSSIEINIEKILNRMFSMVYLMFENFISLLKGEINYYERIIKLDTDVDRFYNFISRQINLALNNSYLLYELGLNKKLDCIEYKLVARSLERIADHIEEMVVNFTKVSSIVPDTIDEIIELAEKIKENFKNIVITFMKKDKKIANKSIINIIYILNDIKNLTDKIFRKNININNLISIKLILESLKRISEYTIDIAENTINISNYNF
contig00005	fig|6666666.251327.peg.268		peg	contig00005_27613_28107	27613	28107	+	hypothetical protein			atgaaagaaacaacgaaattaatacttaaaactgtagctttcagtctaacattgcctttattatttgcctttgtttttcctttaataatcttattttatttaaacttttttacctttgaaatttactacctaaaatatacaggtttagcttttataataataggtatagctatctatgttataagttgctactattttattttctacggtaagggcaccccttctcctttagattcacctgaaaaactcataacagaagggatatataaatatacaagaaatccgatgtatctttcaggtattttaatggttcttggtgaagctatatttttcgaatcctttatgatattattatattcttttcttctttttttagtatatcatttttttatagttttt…	MKETTKLILKTVAFSLTLPLLFAFVFPLIILFYLNFFTFEIYYLKYTGLAFIIIGIAIYVISCYYFIFYGKGTPSPLDSPEKLITEGIYKYTRNPMYLSGILMVLGEAIFFESFMILLYSFLLFLVYHFFIVFYEEPHLMKKYGQIYEEYMKRTPRWIRIRLKY
contig00005	fig|6666666.251327.peg.269		peg	contig00005_28591_28743	28591	28743	+	hypothetical protein			atgctaagaaagaggaatatcagattttcctattttattataagaaggatagaagattggtttgaaaccgttggaatagagtatataagatattctactttcaaggaatttttggaaaaaattagtaactgtaaattaaaagggaaaaattga	MLRKRNIRFSYFIIRRIEDWFETVGIEYIRYSTFKEFLEKISNCKLKGKN
contig00005	fig|6666666.251327.peg.270	K233	peg	contig00005_29091_29444	29091	29444	+	Dipeptide transport system permease protein DppB (TC 3.A.1.5.2)		idu(1);ABC_transporter_dipeptide_(TC_3.A.1.5.2)	ttgcatcacttatttttaccttcatttgtcttaggaatttatctttcaggaattttcgtaagattaacttatgcacaagtaactgaaactttatttaaagattttattacagccgcaagggctagaggaatacctgaaagaagaatactttataaatatggattaagaaatgctttgatacctattgtaacaatgatgggattacaatttgcagctttacttagcggagcagtacttacagagaccgtatttaattggccaggaatcgattctcttgtttatgaaagtattcttgcaagagattataatttagttcaaggatcaataataatatacgcctttttagtagcttag	MHHLFLPSFVLGIYLSGIFVRLTYAQVTETLFKDFITAARARGIPERRILYKYGLRNALIPIVTMMGLQFAALLSGAVLTETVFNWPGIDSLVYESILARDYNLVQGSIIIYAFLVA
contig00005	fig|6666666.251327.peg.271		peg	contig00005_29497_29610	29497	29610	+	hypothetical protein			ttgatgagattgattaagataaaaggacatgaaaattggatgatagagaaaagaaaaaatagtttacgaaatgatggagaaagtaggtttaactcctgcagaagaattatataa	MMRLIKIKGHENWMIEKRKNSLRNDGESRFNSCRRII
contig00005	fig|6666666.251327.peg.272	K232	peg	contig00005_29713_30126	29713	30126	+	Oligopeptide transport ATP-binding protein OppF (TC 3.A.1.5.1)	FIG00018865	idu(3);ABC_transporter_oligopeptide_(TC_3.A.1.5.1)	atggtagatgtatcaatacgagcacaaattcttgatcttttacttgaaatgaaaaaggaaatggatttgacgtatgtaataataacgcatgatttatctgtagcatattacatatcaaataaagttactataatgtatcttggtaaaatatttgaaatgggaagtaaagaatccatattcaaagatcctttgcatccgtatactcaagcgttaattcaagctacacctacgttaaaaggtagaaaagaaagaaaaataataggaggtgaagtgcctagtgcaataaggcctccttcaggttgtagattccatccaagatgtccttttgctatggaaatatgtaaaagagttgaacctgagctaattgaaattaaaccaaaccattacgtagcatgtcat…	MVDVSIRAQILDLLLEMKKEMDLTYVIITHDLSVAYYISNKVTIMYLGKIFEMGSKESIFKDPLHPYTQALIQATPTLKGRKERKIIGGEVPSAIRPPSGCRFHPRCPFAMEICKRVEPELIEIKPNHYVACHLYGK
contig00005	fig|6666666.251327.peg.273		peg	contig00005_30823_30128	30823	30128	-	Carboxylesterase			atggataaaaatctaattttcatacatggagcaggtgaagggaaatggatttgggaaaatcaaacaaagtattttaaaaactcaatagctctcgatttgccaggacatggagatgaagaggatataaatttaaccacgatagaagaatatgcagattgggtttgtaattatatcgagaaaagaaaattgaataatatcgtattagcaggacattcaatggggggagctatagtaatggttatagctttaaagaaaccaacttggcttaaggctataattttaatagctacaggagctaaacttcgagtaacatctgttatcttaaattccttaaagaaatcttatgaagaagctttaaaagttttatcacattggtcctttagagaaaattctgatttt…	MDKNLIFIHGAGEGKWIWENQTKYFKNSIALDLPGHGDEEDINLTTIEEYADWVCNYIEKRKLNNIVLAGHSMGGAIVMVIALKKPTWLKAIILIATGAKLRVTSVILNSLKKSYEEALKVLSHWSFRENSDFRILLKYKENFLKVPLSVTLRDFLACDKFDYMNKIEKIDYPTLIICGKEDLLTPVKYSQYLKEKIKNSELYIIEEAGHMVMLEKPDEVNRQIEKFLSSI
contig00005	fig|6666666.251327.peg.274	K294	peg	contig00005_30896_32461	30896	32461	+	Delta-1-pyrroline-5-carboxylate dehydrogenase (EC 1.2.1.88)		isu;CBSS-196620.1.peg.2477 isu;Proline,_4-hydroxyproline_uptake_and_utilization	atgagtcaaaaaataacttatgtaactttacttgcagatgaaagaatacatcctgaatatgaaaaagccctaaaagaagtagaaaaagaatttggttctcattatcctttgtatataggagaaaatgaaatttatacaggagaggaatttgaaaaaaggagtccaatcaatactgatattataatgggctattttcaaaaagctaaaagagaaaatattaaagatgcaatagctaccgctaaaaaagcatttaaggaatggagctcgttggattatacagaaagaataagaatttttagaagagtagcagacataatagaaaaggagagattccgaattgctgcatacataacatatgaagctgggaaaaatagaatggaagctttagctgaagttcat…	MSQKITYVTLLADERIHPEYEKALKEVEKEFGSHYPLYIGENEIYTGEEFEKRSPINTDIIMGYFQKAKRENIKDAIATAKKAFKEWSSLDYTERIRIFRRVADIIEKERFRIAAYITYEAGKNRMEALAEVHEAIDAIRYYCDIYEKNEGYKIKMNVVVEGEIPYTVAKPYGVWVVISPFNFPFMLANGMCLGALLTGNTVVFKPTSEAPFGGLLLYKYYREGGVIAGAINYLTGPGPLFEDEIVTNPDVAGIAFTGSRAVGMRLYKRFTSAQPYPKPIVLEMGSKNPTIVTNKANLDKAVEGIIRAAFGYCGQKCSATSRVYVHKDIKDEFLNKLIERTKKIIVGDPRKKEVFMGPIINKTALENFKKYIEDAINIGGKILYGGKVLTEGEYSKGFY…
contig00005	fig|6666666.251327.peg.275	K172	peg	contig00005_32574_33935	32574	33935	+	2-methylcitrate dehydratase (EC 4.2.1.79)	FIG00001287	isu;Methylcitrate_cycle	atggctaagactttagctaaaaagtttgctgaatatgccaaatctctagaatataaaaaattatctgtaacagatataaaggaggcaaaacgtagattaatagatactttagctgtaagtattgctgcttttaatgaggaacctataaaaatagttaggagtattgcgatggacaataaaaatgataaaggagcaacattatggtgcacaaaaataaaaacagctctagattatgcttcgttccataattcttgtatgactagatactttgattataacgatacttatctatcaaaggaggctttgcatccttcagattgtataggaggtttattttctataggtgaaagtatcggagtttcaggcaaagacttaattttaggtatagttttggcatat…	MAKTLAKKFAEYAKSLEYKKLSVTDIKEAKRRLIDTLAVSIAAFNEEPIKIVRSIAMDNKNDKGATLWCTKIKTALDYASFHNSCMTRYFDYNDTYLSKEALHPSDCIGGLFSIGESIGVSGKDLILGIVLAYEIICRLADSASIRERGWDHVSYIGIGACVGMSRMLDLSEEKIEQAINLTASNVITLRQTRIGELSHWKGFSAPNAVRNACFYTILASNGITGPSPVFEGERGFFKQVSGEFEIEKLGGINESFKIHETSIKYHPVEYHSMSAADAALILYNKVKYEEINRIDIDTFEVSYKIIVKDPEKWDPKTRETADHSLPYIVAHILVNGKINIDSYSELNLKDQRVKSLMKKINIKVDPELDKLYPKAVPNRITIYLKDGKKETSEIIYPKG…
contig00005	fig|6666666.251327.peg.276		peg	contig00005_34541_34681	34541	34681	+	hypothetical protein			atgatgagcgaaactatatttgaaaaaattaggaagattttagaaagaaaagaagtacaattagttagcatagcagcaatcgcaggtattctaggatttttagcaggaaaagaatatcaaaagaataaagataaaaaatga	MMSETIFEKIRKILERKEVQLVSIAAIAGILGFLAGKEYQKNKDKK
contig00005	fig|6666666.251327.peg.277		peg	contig00005_34870_35280	34870	35280	+	hypothetical protein			atgatcgcaatcataataggtgtaggatatttaattttcacgggatggaaaaatcgttcagcaattcccttattctttaaattactgatcataatacttctgggtttagctgcttttgtcatagcagctccaatatcaatgataataaaatttcctttcgttcctttaataatttcagcttctttattatatatgattttaagaataatttctaatcagatatattttgaaaggaatacagattttattataattttaaataaattaaaagagtttaataaaaatttagaaataaatgaagtaaaaacaaataaaaatgaatggatagtttatgctagaagcaaagacaaatttattgaatataaattcgatatgaaaacaggtgaattaaaacaatgg…	MIAIIIGVGYLIFTGWKNRSAIPLFFKLLIIILLGLAAFVIAAPISMIIKFPFVPLIISASLLYMILRIISNQIYFERNTDFIIILNKLKEFNKNLEINEVKTNKNEWIVYARSKDKFIEYKFDMKTGELKQWKQI
contig00005	fig|6666666.251327.peg.278		peg	contig00005_35265_36020	35265	36020	+	hypothetical protein			atggaagcaaatttgaattatcttttaaattttattttttctaatataaaatatattttagcttctcttcctactatacctgtaatttattatttaattaaaagaaaatttaatgaaataattttatatcctgataaaaaatttaaatttaaaaaatcagatttaaaaaagataaactttaagttggtaatcttttctaaaccagatactatagagaatattttatttaacttaagaagaatttataatgatcaacctatttggataaaaataaaaaaatccaaattaagtttttcagaaattttagattcatcaaaacaattgtattccatttctttgataggaaaaaaagaaagcataaaagatttttatcaagcgcttaaaaatgaaattttaaaa…	MEANLNYLLNFIFSNIKYILASLPTIPVIYYLIKRKFNEIILYPDKKFKFKKSDLKKINFKLVIFSKPDTIENILFNLRRIYNDQPIWIKIKKSKLSFSEILDSSKQLYSISLIGKKESIKDFYQALKNEILKENIIFENKNSLDKFEIEDINEDVKLKNLEINNSNWIIRLFLAIFALVTIILIVIRHSKKRINEEEAINLASEYLEKMNGKKPKIINSYFSNGKYYIFTDTHSLILERNGKIVEIKKNE
contig00005	fig|6666666.251327.peg.279		peg	contig00005_36013_36348	36013	36348	+	hypothetical protein			atgaataaaggaaagctccttttaggtttaattaaatcaatagaaagcttaggtatcaaaaattattttatgaaagaaatcgtaaaaatgggctttagtaaaattatagaacaaatacctgacgatgaaattgaaaaatataaagaaattgaaaaattagcaaagaaatacgcgagattaattaataatgaaataaaaagaatggaaaagaattttagcgaaaatagccccttactttactttattttcataactctatttttatcaaatatttctaaagaaaaatataataaatatatatatataaagaaaaacttatattataattatgagtag	MNKGKLLLGLIKSIESLGIKNYFMKEIVKMGFSKIIEQIPDDEIEKYKEIEKLAKKYARLINNEIKRMEKNFSENSPLLYFIFITLFLSNISKEKYNKYIYIKKNLYYNYE
contig00005	fig|6666666.251327.peg.280		peg	contig00005_36389_36718	36389	36718	+	hypothetical protein			ttggaaaaaagagttgaaaatatagaaagaagccttggctatagagaaaaaaaggagaagttaactcctgctttattaaaggctttagcgatagttaagtctagtggaggcaaaagtgatccaaaaactgtttctcaaaagcttgatatcccaccaaacattgcatcaagttatttaaataaactaaccgaaataggtttcttatctaaaaaacccaacgttgacccaagaataaagtcaagatatgtttttgagcttaatgaaactgccatcgacgaggaaacaaagaaaattttggattccttatctaaagattatgaagacaagtga	MEKRVENIERSLGYREKKEKLTPALLKALAIVKSSGGKSDPKTVSQKLDIPPNIASSYLNKLTEIGFLSKKPNVDPRIKSRYVFELNETAIDEETKKILDSLSKDYEDK
contig00005	fig|6666666.251327.peg.281		peg	contig00005_36705_37655	36705	37655	+	hypothetical protein			atgaagacaagtgatgttattgctatacttaaaaaaatcgaagagacaaggaaggaagttgaggattatataaaaaaggaaataaaggaagattatttattagaagaaataagtaaaataaacaacgaaatagctttattcttaatttctaatattgagaaaagctctgaaataactcatatctttaaacctaaatctattgaagaatattatgacttaatcaaggaaaaaataattttaggttctcattcagaaataattataaacgaagcaaacaggataagggaaaagtttgtgaaagatgaatgggatatcgataaaatatattacccgcatgattttgatgattacaaaaataactcatggaaatatattcatgttgccaaagaaattgaaaaa…	MKTSDVIAILKKIEETRKEVEDYIKKEIKEDYLLEEISKINNEIALFLISNIEKSSEITHIFKPKSIEEYYDLIKEKIILGSHSEIIINEANRIREKFVKDEWDIDKIYYPHDFDDYKNNSWKYIHVAKEIEKHVRDKIKYISEPDDIIYPAPKILEQGYGDCDDFTVLLSSLFRSLNFKVCIGFIKNHIFSSLVLPSAEVYEDEKTKINIKYVIVPVDNIRFKLRYFKEEITIYDFLDFFSNFRERLINLILEGKLEIMEEIIKIKDKLSYYNEAKYFPIPPLEYKEIKECMKINDLVAKVISDIDLIIKYKYEN
contig00005	fig|6666666.251327.peg.282		peg	contig00005_37645_38121	37645	38121	+	hypothetical protein			atgaaaattaattataaagatattgaagaaaaaataataaatttaatttataaaccagaatatttaggttttatagatatatttacattaaaaattatttttaaagatatagatataaaagaattattaagatatttaaaaaaggatggttgggaaataaaagaaaattatttatttaacaaaaatatattaaaaaaaattttctatgaagaaagagaaaaattgaaaaaagaaattttagatattgataataaaattaatttatataaaaaatttgaagagagtttagataatataaaagaaaaatggttaaataattttaaagataatttatttattgaaaatttaataaataaattctttttgaataaatttaataggattaatgaaaatattaat…	MKINYKDIEEKIINLIYKPEYLGFIDIFTLKIIFKDIDIKELLRYLKKDGWEIKENYLFNKNILKKIFYEEREKLKKEILDIDNKINLYKKFEESLDNIKEKWLNNFKDNLFIENLINKFFLNKFNRINENINNLINRKKENEKIINTIEEKYRKLFK
contig00005	fig|6666666.251327.peg.283		peg	contig00005_38121_38858	38121	38858	+	hypothetical protein			atgttggtagaaattatttcattgatttcatttttaataattacatcgattattatttcatatttaagattttctatattttctaatctggaggtattttcatatagaaacaaaattaaggacgattttgcgaactctacgctatctgcctttactttttttataatagctttagctgcgacaggagtagcttatgcggcacgtatattaacctgggaaaatttatcgattatcatttcttccatagcaggaatttctattggaatatctttacatccattattcttatacaagttaataaaaaataatgaagagaagagaatagataaaataatcgataaaaaagttttacaagtagcaataaaatatggtggggttgtaacgatttctcatttaata…	MLVEIISLISFLIITSIIISYLRFSIFSNLEVFSYRNKIKDDFANSTLSAFTFFIIALAATGVAYAARILTWENLSIIISSIAGISIGISLHPLFLYKLIKNNEEKRIDKIIDKKVLQVAIKYGGVVTISHLIFEVDLSIEEAYKALKRFVDAGEAYVKQSGNIRFWDFPSARAHLAKTDYEIIENLIESGGRTKKIELINKLISKYSWSIEGIEQAINRLEVNGILKYDRLTDELRLLGISIKD
contig00005	fig|6666666.251327.peg.284		peg	contig00005_42399_38848	42399	38848	-	hypothetical protein			atgagatgcttaactgttgttattttaatttcgttgatttacaccataagttattcgcaagaacatccaaatagtttagcgaaccaaaataatgatttaaacaatttaaattatggtatcgctcctttatttaaaatggttaatttatcagcgactgaaaatatacctaaaataaaagcttccaatattcctttacatctacccttcaaatataagtataaaattaaccaacatactaataattatgagataacacaaagttcacaaagcgatctaaaaattttattaagtttcgaaggaatacattatggtttcaacggaatttaccctaatttttatacacctccagatgttcaaatagctgtaagtaataatcatgtggtagaatttgtaaatgtt…	MRCLTVVILISLIYTISYSQEHPNSLANQNNDLNNLNYGIAPLFKMVNLSATENIPKIKASNIPLHLPFKYKYKINQHTNNYEITQSSQSDLKILLSFEGIHYGFNGIYPNFYTPPDVQIAVSNNHVVEFVNVLGAVWSKSGNFLGYISLNSLFSGNYIGDPRIIFDPLSNRFFASVFDKDYNAIRVAVSITDNPLGSWYVYIFYQPNGLFPDQPYIGVNDDKVVVSANIYHPTLEIYYGAQYWIINKSQMLSGLSVNYAVSDLDTTVASIRPAHHLSSSNIFYMATTQTISNNLIYVYSIIGTPPSSVIVNKYNFNVKTINSPPIAPQAGSPSYLDTIDIRIQDIIWKNNRLLFTANVGCTPAGDFTTRSCLRIIEINTSNFSIKQDFDYGIAGKYLF…
contig00005	fig|6666666.251327.peg.285	K9149	peg	contig00005_42468_43103	42468	43103	+	hypothetical protein			atggaacccaaatatattatcactaaagaaaagaataatagtgtttacattagaggagacaaaagaatagaggttcctgaaggattaaaaatagaagaattgcctaagcttagtctagatttttcggtaacagaatattttggcatcgtatttgatccttatatatacgttaattcaggtgagcaaatcaaggtttatgttaaattacccttagatataggaatttatgttacaaataatcagacttataaattaatagatacaatagaaatttatcctaagaaatacgctttatatggaaatataagtaacggagtaatttataggtattggaaaactaatgcgttttttgaaagggtattttcaaataaacatgaagctttgactttaatagaaata…	MEPKYIITKEKNNSVYIRGDKRIEVPEGLKIEELPKLSLDFSVTEYFGIVFDPYIYVNSGEQIKVYVKLPLDIGIYVTNNQTYKLIDTIEIYPKKYALYGNISNGVIYRYWKTNAFFERVFSNKHEALTLIEIINEGESIGTISKIIFKAHDFSLFINNDIICGEMIQLYRLKKGLAVVKLTNKPSLEGSKLIPTVPLKHFGGEFEMSFGT
contig00005	fig|6666666.251327.peg.286		peg	contig00005_43100_43921	43100	43921	+	Potassium efflux system KefA protein / Small-conductance mechanosensitive channel		idu(2);Potassium_homeostasis	atgattatttatttttatttgcaaatattacaaaatatatgggattattttagattttatcaaaattacatagaagctattcttgcgataattatagctataataacatctagacaattaactaaaattattcgaagaagactccatgaaaaagcacctatacatgttattcgaaatatttcaaaacttgttaactatataataatccttataggtatggcaatagcaataagacaactggaaatccctggagttcaatttactgagttattaatagctggaggtttcataggtattgtaataggtttagctgctcaacaaactctttcaaactttttttcaggtattttactgatcatagaaagaccctttaaaataggagactttataaattacaat…	MIIYFYLQILQNIWDYFRFYQNYIEAILAIIIAIITSRQLTKIIRRRLHEKAPIHVIRNISKLVNYIIILIGMAIAIRQLEIPGVQFTELLIAGGFIGIVIGLAAQQTLSNFFSGILLIIERPFKIGDFINYNNNVGMVTDIGLLSTKVQSFEGFFIRIPNNELFNSPVINYSSSIARLVRVQFTVPFEIDIKKVIEILLNKFNQQWYILIDPPPVVFPVQFLENGIQMEARAWTAGKTWFQLYSSIASLIEETLKELGVPYSYPKRIISELK
contig00005	fig|6666666.251327.peg.287		peg	contig00005_44006_44314	44006	44314	+	Nudix hydrolase family protein			atggtaaaagtattaaggaatagcgacgtaaaaagaataatagcctttatacctccaggccataaacatgtcagattgtatgttgaatttgacaatgaaaaatatgttttacaagaagctacgattgacgcaattttacgagcatatattaatataattacccatcctactagaaaagctacagagcttgtagttacacatattaaagaaaagaaacagggatatgctgattatcaacatttggaaacatcaagaagtgaagaagaaataatctcggaaattaatgaaattttaaaaggaataatttaa	MVKVLRNSDVKRIIAFIPPGHKHVRLYVEFDNEKYVLQEATIDAILRAYINIITHPTRKATELVVTHIKEKKQGYADYQHLETSRSEEEIISEINEILKGII
contig00005	fig|6666666.251327.peg.288		peg	contig00005_44517_46040	44517	46040	+	Peptidase, M20/M25/M40 family			ttgtattttagcgggatagatgcgtataattatgcctactatttttcaaaaaacttcccaaaaagaactacaggtactcaaggagcttatgaagcatttctttgggttaagaatgttttgaaggaattcggatatgaaataacagaagaaaattttacggtaaacatagaatataagagaacgggatggaatttatacgcttttaaaaaaggaatgacaaatgaaacaatagctattctaggcaactacgacatggtacctatgagtatagaagctgcaagcgatacttcaggacatgtaggagttttgattgaattggctaaagagttgattaattatacttcgaaaagaaatatactttttgcctttgtagatagtgaagaatggggtatgcaaggg…	MYFSGIDAYNYAYYFSKNFPKRTTGTQGAYEAFLWVKNVLKEFGYEITEENFTVNIEYKRTGWNLYAFKKGMTNETIAILGNYDMVPMSIEAASDTSGHVGVLIELAKELINYTSKRNILFAFVDSEEWGMQGAKVFAKSFKSKVKVVIVAEDLAVGKLTSIFLESMGQFKGYSPLWLRKLCKDVGDFMKIKVEDPVGIWEYIYRTVDISFTDQGPIIAEGIPSIEISTRSNKPDLASEVYHTEKDVMENMEIESFQIYGEYLKRLIISLDKADIIPEYNPDYLLINEEKYINSLQTWIIPSLLVLMVLVHLIFSRENLRKLLKSFLGILIYFLSFLPSLLIVTFSTNLGLVLTYDTYPPPPKHPYLYSPNYLLIFLFFFLPFLLILLFHKKVEKGKGF…
contig00005	fig|6666666.251327.peg.289		peg	contig00005_50336_46605	50336	46605	-	hypothetical protein			ttgctaatctccctagatacacatcaaaccgtagtagaagaagaattgactggatacattattagctatggaaaagatgccataggttcaactgtatcattaaatgcctatgttgaatttaataatacaaaagttcctattacagtaacccctaacaagttaacaataagcgaaggtaaatatccttcgtttaccttaaaaatgccaagttatgtaagtttgcgctccaaattcggagaaaatatgcctctaagacttccagttattataaaagcggtagataataggggcgcaaatgctactgagattgttctcttaaatgcaaaaggatatttcattgtattaaatttcaaagatgttgatttaaaccttccagacgatccatggaaatcaaatgta…	MLISLDTHQTVVEEELTGYIISYGKDAIGSTVSLNAYVEFNNTKVPITVTPNKLTISEGKYPSFTLKMPSYVSLRSKFGENMPLRLPVIIKAVDNRGANATEIVLLNAKGYFIVLNFKDVDLNLPDDPWKSNVLEKLGVLINTKPLKGVTLDISIREKNSMKEVYRDRVRDSRYVIVYDPNIFEKDKTYILNYTLNLDVLKLFKVEDAAINIKIPVQIPEDKNYANYTVYVPYSLFERYQKYTYALKGEDKKYRLLLADPKLVLELPIIGILSSISSLAPEDLKPFFSTLINSFDKLGFYIGPKIAFPAILSQEAKDTELEVFSEPFNFRDLNYRLYEDGFKDPSNYWSKLAKVIILQAELLRNYKYAESLTLIVSRIAALLITLAIFENRFIKDISGE…
contig00006	fig|6666666.251327.peg.290	K1714	peg	contig00006_311_1195	311	1195	+	4-hydroxy-tetrahydrodipicolinate synthase (EC 4.3.3.7)	FIG00019600	idu(1);Lysine_Biosynthesis_DAP_Pathway idu(1);Lysine_Biosynthesis_DAP_Pathway,_GJO_scratch	atggaaaaattaaagggttcgattgtacctttagtaactccttataacgaggatttaagtgtagatttcaatactttcagaaaactaatacggtggcaaatggaaaagggtagtcatggaatttctgttgcaggaagtacaggtgaaatgactttattaagtaatgaagaaaaggaaaaattgtttgaaatagctgtccaagaagtctcgggtaaaattcctgttgtagctagcacaggttcttcaaatcttaatgaaacgatcaatttaagtaaaagagctgaaaaaattggctgtgacgcattactaatcgcagttccatattattcaagaccaaatcaagaaggaatatttgaatattttagaaaagttgcggaaaatgtttctatacctataatt…	MEKLKGSIVPLVTPYNEDLSVDFNTFRKLIRWQMEKGSHGISVAGSTGEMTLLSNEEKEKLFEIAVQEVSGKIPVVASTGSSNLNETINLSKRAEKIGCDALLIAVPYYSRPNQEGIFEYFRKVAENVSIPIIIYNIPARTGTNIEPKTLKRLKEKCKNIVGVKEANPNFEQMSKDILECGEDFLVYSGIETLCYPLLAIGGSGYFSATANLLPKELANLYELVKEGKWKEAKNLHYKLLPINEVLFIDTNPIPLKTAMGLLGMIKPFFRPPLTPLSEDKKAKLIEVLKQYFNI
contig00006	fig|6666666.251327.peg.291	K5921	peg	contig00006_1192_1938	1192	1938	+	Fumarylacetoacetate hydrolase family protein	FIG00007658	isu;Gentisate_degradation isu;Pterin_carbinolamine_dehydratase isu;Salicylate_and_gentisate_catabolism	atgaaaattgcaagattgaaaataggggaaaagatttattcaggatttttagaaggtgattatttaattacaaatgaaggagctgtaaaggtaaagcatgccaaatggcttcctccttgtgagccaacaaagataataggcttagctttaaattttagagaacatgcagaagaattaggattaaatgttacagaggaacccataatatttttaaaaccttccaatactcttataggtcatttagataacataatttatccaaatggagcaaagtttgtacattatgaaggcgaacttgcagttgttataggttcaaagtgtagaaatgttaaggaaaatgaagcattggaatatgttttagggtatactattgccaacgatgtaactgcaagggattat…	MKIARLKIGEKIYSGFLEGDYLITNEGAVKVKHAKWLPPCEPTKIIGLALNFREHAEELGLNVTEEPIIFLKPSNTLIGHLDNIIYPNGAKFVHYEGELAVVIGSKCRNVKENEALEYVLGYTIANDVTARDYITNIFRPPIKAKGFDTFLPLGPYIVTKDEIGNEINLELITKVNGEIKQRGNTASFIHSIPKIISFLSSFMTLYPGDVILTGTPKGISPLKPNDTIEISIEKIGVLINKIVKENGV
contig00006	fig|6666666.251327.peg.292		peg	contig00006_1928_2449	1928	2449	+	NADH-FMN oxidoreductase			atggagtttgatatcaaagaaaatttaaaaaaagttatgagaatatttcctcaaggagtaactgtagtaaccaccaaaaaggataataacttttacggtataactgttagcgcttttactagtatatctttggaacctcccttaataatgatttcgatatcaaaaaattcgaaaattcatgatatattaataaattcagatttctttgcagtaaattttttagcagaggaccaaaaaatcgtttcggatatatttgcaggaagggttcaagttgctgatagatttgaaacagtacaatatttcttagagaaaacaggatgtcctataattaaaggtgttagagctttcattgaatgtaaaagatacaaagtttacgatggaggagatcattcaataatt…	MEFDIKENLKKVMRIFPQGVTVVTTKKDNNFYGITVSAFTSISLEPPLIMISISKNSKIHDILINSDFFAVNFLAEDQKIVSDIFAGRVQVADRFETVQYFLEKTGCPIIKGVRAFIECKRYKVYDGGDHSIILGEVINVKKLSDKNPLVYYNQQYTTIISPEKIWMVEDWWY
contig00006	fig|6666666.251327.peg.293	K446	peg	contig00006_3438_2446	3438	2446	-	3,4-dihydroxyphenylacetate 2,3-dioxygenase (EC 1.13.11.15)	FIG00001722	isu;Aromatic_dioxygenase_mess icw(1);Aromatic_amino_acid_degradation icw(2);4-Hydroxyphenylacetic_acid_catabolic_pathway isu;Dioxygenases_(EC_1.13.11.-) icw(1);Aromatic_Amin_Catabolism	atgagctttgatattatcagagctggacatgcagagttattagtaacagatttaaataaagcatacgacttttacgttgaaaccctagggtttaagctagtatatgaagatggtgaacatatttatttaagaggtcacgaagaaagatatcatcattccctttgcttaactaaatatcctaaagcaggagcacatcatatagcttttaaagttagaagtaatgaagatctaaaggctttggaggaatttttcttaaaaaataatttagaagttatttggattgaaaaggattacgaattaggtttggggaaagcgttaagaattcaagatcctttaggctttcctgtagaattttattacgaaatggaaaaagctgaatggtctttacaaaaataccat…	MSFDIIRAGHAELLVTDLNKAYDFYVETLGFKLVYEDGEHIYLRGHEERYHHSLCLTKYPKAGAHHIAFKVRSNEDLKALEEFFLKNNLEVIWIEKDYELGLGKALRIQDPLGFPVEFYYEMEKAEWSLQKYHEYKGAKILRIDHFNIHVPNVELAFEWYKKLGFYVTEITETEDEPPKIWAAWFRRKHTSHDIALTNGYGPRLHHIAFYVPDRLAILDAADILASKDYIKNMERGPGRHGITNAFFFYLRDPDGHRIELYTGDYLSSDPDWEPIIWKFHDPKRQTLWGTPAPPSWFEESSLVFNFKTKEFMPLIKPILPEKPRYLQVTH
contig00006	fig|6666666.251327.peg.294	K483	peg	contig00006_4889_3435	4889	3435	-	4-hydroxyphenylacetate 3-monooxygenase (EC 1.14.13.3)	FIG00138613	isu;4-Hydroxyphenylacetic_acid_catabolic_pathway isu;Aromatic_Amin_Catabolism	atgggggccagaaatggaagaagatttttggaagaaatggataataaaagaagagaggtttggtatggtaatgaaaaaatcacttataatataactaaacatcctgcatttaaaggcatatcccaaactttggctaaactttatgacttacaatatgatccagaccttatcgatataatgacttacgtttctcctaccagcggagaaagggtaggaatgagttttttacagcccaaaactaaggaggatttggaaaaaagaaccagaatgattaaaatttgggctgattatagctttggtttacttggaagaactcctgattatttaaatagcgcattaatggctatggcttctgcagcagaatttttcggtaaaggaaaaatagattttgcagaaaat…	MGARNGRRFLEEMDNKRREVWYGNEKITYNITKHPAFKGISQTLAKLYDLQYDPDLIDIMTYVSPTSGERVGMSFLQPKTKEDLEKRTRMIKIWADYSFGLLGRTPDYLNSALMAMASAAEFFGKGKIDFAENVRKYYEYVRENDLCLTHTLINPQVNRSVTSPSKLPDPYIAARVVEKTSEGVVIRGARMLATLPLADEILVFPSTVLKSGQDDAPYAMAFALSVDTPGLKFICRESFAHNSTFDHPLSSRFDEQDAVVVFDDVLVPWERIFILEEPEKCNIYAEATGAVIFMAHQALVREISKCEFVVGLATLIAETIGIDQYLHIQEKIAELIMLTESMRAFLIASEANAKLNKWGILMPDPTFLHAARNLWPRVAHKLNLVIRQLGASGLMAIPP…
contig00006	fig|6666666.251327.peg.295	K151	peg	contig00006_6415_4946	6415	4946	-	5-carboxymethyl-2-hydroxymuconate semialdehyde dehydrogenase (EC 1.2.1.60)	FIG00133544	isu;Aromatic_amino_acid_degradation icw(1);4-Hydroxyphenylacetic_acid_catabolic_pathway	atggaatataatttaaagcattttattaacggagaattcgttgaatccttcgataataaaagatttgaattcttaaatccttcaaataatgaaacaataggaacaattccagtaggatgtaaagaagatgtggattttgctgtaagatctgcaaagaaagcttttcaaatatggagtaatatccctgcttcaaaaagatctgatatattgcatgaagtagcaagattaataagaaaaaatagggaagaactggctagattggaaactttaaatacaggaatacctattacccaaacaagagcacaaatagacagagctgcagaaaattttgatttttttgctgatatgataacaaagttaagtgatgaggtgtatgttgatgatgtgaataattttgta…	MEYNLKHFINGEFVESFDNKRFEFLNPSNNETIGTIPVGCKEDVDFAVRSAKKAFQIWSNIPASKRSDILHEVARLIRKNREELARLETLNTGIPITQTRAQIDRAAENFDFFADMITKLSDEVYVDDVNNFVNYVIRTPIGVAGLITPWNTPLMLETWKIAPCLAAGDTCVLKPAEWTPLSANRLAEIISDAGVPPGVFNIVHGIGEISGAALVAHPEVRLISFTGETTTGMEIMRNGASSLKRFSMELGGKNPAIIFSDADLERALDAVIFMAYSLNGERCTSNSRVLIEASIYEKFLEMLYERVKKIRVGDPFDEKTELGPLVRPEHWKRVKDYIDIGIREGAKLIYGGDRPSGFDKGNYLMPTLFANGERNMRIFKEEIFGPVLLAVKFKDEEEA…
contig00006	fig|6666666.251327.peg.296	K1273	peg	contig00006_7274_6624	7274	6624	-	Microsomal dipeptidase			atgatacctcaaataagttattttgaagaaattttggaccaaatattaatttatagatatcttataaggagctacaaagataaactcatgcttattgttaaacataaagatattgaaatccttgataatagcgataaaataggatttttaatcagtctagaaggtcttgatgctttaaataaacctgaagaaattgaaattttatatcttttaggaataagaagtgttacgttaacttggaattacgataataaattcgcttcatgttgcacttctaagaaagattacggtttaaccagggcaggtgaagatttaatcgagatgagcaacgaattaggcgtaataatagatgtatctcatgcaagcaagaattcagctttagaaacatgcaatatttct…	MIPQISYFEEILDQILIYRYLIRSYKDKLMLIVKHKDIEILDNSDKIGFLISLEGLDALNKPEEIEILYLLGIRSVTLTWNYDNKFASCCTSKKDYGLTRAGEDLIEMSNELGVIIDVSHASKNSALETCNISKLPVIASHSNYYKIKKHNRNFDDEVLEAIRKTGGVIGFTFITSTIGEKADINQISKHIISVWENFGSDILALGTDFFGIKKYT
contig00006	fig|6666666.251327.peg.297		peg	contig00006_8038_9213	8038	9213	+	hypothetical protein			atggataaaaatataacagtaagtaaatatgatataccagaaaacctaaatcatttcactttacctttacctaaagattttaaaatctttaatgaaaaaattggagacattacaataaattatgattctttatttataattggaataacaaaggattatgtcttaaaaagaaactttgatgaattaaaggctttaagagaatttattcaaaatgccttagatgaaaatgagctattatacggaagaccgtttgtagaaataaaaaaggatctttatggtatatggataatagataaagggagaggaattaaaatacaggatcttttaataggcattagcaataaagaatgttggatgaggggttactatggggagggattaaaaatagcagcaggctac…	MDKNITVSKYDIPENLNHFTLPLPKDFKIFNEKIGDITINYDSLFIIGITKDYVLKRNFDELKALREFIQNALDENELLYGRPFVEIKKDLYGIWIIDKGRGIKIQDLLIGISNKECWMRGYYGEGLKIAAGYFLSLNKPVYIFTHDNVFRFIYYNEENPKLYVILGKSNKKFEGTNILIKDYYPSDEILNKIVIFNNKEVYERKIDEVYIESEECKVPKPYTIYDYPNLFYVRNILVGETSKVARRRSLFSYDVWWFRLDVSREFMSYSMPDLFKEISKIFELSEKARDKLVEKLIESGMLKVKKINDKISIHFNPIFAIFEGHLFVYHFPKGLLNSILKYLNIENKKDLIVRIGNEEEEKKALEKGFIPFLVSEELSEEFRIIPKFVEK
contig00006	fig|6666666.251327.peg.298	K375	peg	contig00006_9298_10521	9298	10521	+	Molybdopterin biosynthesis protein MoeA / Periplasmic molybdate-binding domain			atggttagctacgaagaagctatacaattaattttgaaaaatacacccaatcaattaggtgttaaaagtttaagtttgtttaattccttaggatacgctttagcttataatgtatattcaaaggaggatattcctccatttaaaatttcattgatagatggttatgcagtaaaaagcgaagacctggttcaatgtaatgaggataatccgaaagaattaaaattaataagtgttgaaaaatttgaagattatttcaagttgaaaattaaagaaggggaggctattaaagtttatcgaggatattacatcccccaaggagttaacgctatagtagaaaaggaatatgtgaaagaaaagggaaataaaataatagtttataaatctgtaaaatttggagaa…	MVSYEEAIQLILKNTPNQLGVKSLSLFNSLGYALAYNVYSKEDIPPFKISLIDGYAVKSEDLVQCNEDNPKELKLISVEKFEDYFKLKIKEGEAIKVYRGYYIPQGVNAIVEKEYVKEKGNKIIVYKSVKFGENIAEKGYEIKKNQIIAKSGEILVPSLIGLIAKSGHAKIKVFRKPKIYLVITGDEIVSPGRKLSEGKVWDSISYLIFSALRMDGFINIDWHRTGNNITKFMKVIKEALQYSDFIIISGGMFLEESDYLVNILENMGINRIFWGINVKSVKSLYFGTYENKPVFILTGKPASDLICYYEFIRPALLKSSGIKEIFLKEIEAKLTENLKGQYGVTDIFFGKLFYRNEYYVEIQKEHNFLLMPYIHSNCLVINDKGEISKGEKIKVHILP…
contig00006	fig|6666666.251327.peg.299		peg	contig00006_10939_10526	10939	10526	-	hypothetical protein			atggtaagagaaattgtatacgctctaattaattccattttatttactctttcctttttactaactttgtccatactttcaaataagtttataagcgaaataataaattctactataagcgaaatatccattcttaattttacagtagctcttacattaggaatttttgtatctttaattttttcctactttattgttcctaagctacaagttaaagaattaaacaaacttattgaagttatagcagaagcaaataaaaaacttacaaaccaaattatagtactcgaagaaatagacagaaatttagcttcaagaattaagataaacgaagaaaacaacaaaaggttggaagaaaggataatagccttggagaaacttgtattaaccttgattgaaact…	MVREIVYALINSILFTLSFLLTLSILSNKFISEIINSTISEISILNFTVALTLGIFVSLIFSYFIVPKLQVKELNKLIEVIAEANKKLTNQIIVLEEIDRNLASRIKINEENNKRLEERIIALEKLVLTLIETKKKS
contig00006	fig|6666666.251327.peg.300		peg	contig00006_11207_11800	11207	11800	+	Phosphoribosyl transferase domain protein			ttggccaatttcattaaggaatacatcaaaggaaatgagatagtttatgccattccagcaggaggtatacctgtagccaaagctttatgtaaagttttaaatctgaaatttaaaatagctttggtttcaaaaatagtattgccttggaatactgaattaggatacggagctgttagcatagaaggagacgttgaactaaacgaagagttattaagatttttaaatttaaataaagaaaccataaacaaaggaatagaggagactaaaaacaaaataaaaagaaggttagagatgcttcccaaatctttaacttccatagaaaaggatgaaaacgtaattatagtagatgatggtatagcttcaggttatacgatgcttgtagcgttaaaaatgcttaaa…	MANFIKEYIKGNEIVYAIPAGGIPVAKALCKVLNLKFKIALVSKIVLPWNTELGYGAVSIEGDVELNEELLRFLNLNKETINKGIEETKNKIKRRLEMLPKSLTSIEKDENVIIVDDGIASGYTMLVALKMLKRYSKHISIAAPTASRCSLILLEKYCDKIFVLNVRDLYPFAVADAYEYWYDLSDEDIIKEITNGI
contig00006	fig|6666666.251327.peg.301	K3724	peg	contig00006_11790_13070	11790	13070	+	Uncharacterized ATP-dependent helicase AF1149	FIG01962924	ff	atggtatttgaattattagataagagaatacaagaaggattaaaggagttgggctttaatgaacctacagaacctcaaaaagaagcaataccttatattttaaaaggtcataatttacttttaatttcccccactggaacaggtaaaactgaagctgctttattacctattttaagcttaattgttaagaataaaaataaaggaataaagcttttgtatataactcctttaagagctttaaatagggatttacttgataggatttcttattggtgtagtaaacttgatttgaggatttctgttaggcactctgatacgttaataagtgaaaggagaaaacaagcctttatgcctcctgatatattaataactactcctgaaactttacagattttgtta…	MVFELLDKRIQEGLKELGFNEPTEPQKEAIPYILKGHNLLLISPTGTGKTEAALLPILSLIVKNKNKGIKLLYITPLRALNRDLLDRISYWCSKLDLRISVRHSDTLISERRKQAFMPPDILITTPETLQILLVSKIMRERLKNVKYVIVDEVHELAEDKRGSQLALGLERLRLICKDFQIIGLSATVGDPEKIANFLVGKDRECKIVNIPVNKAIKIKLFYPKVIQEDFLVAEKLLSYPEVISRIRKIAELVKNKKAFLIFTNTRSEAEILGSRLRLIGLEVLVHHSSLSKESRILSESMLKSGEIKGLVCTSSLELGIDIGRIDFVIQYNSPRQSTRLVQRIGRSGHFIKGISEGAIIATNIFTFFESYVLINNALKGKYEDVKIPYKPYDVLLHQI…
contig00006	fig|6666666.251327.peg.302	K3724	peg	contig00006_13112_14548	13112	14548	+	Uncharacterized ATP-dependent helicase AF1149			ttgagactcatttcaagaaaaggtgatgaattatttttgagaagtgaagctttcaaatactattttgataatttaagtcttatacctgaagaagcaaagtatatagtaatagataaagaaaatgaaatgttcataggcgaacttgatgaaagtttcattgctgaacatggagaaacgggtttaaagttcattttaaagggagaaatatgggaaatactaagcattgatgaaaatgaaaggaaagtatattgtaaaagaagcgatgatttatttggcgcaattccttcatggataggtgaagaaattcctgttacaaaggaaacgagcattgaaactataaaaaccatcaatgagtttaaaaaaggtttaaatttagataaagaaattcttggtgaagtt…	MRLISRKGDELFLRSEAFKYYFDNLSLIPEEAKYIVIDKENEMFIGELDESFIAEHGETGLKFILKGEIWEILSIDENERKVYCKRSDDLFGAIPSWIGEEIPVTKETSIETIKTINEFKKGLNLDKEILGEVSDEIHLLKNEEILPNENLIIIENDKNIIIINICYGSKINRFLSKVISYILKEYNKSFRIYNDPYHIIIISKDVKIDELLNILINLPYFNIEEKINEIFDEKDNSVKYRFLHVAKRFGVIKKGIHIGKKFLEELIKQYKNTVVFEEVIKEILFKDIDIEGFKELTKKIALNEIKIITRNKISKLNYEIIRYLLYEFSFKDKNKTIIEIYKTKLLNKIITLICLNCYEYIEEKLAKNIRDLKCEICGSNRIAFSKLPSYKVSKIINMI…
contig00006	fig|6666666.251327.peg.303		peg	contig00006_14691_15533	14691	15533	+	Circadian clock protein KaiC	FIG01971344	ff	atgagtgttccaagagtaagaacatatgtgcctggtttagatgagatattatacggaggaattcctgaaagaaatattgtgttattatcaggaggacctggtactggtaaatctattttagctaaacaatttttatataacggccttttgaaaggagaatctgcaatttttgtagcacttgaggagcatcctgtagcggttaggagaagctttaaacattttggatgggatgtttcaaagtatgaaaaggaaggtagattcgctattattgatgcctttacaggaggaataggagcttcagcccaaaaagaaaaatacgtagtaaaacaggtggatgacgttcatgaattagtcgatgttttaagacaagctataaaagaaattaatgcttcacgtatt…	MSVPRVRTYVPGLDEILYGGIPERNIVLLSGGPGTGKSILAKQFLYNGLLKGESAIFVALEEHPVAVRRSFKHFGWDVSKYEKEGRFAIIDAFTGGIGASAQKEKYVVKQVDDVHELVDVLRQAIKEINASRISIDSVSTLYLTKPAMARHTIMSLKRVISGLGSTAFFVSQVSVGERGFGGPGVEHAVDGIIRLDLDEYEGKMYRSIIVWKMRDSKISMVRHPLEITDSGIIIQWDKYIKLSTFNVRIESLPSQEIEEMKKAVQEVKEYVKVARTEIEE
contig00006	fig|6666666.251327.peg.304	K7745	peg	contig00006_15533_15967	15533	15967	+	hypothetical protein			atgtcagagatacctttaaagcctataggtaaggaagatataagaaaattggaatctgcgttaattacaatggctttattttcacctgaaacattgcaaattattaaagatccccatgaaagattaacttgggttgattcattgtatatagctgctgcatcatttgcgagaagcaaagctggcgtatctatatctaaaatagctgaagaattaggtgtaactgaagctactgtaagaagacatgtaaaaggagattctaaagctggagaaattataattaaaacttatgaaacgatttccaaagaaggatttaagattgagattcctgaacccatttctgaagaattaaataaagttaagaaagaaaacgaagagttaaaaggaaaacttgagaagatt…	MSEIPLKPIGKEDIRKLESALITMALFSPETLQIIKDPHERLTWVDSLYIAAASFARSKAGVSISKIAEELGVTEATVRRHVKGDSKAGEIIIKTYETISKEGFKIEIPEPISEELNKVKKENEELKGKLEKIKKMLNDLFNSI
contig00006	fig|6666666.251327.peg.305	K3724	peg	contig00006_16092_17261	16092	17261	+	FIG003033: Helicase domain protein	FIG00003033	ff	atgttttattatcctttaagaccttttacaaaagaagagagtttatcatgtttgaatccttacgttagaaaatggtttgaatcaaattttaaggaattaactcctcctcaatattattcctttaagttaatttctgaaggaaagaatttactaataacagctcctacaggttcaggaaaaacactcagcgccttcttggttataattagtaaattatttgatatagctttaaaaaatgagctgaaagatgaagtttactgtatatatgtttcacctttgaaggctttaaacaacgatatatataaaaatttagaggtacctttgaaggaaatttctgaaatgattagaaaagaagggaaggaaataaaagaaatacgtgtagcagtaaggactggtgac…	MFYYPLRPFTKEESLSCLNPYVRKWFESNFKELTPPQYYSFKLISEGKNLLITAPTGSGKTLSAFLVIISKLFDIALKNELKDEVYCIYVSPLKALNNDIYKNLEVPLKEISEMIRKEGKEIKEIRVAVRTGDVTPYEKQRQLRKPPHILVTTPESLAIILNSPKFSEKIKNVEYVVVDEIHELANNKRGIHLSLSLERLRDLCNKEFIRIGLGATLYPIEEAAKFLVGLNDKGEFRDCWIVDVSWEKQYDLKVLSPVDDLIYTSDEEIEKRTYELLHKIIEENKTTLIFTNTRSGTERVVFNLKKKFNYTDEDVAAHHGSLSRIVRLDVEDRLKKGLLKAVVCSTSLELGIDIGYISTVVQLGSPKSITRAIQRIGRSGHKFGGYFSW
contig00006	fig|6666666.251327.peg.306	K3724	peg	contig00006_17272_18741	17272	18741	+	FIG003033: Helicase domain protein	FIG00003033	ff	atgaacagggacgatcttgttgaatgctctgttatgttatattatgcaaagaaaaggatgcttgatagtttccatatgcctaagaattgtttagatgttttggcacagcatattgtaggtatggctataaacaaaaaatggaatgtagatgaggcctttaatttaattaaaagggcatatccttataaaggtttaccaaaggaatcttttataaaggtattaaaatatttagcaggtcattatgttgaacttaaggatagaaaagtttatggcaaaatatggtttgatgaatcggaaatgatgtttggtaaaagaggaaaatatgttagaacgatatatatgcttaatattggtactatacctgatgaagtttctgtagatgttttccttttacctgaa…	MNRDDLVECSVMLYYAKKRMLDSFHMPKNCLDVLAQHIVGMAINKKWNVDEAFNLIKRAYPYKGLPKESFIKVLKYLAGHYVELKDRKVYGKIWFDESEMMFGKRGKYVRTIYMLNIGTIPDEVSVDVFLLPEKKWIGNIEEEFLMRLKKGDIFVLGGKTYKFSYAKGMRCYVERTENEAPTIPPWFSEQLPLNFDLALRIGELRRRIYERLKNNEDFYDILNELPTDENSKKAMRSYFIEQYLFCKIIPNDKLLLIEKTEDLEGRKMLIFHALYGRRTNDALSRIFAITIAKKYEVDVATMVHDNGFVLILPEEVYSKINKRTMNEIFEIILNENIDGILREYIKYTELMKRKFRHNSTRSFLVLRNYKGHKISVSKQQINSQILLEACEEIDPNFPI…
contig00006	fig|6666666.251327.peg.307		peg	contig00006_19480_18719	19480	18719	-	hypothetical protein			atggtaaaatgtttcctattagtcttaatattaatgttaaattttaacgttcaattcgaaataaatgaaggaaattactttttatattattcaaaggttaataatttacgaatactttttaataataaaacagttgttaacttggttgattcagaaatatattttaagttaacattaaataaaaatgaaaatattaagatagaaatggaaataaattcaaaaaataaaactataaatttatcaaatattctaaagataaataaagagaattacatgctcagctttaccaatggaagtagaataggaataactcttatgcttttaaaacaaaatttaaaggaaattaaaacgataataggcgttggattatatgatcaatttacaattaacgttttatct…	MVKCFLLVLILMLNFNVQFEINEGNYFLYYSKVNNLRILFNNKTVVNLVDSEIYFKLTLNKNENIKIEMEINSKNKTINLSNILKINKENYMLSFTNGSRIGITLMLLKQNLKEIKTIIGVGLYDQFTINVLSSQTKRLDKFGYQKIVTVTVSSSSVLLYELFGISGYPRLAEYDEDTGILIYADSYFIEPAFFSLGIVTFSGELKLIETNSNLGPSNDFYFFIENFHLIIIIVIVIISLIFIMKFFKKKFLS
contig00006	fig|6666666.251327.peg.308	K691	peg	contig00006_19605_20084	19605	20084	+	hypothetical protein			ttgttggatcaacctatacaaggtttaagtaaaactattgaattttttagccaatcaatttatgatgaaattcccatcaaatatacatgttatggagaggatatttcacctcctctaaaatggagaaattatccaataaattctgtaagttttgtaataattgtatttgatattgatgctccaaagaaaaattttatccattggttaatttatgatataccttcttttataaatcaaattcctgaaaatgtacctaaagaagctaagctatactttgctaagcaaggatttaacgattttggtaaaataggttacaatgggccctgtcccagtattgggaaacatagatatattttcagaatatatgctttagatacttacacaggattgccagaagga…	MLDQPIQGLSKTIEFFSQSIYDEIPIKYTCYGEDISPPLKWRNYPINSVSFVIIVFDIDAPKKNFIHWLIYDIPSFINQIPENVPKEAKLYFAKQGFNDFGKIGYNGPCPSIGKHRYIFRIYALDTYTGLPEGARVEEVINKINNHVIAYGEFVATYGR
contig00006	fig|6666666.251327.peg.309	K6953	peg	contig00006_20074_20838	20074	20838	+	FIG006285: ICC-like protein phosphoesterase			atggaagatgaattaaaagacttaaggtttattgaaggatgctatttagttttcataaaaagtcttaatgccttagttatgggtgatttacatttaggttttgaaggagtttctgctaaggaaggagtgtatttgcctaaattaaatttgattaacatccttaagcaaattgaaacatctgttaaaaaaatagggaatgataatatacaaagaatgataattcttggtgatataaaaaatgagtttgatgaaatcgatcaagaagaaatcgatgaactatttaactttgtatattacgtaagaaataacatatttaaaaaagaaatagagatgattttaatcaagggaaatcatgataactatgtagatggtttcgctaaatctttaaatttaaaagtt…	MEDELKDLRFIEGCYLVFIKSLNALVMGDLHLGFEGVSAKEGVYLPKLNLINILKQIETSVKKIGNDNIQRMIILGDIKNEFDEIDQEEIDELFNFVYYVRNNIFKKEIEMILIKGNHDNYVDGFAKSLNLKVYRQELIMENYLMFHGEEIPDEDLIRKSEFLILAHEHPSIALYNEVGAKIKVKCFLYGKYKNKKVLVLPAISYYAQGTEINLIPKEELLSPFLKIIDIDEMIPIVVDYEILAFPKIKFLRKI
contig00006	fig|6666666.251327.peg.310		peg	contig00006_20835_23636	20835	23636	+	hypothetical protein			atgaaaaaaataatatttattattttatttttaatatctcttttaatcattagttttcaaaatgttaacgctaaaagtgaaaaatattttgaaggagaattaaatgttattataagtgataaaaaagaatactttataaatttagataataaaataataagaatagaatcaaatctagatttaaaaaatataaaatatattaaagctttaggtatattaaacgatcattcttttataataaatcaaattatagaccaaaatgcaatttctcattatcctaagtttatagttcctttaaaacatccagccataggtgaacaaaaaatacttgttataaaagtagaatttcctgatattaaatttaaaaaaacaaacgatgaaatttatgaattactaaat…	MKKIIFIILFLISLLIISFQNVNAKSEKYFEGELNVIISDKKEYFINLDNKIIRIESNLDLKNIKYIKALGILNDHSFIINQIIDQNAISHYPKFIVPLKHPAIGEQKILVIKVEFPDIKFKKTNDEIYELLNKMDKYYREVSFNQTYLNFSIYNDTVLMNRPSYYYGSSCGNFVDCYRSEFLDEIIRKVDNYVNFNTFQRIIIIHAGEDEAITHRKDDIWSFSSIGEWAIYTNDGKVYLSISVLSQFDFLGVFVHEFGHALGLPDLYLYNTFESMMGVWDLMDIGSYNGISVGSSPAHMNALLKYFLGWIKDEQILNVNLETFLKDEVKFHELLNNGYYLIKIKITEHNYYVVESRKKVGFDSFLPNEGVLIYYVDENKDSGEGPFKLIDSKPLTNSL…
contig00006	fig|6666666.251327.peg.311		peg	contig00006_23626_24465	23626	24465	+	hypothetical protein			atgaaaaataaattaattttgataatttttcttataatttttatattttctattataagtttatattatgagatctccgctttatcgaatcttaaattcccagaatttcatataactaaatataattctacagtaactgaaaagaaggaaactggattctattatgaagaaagcaataacgataatattcctttaatcatcttagtaataataactaccatagcaggtttgatattgtatttagaaagggataatttaaaaatagccattttaaaaatggtttctttgcttggtttcttttattctttgtttatgatatcaaaatttttctcattgggtaacggaattagaatttccccaaccccttatacttttgaaatatctttaattacaacctat…	MKNKLILIIFLIIFIFSIISLYYEISALSNLKFPEFHITKYNSTVTEKKETGFYYEESNNDNIPLIILVIITTIAGLILYLERDNLKIAILKMVSLLGFFYSLFMISKFFSLGNGIRISPTPYTFEISLITTYALFLGLIIVIVSLLTSIGIRFNYQRTVKRKVDSGIKARREFEELITDLTEKYSKEHYGIRELITECYKSMCEFLEKYGIDNPKHLTAREFEEHVYNLIHYKSENLNKLTNLFEIAKYSKKELKEEDYSFALKLLNNIKEELKNAKS
contig00006	fig|6666666.251327.peg.312		peg	contig00006_24655_24924	24655	24924	+	hypothetical protein			ttgattaatccttataaaagaaaaataaaaattatagaaagagctataaaaggatcgaaattttcaaggaattatctggcacaattgcttaaaaactatttggaaataaaatatagcgttaagttaaaccatgatttagctaaagagcttcttaaagaggaaaaattcttagccttaatattctacgaggaatatgagaactatttcaaaagtaaacttgattatgaaaatgctcttaaggaatttttattgaagtttagtaataaataa	MINPYKRKIKIIERAIKGSKFSRNYLAQLLKNYLEIKYSVKLNHDLAKELLKEEKFLALIFYEEYENYFKSKLDYENALKEFLLKFSNK
contig00006	fig|6666666.251327.peg.313	K3924	peg	contig00006_24927_25886	24927	25886	+	FIG022979: MoxR-like ATPases	FIG00006676	ff	atggataagctggaaattgaaaatgcatgtgtaattattaataaaattataaatgaagtagaaaaggctgtaattggaaaaagaaatgttttggaactaataactttggctttattaactgattctcatgttttaattgaagattaccctgggttggctaaaactttaatggccaaatcctttgctaatgctttaggtttagaatttaaaaggattcaatttacttcagatcttttaccttcagatataataggttcttttgtttttaacaaagaaacttcaaaatttgaatttagaaaaggtccaatttttgcaaatgtgatattggctgatgaaataaacagggctccacctagaacacaatcggctttgcttgaatgtatgcaagaaagacaggta…	MDKLEIENACVIINKIINEVEKAVIGKRNVLELITLALLTDSHVLIEDYPGLAKTLMAKSFANALGLEFKRIQFTSDLLPSDIIGSFVFNKETSKFEFRKGPIFANVILADEINRAPPRTQSALLECMQERQVTVENETFKLSRPFIVLATQNPIEYEGTYPLPEAQLDRFIMKINIGYPSSDDEVKILTKRIERKSDDVKIERVATAKDILYLQEIVENIYVSEEIKKYIVKIVTATRKAPEVEVGASVRGSLALLKLSRARALMEGRDFVIPDDVKYVALPALRHRIILKPEFWLRGLKPDDILEKILKEVPVPKFE
contig00006	fig|6666666.251327.peg.314		peg	contig00006_26036_26392	26036	26392	+	hypothetical protein			ttggaaataaatgttaaaagagaaaacgatgaaagtttaattcaagaaggaaatagcttttcagttaaaatttccatagagaatagggatgaaaatccttgtttaatatttataaacgatctactacatgagaaactttcattaagcgaaggttcaaatataatgttgtatgaattaaaaggtaaggaaaaattatcaatgaattatattgtaactcctttagatatagggagttttgaagttgggcctttaaatgttcaacttatggattattcaggaaattactttaaagaatatttttttgatgaaaaattaagattaaagtttatcctttttatgaattttttgaaaaattaa	MEINVKRENDESLIQEGNSFSVKISIENRDENPCLIFINDLLHEKLSLSEGSNIMLYELKGKEKLSMNYIVTPLDIGSFEVGPLNVQLMDYSGNYFKEYFFDEKLRLKFILFMNFLKN
contig00006	fig|6666666.251327.peg.315		peg	contig00006_26545_27141	26545	27141	+	hypothetical protein			atgaaaaatgtttatcacgcagaacttggaggtgattcattacttatagtcgatttaagagaagttaataacgttaatatggacggtttatctttagtttcctatataaaacgtgcatccatttttctttcttataatcttttaaaggaaagacaccgtctaggattattaattctaggagattttatttataaaattcctttgggatttggtaaaaaacaatttgataaaatgcttttagttattcttgaatcaaaaacaggttctcaagtggatatcagaatattaaatgaatatgtgaaaatagtatttcctgtaacaactcgaatatttatcgtaactcctgctatagacttggatgtcttatattcaattgcagaactctatcttaggggttat…	MKNVYHAELGGDSLLIVDLREVNNVNMDGLSLVSYIKRASIFLSYNLLKERHRLGLLILGDFIYKIPLGFGKKQFDKMLLVILESKTGSQVDIRILNEYVKIVFPVTTRIFIVTPAIDLDVLYSIAELYLRGYQIITIIPSPLPNFKADYLYERILKMERESIASLLRRYSMVVEWDLRKPLNLEIKKIAKVWNKYLR
contig00006	fig|6666666.251327.peg.316		peg	contig00006_27120_27686	27120	27686	+	hypothetical protein			atggaacaaatatctaaggtaataataaacaatttaattcatattttatttattttatatatttctattaatatttttattaacatatttttagataatttatttaattctttaatatttattttactttcattatctatttattttttaaatatttttttaaatatggattttttgtttaatttttctttatttattttatctttaaatttttttatattaattataaattttataaataatatttttttactgttactatttatttctattttaatattatttcatagtttatcttcttttataataaaaattaataaaattcttattaactataaaataatgtgcaaagaagataagaaaataataaaaaatattattaaaagaaaattatttttt…	MEQISKVIINNLIHILFILYISINIFINIFLDNLFNSLIFILLSLSIYFLNIFLNMDFLFNFSLFILSLNFFILIINFINNIFLLLLFISILILFHSLSSFIIKINKILINYKIMCKEDKKIIKNIIKRKLFFEFIIISFSFIIVSFSFIIVFPLRVINPIFSISLYLSLILVIFLLIIFLFRKSFSK
contig00006	fig|6666666.251327.peg.317	K1745	peg	contig00006_29153_27672	29153	27672	-	Histidine ammonia-lyase (EC 4.3.1.3)	FIG00091940	isu;Histidine_Degradation	ttggaccatatattaataacaggcgaggaattaacaattaaaaagttagtcgatttcgctttatttaataaaaagataaaaatagaggaaaaagtttacgagaaaataaaaactagtagagaaaaattggagaaaaaaataaagaagggagaaaaactttacggcattacaacagaagtaggagcattgttgaatttagcaagagaaacaaatagttcagctgaattaaatttggtaaaaagtcatgctatagcattaggagattttactagcaaagaagttgcaaaggcaacattgttagttttaataaatcaactttcaagcggttttagttcaatctcacttgaaacatttaatagattaatagagattgcaaacaaaaatatatatcctttgatc…	MDHILITGEELTIKKLVDFALFNKKIKIEEKVYEKIKTSREKLEKKIKKGEKLYGITTEVGALLNLARETNSSAELNLVKSHAIALGDFTSKEVAKATLLVLINQLSSGFSSISLETFNRLIEIANKNIYPLIHKSGSLGASGDLIPLSDLALIITGEGLIEFEGKIVKSKEILGEYELKLGDAISLINSTAYSTASLALSIYNFKSILDLSCFITSLIMEALKSNSSPFKIETLSVKKHTEQIIVGNYILKILEGSKLIDSDKTNVQDPYSIRCVPQIFSAVKSNIDYCEYIVMREMNSFSGNPVIYKDEIYYGGNFHAQLLANAADLLKISASNMAFLSERKINRLLNPNLNKNLPPFLATKGIGLMICQYLTAYYVNKIRVLATPSSIVSLSTSAD…
contig00006	fig|6666666.251327.peg.318	K7472	peg	contig00006_29952_29158	29952	29158	-	TBP-interacting protein TIP49			gtgatatggatagacgaagagacaggtagagtatttgttcaaggtaaaactgaagaagaaggagctgaaacctatgatatttacgtaagaaggaaaatagatgtaccaagtggtccagtttataaagataaggaaattgttagaaactttactttgcatgatttggatgtaataaatgcaagacaacaaggattaatgagtatgttattatttggaatatcaggtgaagaaaaggaaatacctttggaagttagaaaatccgttgacgagtttgtacaaaaaaccataaatgaaggaaaaggagagctaatacctggtgttttatttatagatgatgcccatatgctcgacatagaaacatgggcattcctttcaagagcgatggaaagcgaacttatg…	MIWIDEETGRVFVQGKTEEEGAETYDIYVRRKIDVPSGPVYKDKEIVRNFTLHDLDVINARQQGLMSMLLFGISGEEKEIPLEVRKSVDEFVQKTINEGKGELIPGVLFIDDAHMLDIETWAFLSRAMESELMPILILATNRGFTKIRGTDIESPHGIPLDMLDRLIIIKTRSYSREEIREILKIRAKEEKVEMEDKVLDYLADIGVENSLRYAVQLLAPSYIRAKELGKNKITIEDVEAVRKLFISVKESVEYIKEQEKLFLR
contig00006	fig|6666666.251327.peg.319	K7472	peg	contig00006_30518_29958	30518	29958	-	TBP-interacting protein TIP49	FIG01397174	ff	atgggaataaaaattgaagaagtaactggtccaagacttgaaaggatttctttacacagtcatataagaggtttaggtataagagatggaaaagtacaatttatagcagatggattcgttggtcaaacagaagcaagagaagcagcttattatataacaaagttaattaaggcaggaagatttggaggaaaaggtgttttgttggtgggacctcctggaactggaaagacagctttagctataggaattgcaagagagctgggtttagatacgccatttgttcagctttcaggagctgaagtatttagcttagaagttaaaaaaactgaatttttaactagagctttaagaagaagtataggaataaggataagggaaatcagaaaggtttatgaagga…	MGIKIEEVTGPRLERISLHSHIRGLGIRDGKVQFIADGFVGQTEAREAAYYITKLIKAGRFGGKGVLLVGPPGTGKTALAIGIARELGLDTPFVQLSGAEVFSLEVKKTEFLTRALRRSIGIRIREIRKVYEGVVKKIDYRYGKHPYNPYAQIPVSATITLRTKSEEKLYVFLQKLPNNLLNIMLM
contig00006	fig|6666666.251327.peg.320	K93	peg	contig00006_30605_31717	30605	31717	+	hypothetical protein			gtggaaggaataaaaataaaaaggacattcacaaccgatcttccgttacatgaaggtagagcaccttattggttaataaaattaatgaaagaattgggcaaagaagtatgtagcataataataaaggaatatggaacggaagaatttttaagaaggatttcagatactttttggttccaatcttttggatgtgttttaggttacgattggcattcttcaggtgtaacaacggttttaacaggagtattaaaggaagtttttaaagaaaatgatttgggaatatttgtagcaggaggcaaaggtaaaaagtctagagaaactttggaagaacttaatggattaagaaaattcaacttcgatgaagaaagaatatcaaaatataaatatataagtagaatc…	MEGIKIKRTFTTDLPLHEGRAPYWLIKLMKELGKEVCSIIIKEYGTEEFLRRISDTFWFQSFGCVLGYDWHSSGVTTVLTGVLKEVFKENDLGIFVAGGKGKKSRETLEELNGLRKFNFDEERISKYKYISRIVAKIDNSLIQAGYQLYHHTIFIDYKGKWAVVQQGMNLQDLTARRYHWLDENVKDFVNEPHTSIVSDVVKEKVLNMVAKESEENRKACVDLVNEGINKIQRSIKECVSGPLDKWLESHGQNKIPHYMMPREINWKALKEIYEKKPKKYIEIVEFYGVGPSTIRALALVSEIVFGTPASWRDPVKYTFAHGGKDGVPYPVNKRTYRKTIEIFRDAIQRANIGDNQKLLALKRLALLEIY
contig00006	fig|6666666.251327.peg.321		peg	contig00006_32157_31714	32157	31714	-	Dihydroneopterin triphosphate pyrophosphohydolase		isu;Folate_Biosynthesis	atggaagtaaagcctactccgactgtaggagcgttgatagtaaataaagaaggaaaaatattattaattcgctcttataaatggcttaacggtaaatacagtgtgccaggaggtcatatagaaccatatgaaagaatagaagaagcaataaaaagggaagtaaaagaagaagtaggattggatgttgaagtaaaggagttattattaatacagcaagttataaatcctaaagaattttacgataaaaaaaggcattttatattttttgattttctttgtttttcaaaaaacgatgaagttaaaatagataatagagaaatacaagattttatatgggtaaaacctgaagaagctttaaattacgatttagaagaatatacaagaaatttaataaataag…	MEVKPTPTVGALIVNKEGKILLIRSYKWLNGKYSVPGGHIEPYERIEEAIKREVKEEVGLDVEVKELLLIQQVINPKEFYDKKRHFIFFDFLCFSKNDEVKIDNREIQDFIWVKPEEALNYDLEEYTRNLINKYLRYLKGERNTELV
contig00006	fig|6666666.251327.peg.322		peg	contig00006_32648_32157	32648	32157	-	hypothetical protein			atgaaaaaagctataagtccaataattgcaactcttgtccttatagtaatcgtggtaatctcagctttcataatttacgttgccgttagtggatttataaaaccccaagttaatcctagaattaatattgtaggtaaagctataactagcgaagaagggaaaaaaggtatagttatagttaccatagtaaatacaggtgatgtgcctttaaaaataagatacttaaaggttttagatcctggtgttacaggtcctgtttgttattatgaagttaaaaatgtagttaactcaggaatcagcgattctggtttttcatatttaattttaggagagcctgagattcctccattacaatcctttgacttggtttttgctttaagacctacgttaggaaatctt…	MKKAISPIIATLVLIVIVVISAFIIYVAVSGFIKPQVNPRINIVGKAITSEEGKKGIVIVTIVNTGDVPLKIRYLKVLDPGVTGPVCYYEVKNVVNSGISDSGFSYLILGEPEIPPLQSFDLVFALRPTLGNLIDKIIILNVIVYTPQNTEFVQLASFKYQPI
contig00006	fig|6666666.251327.peg.323		peg	contig00006_33079_32675	33079	32675	-	hypothetical protein			atgagtagaaaaatatttgataaatttgttttagataaaaacgttataatccaattattttataaaaacgataaagccatcgagctttttaagtcttttgccaagggaaaaatagagttgtttgtttcttctgaagcatttattcattcaatagaagagttggcattaaaaaataaaaaggtaaacttgaaggaagctattacagctctttactctttaaatcttaacattgttttcccagttgaaaaagatctaattgaatcaattgaaattagtaaaaattttaatataagcttagagcaagcgttaaatatagcaatatctaatagaataggtgcaacatatgttacttttgataaaattcctgaagaattaaaaaatttagctccaatcgaaata…	MSRKIFDKFVLDKNVIIQLFYKNDKAIELFKSFAKGKIELFVSSEAFIHSIEELALKNKKVNLKEAITALYSLNLNIVFPVEKDLIESIEISKNFNISLEQALNIAISNRIGATYVTFDKIPEELKNLAPIEIL
contig00006	fig|6666666.251327.peg.324		peg	contig00006_33242_33072	33242	33072	-	hypothetical protein			atgagtagtgttattagtattcgtatccccaaagaactaaaggaagagatggaaaaatacgatgtaaactggccagaatacataagaaatgcaatagaagaaaaaataaaacaagttaaacgtgaaagagcaatagaattaataagcaaattaagttgggaaaatgagtag	MSSVISIRIPKELKEEMEKYDVNWPEYIRNAIEEKIKQVKRERAIELISKLSWENE
contig00006	fig|6666666.251327.peg.325		peg	contig00006_33892_33428	33892	33428	-	thioredoxin family protein			atgaagaagaagaataaaattttaattgtaatattcagtttggttttcttatcaataatttctttagctataattaatcaaaatttaattagtcaaagttcatctcaacaagaactaatagatttcgaattaccggtaatagataaaaacggtttacaaaaaagaactttcaagctctctgaatataaaggctatgttatattattagagtttgctgttgaatggtgtccccactgtgaaaacatggtacctgtattaaagcaaatttataacaactttaaccaaaaaggcgttatgctcgtcacagtcatgcttaattcccaaacaacattggaaagaactgtagaatttataaaaaagcatgatataccttggctaaatcttttcgatgcaaattta…	MKKKNKILIVIFSLVFLSIISLAIINQNLISQSSSQQELIDFELPVIDKNGLQKRTFKLSEYKGYVILLEFAVEWCPHCENMVPVLKQIYNNFNQKGVMLVTVMLNSQTTLERTVEFIKKHDIPWLNLFDANLNVAMKYEIKYTPTFVIVDRNF
contig00006	fig|6666666.251327.peg.326	K111	peg	contig00006_33944_34726	33944	34726	+	Thiosulfate sulfurtransferase, rhodanese (EC 2.8.1.1)			atggttttaataaaggcagaagaattatatcaagaaataaaggaaaataaagacatagtaattatcgatgtaagaagttttataaattatgtttcatcccatattccaagatcctattggttttatatttgggatttaaccagacataaggaaggtttaccttcaagcctaaaagatacaaatgaattaataaaagttcttgaaaaaaatggttttgattcagagaaggaaacgagaatttattgtgacaaaaatactgtaaccaatgcttcttatcttttctttatattagaatacctaggatttgaaaaagttaaaatacttgaaggaggtttcgaaaagtggaaggaaaaaggatttcctactgaagttggtatgttaaagccaaaggaaggaaaa…	MVLIKAEELYQEIKENKDIVIIDVRSFINYVSSHIPRSYWFYIWDLTRHKEGLPSSLKDTNELIKVLEKNGFDSEKETRIYCDKNTVTNASYLFFILEYLGFEKVKILEGGFEKWKEKGFPTEVGMLKPKEGKVGVKIRNEIKVDFDYVNLALNDQRIVLIDTRTPEEYYGKVKSALKEGRIPKSINLDHRIFLTQYPYLFENLTFQHELGNKEVILYCSAGDRATYVYFVLNKILGLSNVKVYLESFYDWVLKNGRIEK
contig00006	fig|6666666.251327.peg.327	K12339	peg	contig00006_34756_35748	34756	35748	+	Cysteine synthase (EC 2.5.1.47)	FIG00064110	isu;Cysteine_Biosynthesis	atggaaataaaatggattaaaaacattgaatatgcttcaaagggattattgaatcgtaacaatttaaaagttggtaatactcctttggtgagattaaaaaatttagaaagaaataatcttaaactttatgctaaattggaatttcttaatccatttggttctgtaaaggatagagcggtttattggatgataaagaaggctgaagaagaagggaaattaaaagaaggtatttctataatagagccaacttcgggaaatacaggtatagctatggcttgtatagctaaggctttaggatacaattttactgctgtagtacctcaagcagttagcgaggaaactaaggaaataataagatacgttggtgctgagttaatagagacgcctgatgatttatgt…	MEIKWIKNIEYASKGLLNRNNLKVGNTPLVRLKNLERNNLKLYAKLEFLNPFGSVKDRAVYWMIKKAEEEGKLKEGISIIEPTSGNTGIAMACIAKALGYNFTAVVPQAVSEETKEIIRYVGAELIETPDDLCPRVGKGTDQCIVLAKSLVKKYPDKYFMPNQYENEANFLAHYEGTGPEIWHDTKEEITHFICGIGTGGTITGVGTYLKERKKVKIIAVQPQRNHHIQGLRNLEESGIPEVLMRRIDVIDEWITISDEEAFQAVKLAYEKEKLLIGPSSGAVLAAAMKIVEEGCAVLIFADDALKYHSVFNQFGIYIQELKRPLNIIPL
contig00006	fig|6666666.251327.peg.328	K75	peg	contig00006_36435_35764	36435	35764	-	Ser-tRNA(Ala) deacylase; Gly-tRNA(Ala) deacylase		isu;tRNA_aminoacylation,_Ala isu;tRNA_aminoacylation,_Ala	atgaaagaattttatgcgaaagtattaaacattgaaggaaacaaagtaattttggatcaaacatgtttttacgctacttcaggaggacaacctaatgatacaggaaaaataaacaatattaacgtaatagatgttttttatgatcaagatgaaaacatagtacacttactggaaaaagagccaaattttaaagtaggcgatacagttcatggaataattgattgggatagaagatataaaataatgaggttacatactgcaattcacataatttctgcagtaatcgtcaaaaattttggtaatataaatataactggaagccaaatatatcctgatagagcaagagttgattttaatcttgaaaagttggatgaaaatactgctaaatttattgaagaa…	MKEFYAKVLNIEGNKVILDQTCFYATSGGQPNDTGKINNINVIDVFYDQDENIVHLLEKEPNFKVGDTVHGIIDWDRRYKIMRLHTAIHIISAVIVKNFGNINITGSQIYPDRARVDFNLEKLDENTAKFIEEKANEVVKMNLPVIAKIITKEELEANPSYYRLADRSHYEKFKVLRIVEIKDFDAQLDGGTHVKSTIEVGLIKIVKRENKGKYNRRIIIQVE
contig00006	fig|6666666.251327.peg.329		peg	contig00006_36600_36857	36600	36857	+	hypothetical protein			atgataggattaaatcctaacgaaggaacaataataatattccaagataaaatcgtaccaaaaacaaatccggacggttcaatggtaatagatgtaattgaaagagaaatacttgctgaattaaaaatgtctcctgttcaatttaagagtttagctcaaataatggatttacatgttaaagagtacgaaaaagttttcggagagattaagattccctcagcaatacagaagcaaccgagaggtacaatgtacggttaa	MIGLNPNEGTIIIFQDKIVPKTNPDGSMVIDVIEREILAELKMSPVQFKSLAQIMDLHVKEYEKVFGEIKIPSAIQKQPRGTMYG
contig00006	fig|6666666.251327.peg.330		peg	contig00006_37990_36854	37990	36854	-	L-Proline/Glycine betaine transporter ProP		isu;Proline,_4-hydroxyproline_uptake_and_utilization	atgagtttaacttggtcgattatgagtccgtttggagctgcggtaaatacttatgctattttattttgggaaagtttaggggctacaccgttaattataggaatactttcttcagcctatttaatttcgatatcgttttcaagattgataggaggatatttagctgatactttaggtagaaagaaaaccattgtatatatgactcttatatatggcttttcaaatcttattttagctttagctgaaaactggatatacgttttgatagcccaaataataataggattttcacttatgtatcaacctgcaataagctcattaataaccgaaagtcttccaaaagaaaggagagcaagaggaatagctatagctggtgtaactggaggatttacagccttc…	MSLTWSIMSPFGAAVNTYAILFWESLGATPLIIGILSSAYLISISFSRLIGGYLADTLGRKKTIVYMTLIYGFSNLILALAENWIYVLIAQIIIGFSLMYQPAISSLITESLPKERRARGIAIAGVTGGFTAFFGPPLAIFTVNTFGLQKGMRILYVLLAISAIISSIIRLKLIETLKNNSKLNIKEAIKHYKEALNEFKKVLIILTIIFSLFVSLTSIFGTFIQLYSVSYLGISLAEWGIFVFIIQIIGMMGTILSGYFADKLGRLKIVFLNVIFITISYLILFLGLLGGLFSVLIALIFSSLINSGPAIEATIAEKSSENNRGKIFAIFSLIRDLFVALIILIAGFAYSLNPKNFIILGLIIGLVLIFILRKILKS
contig00006	fig|6666666.251327.peg.331	K2626	peg	contig00006_38153_38716	38153	38716	+	arginine decarboxylase, pyruvoyl-dependent( EC:4.1.1.19 )			atggtaacacaagaattttttacgtttgtaccaaagaggatttttttaacaaaaggtgtgggaagacaccaagatagattggctagttttgaaatcgctctaagagatgccggaatagctcattgtaatatagttccaatatcgagcataatacctcctggagctaaaataataagtagaaaagagggtctgagcttattaaaaccaggtcaaataatattttgtgttttaagtagaatagatacaaatgaaccaaatagattaattgctgcttcaataggtattgcgattccgcaagatgaaactctttatggttatctttcagaatttcatgcctatggtatgacagatgaagaagctggagaatatgctgaggatattgcagcttatatgttagca…	MVTQEFFTFVPKRIFLTKGVGRHQDRLASFEIALRDAGIAHCNIVPISSIIPPGAKIISRKEGLSLLKPGQIIFCVLSRIDTNEPNRLIAASIGIAIPQDETLYGYLSEFHAYGMTDEEAGEYAEDIAAYMLASRLGLEFDPEKSWDEQKQQWLFSGKIVKTTNVTQSAIGRKKEWVTCIAAAVMLP
contig00006	fig|6666666.251327.peg.332		peg	contig00006_39469_38966	39469	38966	-	Transcriptional regulator, AsnC family			atgagaaaaggaattgatgaaaaagatttaaaaatattgaatattttacaaaaaaatggaaaaatgactagtaaagagatatcgaaaattcttaagataccgataactacagtttttactaagattaaaaggatggaaaaagagggtataattaaagaatatagagctatagtagactacaataagttaggttttaatacgttggcatttatactagcttctgtttcgtatagatctgagaaagagaataagatactatcacaaagagaaatagctaaggaaatagctaaattccctgaagttcaagaagtacatataataacaggaaattgggatttgctgattaaaataagggaaaaaaatatggaaagcattggaaaatttgtaatagataaactt…	MRKGIDEKDLKILNILQKNGKMTSKEISKILKIPITTVFTKIKRMEKEGIIKEYRAIVDYNKLGFNTLAFILASVSYRSEKENKILSQREIAKEIAKFPEVQEVHIITGNWDLLIKIREKNMESIGKFVIDKLRYVPGIEKTLTCVVFETVKETTYLPTENNLKILK
contig00006	fig|6666666.251327.peg.333	K8968	peg	contig00006_39631_40038	39631	40038	+	GAF domain-containing proteins			atggaaatagagaaaaagcttgaagaaattaaaaaagttaggaattatttttggataggtgtatatatcaaggaaggaaatgttatgaaaagggttgcttacaaaggccccttgccaccatgtagcgaatttccattgggtgttggaaacgtaggatacgtaggtttgactggagaaatgaaaataatacctgatgtaaccaaggataagcaatataggttatgttttgttgaaacaaaatcagaaatggttgttccaataaaaaaagataatgaagtaatcggcttaatagatgttgaaagcgataaattaaactattttaatgaagaggatgttaagcttcttaataatttagcggaagaaatacttcctttattgttaaagattagaaatggaaat…	MEIEKKLEEIKKVRNYFWIGVYIKEGNVMKRVAYKGPLPPCSEFPLGVGNVGYVGLTGEMKIIPDVTKDKQYRLCFVETKSEMVVPIKKDNEVIGLIDVESDKLNYFNEEDVKLLNNLAEEILPLLLKIRNGNKN
contig00006	fig|6666666.251327.peg.334		peg	contig00006_40022_40717	40022	40717	+	2,5-diketo-D-gluconic acid reductase (EC 1.1.1.-)			atggaaataaaaattgaatataaagaactgggaaaaactggtgaaaaaattccagctctaggacttggaacttggggaataggaggttttagctttccagattattcatatgatcaattggcaatagaagtgataaggtttgcagtagaaataggtatgaattttatagatacagctgaaatgtatggctcaggccattctgaagaacttataggagaagcaataaagggaattagagacaaagttttcatagctactaaagttttacctaccaatttcagatacgaagatgtaataaaagcatgcgaaagaagcttaaagagacttaaaacgagttacatagatttatatcaattgcattggccaaatccaagcattcctataagggaaacaatgaag…	MEIKIEYKELGKTGEKIPALGLGTWGIGGFSFPDYSYDQLAIEVIRFAVEIGMNFIDTAEMYGSGHSEELIGEAIKGIRDKVFIATKVLPTNFRYEDVIKACERSLKRLKTSYIDLYQLHWPNPSIPIRETMKAMERLVDEGKIRYIGISNFSVEETVEAMNSLSKYEIVSNQVEYSLLVRDIERDLLPFCNKNKITVIAYSPLARGELLKGKYYDFLLKIGKNMVKHLPK
contig00006	fig|6666666.251327.peg.335		peg	contig00006_40720_40860	40720	40860	+	hypothetical protein			ttgaattggttaataatacaagaaaatgttgtagctattcctaaagctcttagtaaagaaaaaatactggagaatatgggagcgtatggttggaaattgaatgaagaagatttaaaaaagatagatgaattctttaaataa	MNWLIIQENVVAIPKALSKEKILENMGAYGWKLNEEDLKKIDEFFK
contig00006	fig|6666666.251327.peg.336		peg	contig00006_40844_41395	40844	41395	+	hypothetical protein			atgaattctttaaataattttctcaaaaaagcttcaaaagaagtaaagcctatctatgcacaggctttctttagtgtatctagagaagaggttacatattatttggtatttgattacttcgataaatatagatactacgaaaaaattgttactaataaaaagttatatgatgaagagatgagaaaacttttttggaatatgcaatattttttaaatttggaaaaaataaaagtcaacgataaattttgcaaacctgaagttatttctttagatttaggatttagagataaattagaaaatccttacataacttttcttataggttttaagattgaaactaataaaggaataaatatttatgaaaatcaatatgaatcggaatatatagaatacgattat…	MNSLNNFLKKASKEVKPIYAQAFFSVSREEVTYYLVFDYFDKYRYYEKIVTNKKLYDEEMRKLFWNMQYFLNLEKIKVNDKFCKPEVISLDLGFRDKLENPYITFLIGFKIETNKGINIYENQYESEYIEYDYRAYWCFPKDSKIISVEMKENYEIVGERFLVIYGKKGSYSSGYEKIIFNLS
contig00006	fig|6666666.251327.peg.337		peg	contig00006_41946_41392	41946	41392	-	FIG011945: O-methyltransferase family protein			ttgatgaaaaaagaagcggaattaattttagaagaaatagagaaaatagctaaggagaataaacttcctataataggaaaaaataaaggaaagataatagtagattttttaaataagcataaatctaagaaattgcttgaaattggtacattaataggatattctgctatatttatagctagctatacaaaagcgaaggtcacaacaatcgaaattaacgaagaaatagctaaaattgctcttaaaaatattaaaaatgctggtttagaaaataaaataaaggtaatcataggagatgctttagatgttatacctaagttaaacgatatttttgattcaatgtttatagatgcagaaaaatcacaatatttaaaatatttaattcttgctgaaccaaaa…	MMKKEAELILEEIEKIAKENKLPIIGKNKGKIIVDFLNKHKSKKLLEIGTLIGYSAIFIASYTKAKVTTIEINEEIAKIALKNIKNAGLENKIKVIIGDALDVIPKLNDIFDSMFIDAEKSQYLKYLILAEPKLKNNSIIIADNVKKFENEMKDFLNYVRNNKLYKSITIEVDDDALEIIIKKF
contig00006	fig|6666666.251327.peg.338	K3789	peg	contig00006_41979_42419	41979	42419	+	Ribosomal-protein-S18p-alanine acetyltransferase (EC 2.3.1.-)		idu(1);Bacterial_RNA-metabolizing_Zn-dependent_hydrolases idu(1);Conserved_gene_cluster_associated_with_Met-tRNA_formyltransferase	gtggttttaataataaggaaggcgagtttaaaggattttaatgaaatttataatatagaaattgttagtttcaaagaagaatcattttcgagatcgttaataaaggagcttttattgaatttcccagattttttccttgtagctgaatttgaaggaaaagtcgtaggttatatttcagcagtattggaaaaggattgttgtcatatttatagcttagcagttttgcctgattttagaggaaaaggtataggatctagcttattaaatgaactgttgaataaactaaaggaaataaatattaaaaaagttttcctagaagttaaaacgaataatatggtggctataaaattatatgaaaagtttaattttaaaattaaggaagttaaaagaaaatattat…	MVLIIRKASLKDFNEIYNIEIVSFKEESFSRSLIKELLLNFPDFFLVAEFEGKVVGYISAVLEKDCCHIYSLAVLPDFRGKGIGSSLLNELLNKLKEINIKKVFLEVKTNNMVAIKLYEKFNFKIKEVKRKYYPDGSDAYVMELIL
contig00006	fig|6666666.251327.peg.339	K94	peg	contig00006_43001_42420	43001	42420	-	Nucleoside diphosphate kinase (EC 2.7.4.6)	FIG00000251	ff	atggagagaacttttttattaattaaaccagatgcggtacagagaggactaataggagaaataatagcaagaattgaaagaacaggattaaaaatcgtagccttaaaaatgattaaaccaacgaaagaacaagccttaaaattttatccttccgataaggaatggttaatttccgtagcaaataaatctctaacagtttataaacaattaggtttggatccaaaaaaggattttggtacagatgatccggttgagattggaaaaataataaaagattggttggcggaatttttagcttcaggaccttgtgttgctatggtaattgaaggcaatagggcggttgaagttataaggaaaatagtaggcgttacaagaccttacgaagcacttcctggaaca…	MERTFLLIKPDAVQRGLIGEIIARIERTGLKIVALKMIKPTKEQALKFYPSDKEWLISVANKSLTVYKQLGLDPKKDFGTDDPVEIGKIIKDWLAEFLASGPCVAMVIEGNRAVEVIRKIVGVTRPYEALPGTIRGDFSTDSPELANILKRPLRNLVHAADSKEAAEKEIKFWFKDDEIMNYKRADEGIIYGL
contig00006	fig|6666666.251327.peg.340	K21929	peg	contig00006_43627_43022	43627	43022	-	Uracil-DNA glycosylase, family 4	FIG00006165	isu;Uracil-DNA_glycosylase	atggatgataatctagataaggtggcatatgaagtaagacaatgtacaaaatgtattttacatctttacagaaaaaatgctgttcctggcgaaggcaatcctaatgcaaagataatgtttataggtgaagcaccgggctataacgaagatattcaaggaagaccttttgtaggggcagctggtaagttattaactcaattaatcgaagaaattttaaatttaaaaagaaatgaagtttttataacaaatatagttaaatgcagacctcctgaaaatagagaccctaaagaagaagaaataaccgcatgttcacaatatctcgatagacaaataattttaattaagccaaagataatagttactttaggaagacattcaacaagttatattttaaataaa…	MDDNLDKVAYEVRQCTKCILHLYRKNAVPGEGNPNAKIMFIGEAPGYNEDIQGRPFVGAAGKLLTQLIEEILNLKRNEVFITNIVKCRPPENRDPKEEEITACSQYLDRQIILIKPKIIVTLGRHSTSYILNKAGINFKGITSIRGKIIKVKLFNLNFTLIPTYHPAAVLYNPQLKEELIEDFKKIKEEYYKERKGLERFF
contig00006	fig|6666666.251327.peg.341		peg	contig00006_44244_43612	44244	43612	-	hypothetical protein			atggagggttttactttgaaatggttaaggaaaggatttaaaattatgcaaatctctttaatgattatttcctcaattgcaatattaaattcatttttaatactatttcaagctaactttgatctaagcccattgtttataattggttacatccttttgtttacatcaataattttattaaatttagaaataaattatataaaagaaaataaatattttatattaacttcaccattaattttaatttttctaatattaccttttattgttaataatatatttataaatattaacgaaacttttataagagtttttgttatttctacgtttatttttttcgtaattttttatatttcatttttctttttattcaaaagttttttagataaaaaagaaata…	MEGFTLKWLRKGFKIMQISLMIISSIAILNSFLILFQANFDLSPLFIIGYILLFTSIILLNLEINYIKENKYFILTSPLILIFLILPFIVNNIFININETFIRVFVISTFIFFVIFYISFFFLFKSFLDKKEIRILTQVTLLCLFSSLIIFLLNFYILNLFLSLENINMFYVTKLAQAYSYLYYSFILTYVYIINFINEEIEKKSKWMII
contig00006	fig|6666666.251327.peg.342	K3593	peg	contig00006_44293_45354	44293	45354	+	Septum site-determining protein MinD	FIG00000519	isu;Septum_site-determining_cluster_Min isu;Bacterial_Cytoskeleton	atgattaaaacggatgatataattgaaatattgaataaagttaaggatcctgaattgggtgttagcatagttaagctggggatggttaaaaaagttgaaattaaagatgataaagtcttcgtagaagttgaattaaccacaccggcatgtcccttgggtaaccaaattgaaaaaagtgtaagagatgcgattgttaaagtatatcccaatttaaatgttgaagtaaaattaacagcaaagacaacttcgaggataatagtacctgaggatatgctacccacggttaaaaatataatagcaatagcgagtggaaaaggaggagtgggaaaaactactttggcatgcaatttagctttggcattatctaaatttggtgcaaaagtaggtttattggacggt…	MIKTDDIIEILNKVKDPELGVSIVKLGMVKKVEIKDDKVFVEVELTTPACPLGNQIEKSVRDAIVKVYPNLNVEVKLTAKTTSRIIVPEDMLPTVKNIIAIASGKGGVGKTTLACNLALALSKFGAKVGLLDGDIYGPSIPRMLKVDEPVRSNGVKLIPPVSYNIKVMSIGFFITDDTPLIWRGPILANVLRQMITDVEWGELDYLIVDLPPGTGDVPLTLAQTLPLTGVIIVTTPQDAAVKIATKALLMFKKLNVEILGVVENMSYYICEHCGNKNYIFGSGGAKEMAKNYNVPFLGEVPFDPEIRMKSDEGKLAMLYNSETPSSKAYIDLSMQVAARVSIINYTKYLSKKI
contig00006	fig|6666666.251327.peg.343		peg	contig00006_45379_45687	45379	45687	+	PaaD-like protein (DUF59) involved in Fe-S cluster assembly	FIG00009637	ff	atgagtgaagaaataaatagggaggaagttattcaagctttgaagaattgttacgatccggaaatacctataaatattgtagatttaggtttaatttacgatttaaaaatcgaaggaaataaagtaacagttgttatgactctaacagctcccttctgtcctgcagcaatatggtttcctgattatattaaacaagaattattaaaagttaaaggagttaaagaagttgaagtaaaaatagtatgggaaccaagatggacacctgatagaatgagcgaagaagctaaagctttacttggaatagaatga	MSEEINREEVIQALKNCYDPEIPINIVDLGLIYDLKIEGNKVTVVMTLTAPFCPAAIWFPDYIKQELLKVKGVKEVEVKIVWEPRWTPDRMSEEAKALLGIE
contig00006	fig|6666666.251327.peg.344	K3424	peg	contig00006_45687_46451	45687	46451	+	Putative deoxyribonuclease YcfH	FIG00000184	isu;YcfH	atgaaattaatcgatgtacattgtcacttagatgatgaatccttctcaagggatttagatgaagtaataaaaaatgccaaaaacactggattaataaaaatagtaacttctgctttaaattttaattctttaacaaaaagtcttcaaataaaggaaaaatataatgatattatagaaattactttgggtttagattattcaattttagatgaaaaccaagtaaacgaaattactgattggatagttaaaaataaagataaaatcataggtataggtgaagtaggtttggattatttcattttcagaaacgaaaagcaaaaggaaattcaaaaacgaatatttaagcattggattaatttagctatggaattaaatttacctttgatcgtacattcaagg…	MKLIDVHCHLDDESFSRDLDEVIKNAKNTGLIKIVTSALNFNSLTKSLQIKEKYNDIIEITLGLDYSILDENQVNEITDWIVKNKDKIIGIGEVGLDYFIFRNEKQKEIQKRIFKHWINLAMELNLPLIVHSRDAGKDAIRILIDSGIEKVIMHAFNGSLGYAIEGAKKGFYFSIPPSIVRSEQKQILVKHLSLDNLLLESDAPVLGPERNVRNAPSNVIVSAGLISQIKKVPLVEVANKTTQNAIKIFGFNLF
contig00006	fig|6666666.251327.peg.345		peg	contig00006_46582_46893	46582	46893	+	hypothetical protein			gtggacaaaaaagagccaaaaataactaaaggtgaatttactaaaatagtcaatgaagttttaaatgaaattctcggatatgaaaccaaagaagccctaattttccatatttgtttaagaaaaggatttagcaaagaagaaatttcagataatatagataaaatattgcaatgcttggaagaactctttggatgggcttctgaagtaatttttaatgaaattatattaaaactaaaactagattataatatacagattgataacaaaaaagatttatttaacttagcaaaggaaattgctaaattaaagtga	MDKKEPKITKGEFTKIVNEVLNEILGYETKEALIFHICLRKGFSKEEISDNIDKILQCLEELFGWASEVIFNEIILKLKLDYNIQIDNKKDLFNLAKEIAKLK
contig00006	fig|6666666.251327.peg.346	K6947	peg	contig00006_48055_46880	48055	46880	-	hypothetical protein			atgcgagaagagattttaataatccatgaaaacgaagttttattggtaagtggtcctgcatctgttagaaggttcgaaggtgaagtttattgtttaggtagaaaaattactgattatcctgtaatagttagaaaaggaagagttttaccatttgaaacaccaaaatatgcatcggttaaaattttgttaagtgatgaggcttactatgagtttcaaaatgaaaacataggatgtaaaatttgggaaaatgatgttaaaaagtatgttgaaaagtttggtaacgaaataaataaaattcttattttaggtagtacagattctggaaaaacaactttaacttcttatttatcaaacttagctgtagaaaaaagattaaaagtaggaataattgatggtgat…	MREEILIIHENEVLLVSGPASVRRFEGEVYCLGRKITDYPVIVRKGRVLPFETPKYASVKILLSDEAYYEFQNENIGCKIWENDVKKYVEKFGNEINKILILGSTDSGKTTLTSYLSNLAVEKRLKVGIIDGDVGQSDLTPPAFIGSKVITEGIFDLRDLIADNIYPIGIINVANFEKYIIKGIIDSLKYVKDVDLIIINTDGYVDNGGIEYKLNLAKEVNPDLIFITSGEKLSKAFLEKFGNKVEILKPPSGINKSKIIRIARREMQYSRYLVTAEKSTVNINEVKVGFLGMKFSPFGTGEYSMRLIDSFEELIIFDSSMNKLGITSKAMEKMFVGIEKEGKIKGFGIIDYIYQDKLRMRTTLKPPFETLWFTSIKVTDSGERKIKVTLI
contig00007	fig|6666666.251327.rna.6		rna	contig00007_122_197	122	197	+	tRNA-Glu-CTC			gcctcggtagtttagcctggttaagaatgtaggcctctcaagcctaagatcccgggttcaaatcccggccgaggca
contig00007	fig|6666666.251327.peg.347	K2995	peg	contig00007_236_619	236	619	+	SSU ribosomal protein S8e	FIG00003954	ff	atggttataaagcattcaaacgacttagttaaacctacaggcggaaggaaaggtagtagtagaaaaaccaggcgatatgaattaggaggatttcctgtattaactacattaggtgaaagagtaataaaaaaggaaagagtatatggaggaaatattaagattaaattggtaaaggataaatttgctaatgtttatgacccaaaaacaggtaaagtacaaaaagtagaaatactagacgtagttaagaatccagctaacgtagattatgatagaaggaaaataattacaaaaggaacaataataagaacaaaattaggtgaggctattgtaacttccagacctggccaggacggaataataaacgcaaaactgatcgttaaatga	MVIKHSNDLVKPTGGRKGSSRKTRRYELGGFPVLTTLGERVIKKERVYGGNIKIKLVKDKFANVYDPKTGKVQKVEILDVVKNPANVDYDRRKIITKGTIIRTKLGEAIVTSRPGQDGIINAKLIVK
contig00007	fig|6666666.251327.peg.348	K315	peg	contig00007_727_936	727	936	+	hypothetical protein			ttgaaatttgcaatagatagggttaaattatcagaaatacttattgcagcagaaaaattaggttataaagctgaaatactacaagataaagcttatcctagatgttggtgggaaaaaggatgtgtaataatttattccaaaaaagataaaaaaaatgaccttttaagaaaattagctataatgataaaagaacttagaagaattaaataa	MKFAIDRVKLSEILIAAEKLGYKAEILQDKAYPRCWWEKGCVIIYSKKDKKNDLLRKLAIMIKELRRIK
contig00007	fig|6666666.251327.peg.349	K7569	peg	contig00007_1008_1232	1008	1232	+	gar1 - like small nucleolar rnp			atgaaactaattggtgttgtttcccacataagcaaaagtaaaaaaataatagttaaagctgaaaatatacctaagttaaattcagaaacatttacagaagaaaaggagcctataggaattgttatagatataatggggcctgtaaataacccatacatatcaataaagcctttcattaaagagaatcttgaaagatttttaaataaaaaagtttacgtaaaatga	MKLIGVVSHISKSKKIIVKAENIPKLNSETFTEEKEPIGIVIDIMGPVNNPYISIKPFIKENLERFLNKKVYVK
contig00007	fig|6666666.251327.peg.350	K3124	peg	contig00007_1229_2116	1229	2116	+	Transcription initiation factor B		idu(3);RNA_polymerase_archaeal_initiation_factors	atgataaatacattaccgcctaacatttcttgtaatagttgcaaaaactcggaggtcgttaaggatccagtaacagcttcatatatatgtaaaaattgtggaacagttttgcaaaataaaagcatagattttggcagggaatggagaatattctttgaagaagaaaaccaaagagcaagaacaggagcaccaataacatttgctttacatgataaaggagttagttcagaaattgttgcttataacaattatacaatacttcaaaaaagaaccaaagttttgacaagtgaggaaagaagattatatcattcgtttgaattattagatagaatagcttcaaaatataacttaaataaagaagtaattgagacgtgtgcaattatttatagaaaaactatg…	MINTLPPNISCNSCKNSEVVKDPVTASYICKNCGTVLQNKSIDFGREWRIFFEEENQRARTGAPITFALHDKGVSSEIVAYNNYTILQKRTKVLTSEERRLYHSFELLDRIASKYNLNKEVIETCAIIYRKTMKNNLIKGKSIKGTLGVALYFACKIHDIPMTIKEISSMLNVDKKEISKCYKFVLDILKEEKELINKIKINNPKIYIEEIVKALKLDYKIEKQALKILEEATKNGLCSGKSPKSLAAAAVYLACIMTNNKKTQKEIANFTQISEVTLRNRCKELIKGVDVEIIL
contig00007	fig|6666666.251327.peg.351		peg	contig00007_2113_2481	2113	2481	+	Ribonuclease E (EC 3.1.26.12)			gtgaaaaaggaaaaaggaaaaataaacgagaatcaaattcgcgaaaaaattttggaaaaaataaggaaggaaaaatctatttcgcaaaaagagttatggaaaaaacttaagcttaaaagcgaaataggtacacgtattttgcttaagttaataagagaaggaaaaattgaaagaaatgtgaaatatgttaatggtaaaaaaatttattttttgagtttaccaacgcctaaaattaaagttattcctttaaatggaattgaagatacagtttgtttttcttgccctgatattaatatttgtagcgaagaaggtgagttaaatccgatatcttgtagcaaaatgtcaaattggcttgagagcgatatttaa	MKKEKGKINENQIREKILEKIRKEKSISQKELWKKLKLKSEIGTRILLKLIREGKIERNVKYVNGKKIYFLSLPTPKIKVIPLNGIEDTVCFSCPDINICSEEGELNPISCSKMSNWLESDI
contig00007	fig|6666666.251327.peg.352	K1866	peg	contig00007_2506_3576	2506	3576	+	Tyrosyl-tRNA synthetase (EC 6.1.1.1)	FIG00346039	isu;tRNA_aminoacylation,_Tyr	atggatatcgaaacaaaaatcgaattaatcaagaaatcccccactgaagaaatagttactgaagaggaattaagagaattgttaaaaatagaagagcaccccaaacattacataggctttgaaatttctggcttattgcatcttggaactttgataatctgtggagacaaaattaacgatctaatccaagcaggtatagattgtacggtttatttagctgattggcatagttttattaataaaaaattaggtgagaagtgggataatataattaaggcttctaaatattatgaagaagcattcaagttctattgtcctggagttaaaattgttttaggaagtgatttttattacaataataacgaatactggaaagatttggttaaattttcttctaag…	MDIETKIELIKKSPTEEIVTEEELRELLKIEEHPKHYIGFEISGLLHLGTLIICGDKINDLIQAGIDCTVYLADWHSFINKKLGEKWDNIIKASKYYEEAFKFYCPGVKIVLGSDFYYNNNEYWKDLVKFSSKVNLTRITRCISIMGRSEKENLSFAQYIYPAMQAVDVKYLGQDIAHGGMDQRKVHVLCREVFPKLGWKKPILLHHHLIMGLGEPAKKEFKDKIELVEAYKMSKSKPWTAIFIHDTKEEIERKILKAWCPEKTTEMNPILEIVKYIIFNKRKSFEVERESRYGGKITYYSYSELEKDYINGNLHPLDLKKNVARILNEILEPIRKHFETPSLKKIVEEIKSFEPK
contig00007	fig|6666666.251327.peg.353	K15635	peg	contig00007_4915_3671	4915	3671	-	2,3-bisphosphoglycerate-independent phosphoglycerate mutase, archaeal type (EC 5.4.2.1)	FIG00118495	ff	atgactcataagatattattcatacttttagatggagcttcggatggattaaattatcctcgaactgcattagaaatagcaaaaatggaaaatttatcaaaaatagctaaaatttctaaagcaggtttagtttacacaatcggtaaggggatttctcctgagagcgatgcagcagctctatcttttctaggatataatcctcttgaaataaacgtagcaagaggttttctggaagctttaggtgccggaatcgagattagtgaaggagacttagctttgagatgcaattttgctacagccgtgggagacgagattatagatagaagagttgggaggtcgctttctgattctgaagcaagggaacttgttaaagaaattaaatctaaggttaatattggt…	MTHKILFILLDGASDGLNYPRTALEIAKMENLSKIAKISKAGLVYTIGKGISPESDAAALSFLGYNPLEINVARGFLEALGAGIEISEGDLALRCNFATAVGDEIIDRRVGRSLSDSEARELVKEIKSKVNIGYDYELIHTIGHRCVLVIKKKDKKLGSNISNLDPAYIRKGSVVHATAIMDKRIKLCEAFDEESRISAELVNKFFIESRKVLENSKINLERKKKGLLPANILLLRDAGSSMPNIQKFKDKYNLSAAAIAEMPVEVGVAKVIGIESYKMEYIKNPENYKAKVNLILNLLNSYEFIYVHIKGPDEPAHDGDLEIKVKTLEEIDTYFFGQLINNLELDKLIIFISCDHSTPVYLKAHSDDPVPFIFYKPGIKPDGIFKFSEKECLKGSFGI…
contig00007	fig|6666666.251327.peg.354	K96	peg	contig00007_5084_6064	5084	6064	+	Glycerol-1-phosphate dehydrogenase [NAD(P)] (EC 1.1.1.261)	FIG00132673	isu;Respiratory_dehydrogenases_1 isu;Archaeal_lipids	atgataattactggctctaattttacaaaaaaaattgggctagatttagtaaagcctaagattgaaagtgaaggtattgaagttattaatttaagtattgaaaatttcgatgatttaataaaaaatcttgaagatagggtgagtaaaataaagcaaaataacattaagttattaattggtgttggaggaggaaaagttattgattgtacaaaaattttatccttattttccaataaaccatatataagttatcctacaaattcttcgcatgatggactttcatcccctactttttcttttatagcttatttaaaacttaaatcaaagtataatttcgaatataaattaagacctcccttggcaataatagctgatacttcaataataatacaaagccca…	MIITGSNFTKKIGLDLVKPKIESEGIEVINLSIENFDDLIKNLEDRVSKIKQNNIKLLIGVGGGKVIDCTKILSLFSNKPYISYPTNSSHDGLSSPTFSFIAYLKLKSKYNFEYKLRPPLAIIADTSIIIQSPAEYIFTGIGDLLAKITATRDWRLAHLLKGEEYSEYAASMALMSAKIIEKNINVITKDKEKAVSIIIKALIGSGIAISVAGSSRPASGSEHLFSHALDLLADKEGFKPAMHGIQCGIGTIVMSKLHNLNWKKIKNTLKKAGLPTTSKELQIEPKYLIKALMMANKLRKDRYTILGDTDISYNSAEKLLKETEII
contig00007	fig|6666666.251327.peg.355	K721	peg	contig00007_6761_6057	6761	6057	-	Dolichol-phosphate mannosyltransferase (EC 2.4.1.83)			gtgaattataagatttctattttaataccgacttataacgagagggaaaacattgaattgcttcttaagattttaacttctcgctttaatttttatgaaatattaatagtagatgatggaagcactgatgggacaattgatataattgaaaaatttacacgaaaataccccaatgtgaaactaattgaaaggggaagtaaaaaaggactaggtagcgccttaaaggaaggtatactttcttctaaagctgattatataattacgatagatgctgatttaagccataatccgtatgagattcctaaattaatatcaaaacttaacacaaatcaaattgtaattggttctcgacatttaaaagggtcaaaaataataggctggaatttctatagattttta…	MNYKISILIPTYNERENIELLLKILTSRFNFYEILIVDDGSTDGTIDIIEKFTRKYPNVKLIERGSKKGLGSALKEGILSSKADYIITIDADLSHNPYEIPKLISKLNTNQIVIGSRHLKGSKIIGWNFYRFLIHITANLIAKWFLMLKCSDITSGFRVYKRDSILKIIKYAKSSGFSFQVEVLYIAKKLNYKITEVPIIFINRKKGKSKFNVIEMLEYLKTILSLIKRTREIK
contig00007	fig|6666666.251327.peg.356		peg	contig00007_7212_6751	7212	6751	-	hypothetical protein			atgtactcatcaatgatttctttatctataggagtcatttttattcaaattttatctccacagtatggtatattaggtgcatcgattggaagaagtttaattttcgctcttaactttatttttttagctatttggctgtattataaagagaaaattgattatggtattgcttatcatattaaaatatctttaatatcgtcgctcatattttctccaattttaatagccaacaatatattaaaaataccatattattatctctcattaattgttattcttagtataatggtttacttttacattcttagaaagtatagattagtattattagatgatttaaaaagactttctttaattttaccagataatataagtaaacgtttaaataactttttttac…	MYSSMISLSIGVIFIQILSPQYGILGASIGRSLIFALNFIFLAIWLYYKEKIDYGIAYHIKISLISSLIFSPILIANNILKIPYYYLSLIVILSIMVYFYILRKYRLVLLDDLKRLSLILPDNISKRLNNFFYFLFLKRTKIKISLFIKNCEL
contig00007	fig|6666666.251327.peg.357		peg	contig00007_7175_7345	7175	7345	+	hypothetical protein			atgactcctatagataaagaaatcattgatgagtacataacaattttagttttgcctaaagctaaaaagaaagctaatatactaattatagggaaacttatcgcaatagttagagttaccataaaaaaagtaacccagccttctatatatttacttccagcaaatagatag	MTPIDKEIIDEYITILVLPKAKKKANILIIGKLIAIVRVTIKKVTQPSIYLLPANR
contig00007	fig|6666666.251327.peg.358		peg	contig00007_8324_7422	8324	7422	-	heteropolysaccharide repeat unit export protein			atggaatcttacgatacgaaatattttcaagaaatgttaagaggttcttctttaatattaatttatataatagtattaaatcttactggtatagtctatattgtaattgcaactaggattttatcaatgtttgaagtaggcgctttgctttttgctagtgttattattaatttttttcctgttttattcggtttagcattacatcaagctgctccaaaattttgtgctgaaaaattaaaattaggtaatactaaattttcttcggaaatatctaatttaatattgacgcttggattaatcttatttcttattgctttacccatagggtatttctttgtttatattatcgtctatcctttattaccgataccctttttacaatattattcgtttttagta…	MESYDTKYFQEMLRGSSLILIYIIVLNLTGIVYIVIATRILSMFEVGALLFASVIINFFPVLFGLALHQAAPKFCAEKLKLGNTKFSSEISNLILTLGLILFLIALPIGYFFVYIIVYPLLPIPFLQYYSFLVALDGSLNLLLFLFYGIFIGNLKIFNAVFSLSLASAARFLSAAFIIHLGGSIFEVLKFWIIGDSLGILSFIFFSRGIVSLRFTLNLQIIKQILNYSLPLYISLILNYTFLYIDRYQVAYNVKLENFSIYGTAMTASMILINIPQLLSNVLVPYFSYAYVNKKRNFIFI
contig00007	fig|6666666.251327.peg.359		peg	contig00007_9210_8539	9210	8539	-	hypothetical protein			atgtgggtttcgttggattatcatatacattcatattattctcatgattcattaaatgatcctagaaaaatactacaagtagcaatgaataaaggcataaaggctatctcaataaccgatcataacacgctagctggctctattttgctaaaaaaatatgacaaagatttcccgcatattattaaagtagaaggtatcgaactttatactaattatggagatttgattattttgggattaagagaaagattgaaaatcaaaaatatgcttgaggttttagatttggctaaatcatgcgattatgtaacaatcttacctcatccttatttaagacataatattaaagatgaagtcttttatgaaataatcagaaaggtagatttaatcgaggcttttaat…	MWVSLDYHIHSYYSHDSLNDPRKILQVAMNKGIKAISITDHNTLAGSILLKKYDKDFPHIIKVEGIELYTNYGDLIILGLRERLKIKNMLEVLDLAKSCDYVTILPHPYLRHNIKDEVFYEIIRKVDLIEAFNARAPYFLNFKAHRLAIKFNKPFTAGSDAHLLREIGNGVTFVYLRDFTKEDLIKSLKKGCCKGILLNKSNLLNRITTGIVQVGKFLQKSSL
contig00007	fig|6666666.251327.peg.360	K193	peg	contig00007_9678_10784	9678	10784	+	Succinyl-CoA ligase [ADP-forming] beta chain (EC 6.2.1.5)	FIG00000337	ff	atgaaattatacgaatacgaggcaagacaaatctttgaggaattcaaaattcccgtgcctaaatggggcttagcttcaaatgttaatgaagctttaaaaatagctgaagaaatttcctttcctgttgtagttaaagcacaagtattggttggaggtagaggtaaagcaggtggaattaagtttgcaaataatagagaagaactgataaaagtaacaaataatatacttaacttaactataaagggtgaaaaagtaagtaaagtaataatctctaagtatatcgagattaaacaagaactatatttatcagtaattatggatagatctgcaagaaagcctttaattcttgcttcaaaagaaggggggatggatattgaacaaatagcaaaggaagatcct…	MKLYEYEARQIFEEFKIPVPKWGLASNVNEALKIAEEISFPVVVKAQVLVGGRGKAGGIKFANNREELIKVTNNILNLTIKGEKVSKVIISKYIEIKQELYLSVIMDRSARKPLILASKEGGMDIEQIAKEDPRKVLRIYVNPLIGLQDFIIRKIEKFLEIKNLKDIVNSLYEIFVKYDCELAEINPLGITYNGELYAVDAKIIIDDSALYRQKRFGERIERELNEYEMIARESGFSYVEHDGDIGIISNGAGLTMSTMDLVQYYGGRPANFLDIGGGASSEVVYKALRIQLKHPRTKSIFINILGGITRCDEVAQGIIKALNEVKTSKKIVVRMKGTNEEEGKKMLNEIGIYTYDEMDEAAQEAVKI
contig00007	fig|6666666.251327.peg.361	K192	peg	contig00007_10787_11665	10787	11665	+	Succinyl-CoA ligase [ADP-forming] alpha chain (EC 6.2.1.5)	FIG00038611	ff	atggctattttagtagatcaaaatactaaggttttggttcaaggaataacaggaagacaaggttctttccatactaaattaatgttagattacggtacaaaaattcttgcaggagtaactcctggtaaagcaggccaaacggttcatggaataccagtgtttgatagcgtatttgatgcattggagaagtttccagaaattaatacttcaatagtatttgttccagcgaattttgcaacagatgcaatattcgaagctatagaggctaatataaaacttatagtagttattacagaaagaatacctatgcatgatgcggtaaaatttgtaaattatgctaaaattaaaggtataacaataattggtcctaattgcccaggaataatatctcccccgtat…	MAILVDQNTKVLVQGITGRQGSFHTKLMLDYGTKILAGVTPGKAGQTVHGIPVFDSVFDALEKFPEINTSIVFVPANFATDAIFEAIEANIKLIVVITERIPMHDAVKFVNYAKIKGITIIGPNCPGIISPPYSKVGIMPAHIFKEGRIGIISRSGTLTYEVAYKMSKFNFGISTAVGIGGDAIIGTDFIEIYNMFLEDKYTDAVVLIGEIGGDLEERFANYYSKLNNKKPVVAFIAGKSAPEGKRMGHAGAIVSMGMGSAKEKIEAFVKAGIKVADKPDEIPKLLNEVLKR
contig00007	fig|6666666.251327.peg.362	K915	peg	contig00007_11704_13671	11704	13671	+	hypothetical protein			atgcaagaaaaattaaaggttttaggcatcgatatagaaaaggggtattcaacttctaaaattgaaacccctttatattccttagcattattaaatgataaaggagaagttttggatgttaaacagaattttacaatttttgatttaattctttacgttaaaaagactaaaccgaaaatattagctacagataatatatttgaactggtaaagaatgaaacagacttaaaaaggcttgcctatcatttaccacttaaaacagaaataattcaaatcacaggtaatccttcagaaccaagagaggaattaatagaaatagcaaaaaaagaaaacttatatacgggcggtaaactttccccaaaagaaacagcaatgattcttgcaaaattagctttgaaa…	MQEKLKVLGIDIEKGYSTSKIETPLYSLALLNDKGEVLDVKQNFTIFDLILYVKKTKPKILATDNIFELVKNETDLKRLAYHLPLKTEIIQITGNPSEPREELIEIAKKENLYTGGKLSPKETAMILAKLALKGYGYKLKLHEDETIILVSKRIEPSGGGMSENRYRRNIYANILQAINSIKTILNSNLIPYDFFYNKKTNEGGIFVVQDNIERVRKIIKPYKGYGIQIRIFPLIRRKILTKENLNPSNQPIIVGYDPGLTVGLAFLDLEGKIKDLIAIKYTGLEDLRSLIIKIGKPVIVSTDKAEVPSMVSKLASSFGAIIFNPDRDLEVKEKKRIAQEFVAKNNIENIRLDTHKRDALAAAIIAYKRYSPIYESIKEEIRKLKLDIEPCYIFEKVVK…
contig00007	fig|6666666.251327.peg.363		peg	contig00007_13690_14091	13690	14091	+	hypothetical protein			atgagatacgttataattgaagattggaatcagttcaaaaatttaataaataatagtaaaagtaaagtgatacattacaaaatcgataatgaaaatagaaaattgtttttacaaatttttattaatgggatagtgtacatttacagatcaaaaccagattctattccttatcaatgtggaatatttgatgaagtagatgaagaggtaaaaaaacttacaaaacctgtagcaatatcaaatgaaataataggaaaaaagattacatatttggtaggggcccaaaaaataagaggatttaatatgtggtgtatctacagtgattttggtaaaacaattaaagaagcattaaataacgaactggcggactttattttaattgaaggaagcattaaagaagtt…	MRYVIIEDWNQFKNLINNSKSKVIHYKIDNENRKLFLQIFINGIVYIYRSKPDSIPYQCGIFDEVDEEVKKLTKPVAISNEIIGKKITYLVGAQKIRGFNMWCIYSDFGKTIKEALNNELADFILIEGSIKEV
contig00007	fig|6666666.251327.peg.364		peg	contig00007_14246_14109	14246	14109	-	hypothetical protein			atgaatttaattttagtcgatgctgaagaaattaatgataatggagaagtcaaagttaaatatggtaaagtatttataagagggaataacatactttatatcttagtcccttcttcttcatcaataacagtaaaataa	MNLILVDAEEINDNGEVKVKYGKVFIRGNNILYILVPSSSSITVK
contig00007	fig|6666666.251327.peg.365	K4483	peg	contig00007_14477_15433	14477	15433	+	DNA repair and recombination protein RadA	FIG00120001	icw(1);DNA_recombination,_archaeal	atgaaagaaaaaggtctttcattaagggatattgagggtataggacctgctacagaagcaaaattaaaagaagctggatatttaacggttgaagcattagcgtttgcttctgcaaaggaaataagtgatgctactggattaagttatgaaaaagccctagaaattacggaaaaagctagaaaattattaggttttggttttattactgcagaggaatattataagaaaagacaaaatataggttatattacaacaggaagtaaagctttagacggtttattgaatggtggaatagaaacacaagctataactgaaataataggagaatttggaacaggtaaaacacaactttgccatcaattagcagttaatattcaactgccaaaagaaaaaggtggt…	MKEKGLSLRDIEGIGPATEAKLKEAGYLTVEALAFASAKEISDATGLSYEKALEITEKARKLLGFGFITAEEYYKKRQNIGYITTGSKALDGLLNGGIETQAITEIIGEFGTGKTQLCHQLAVNIQLPKEKGGLDANAIYIDTEGTFRPERIIQIATRLKLDPPQVLKRIYYTRAYNSDHQMFVVEELLEKMSNFNARLVIVDSLVSHFRSEYPGRENLVIRQQRLNKHIHDLHRIAMLYNAAVVVTNQIVATPDVFFGNPNKPVGGHIIAHGCTYRLLIRKGKENQRIIKIYDSPMHPESETVFVITEGGIADVEGD
contig00007	fig|6666666.251327.peg.366		peg	contig00007_15908_15663	15908	15663	-	hypothetical protein			atgaattatgacgttttggtaataatagtttcgctttttataatattgctaggtttctttttattagttgttttttctttaagtagaagttcaaaggctgatataaaagcgggtggttttattctgataggacctattcctatagtattttcaaatgataaaagattgggttacattctcattattacaggaattgtgttaacaattttagccattcttttattcttaattcctctattaagatga	MNYDVLVIIVSLFIILLGFFLLVVFSLSRSSKADIKAGGFILIGPIPIVFSNDKRLGYILIITGIVLTILAILLFLIPLLR
contig00007	fig|6666666.251327.peg.367	K966	peg	contig00007_16591_15905	16591	15905	-	Mannose-1-phosphate guanylyltransferase (EC 2.7.7.13 ) / Phosphomannomutase (EC 5.4.2.8)		idu(2);Mannose_Metabolism idu(1);Mannose_Metabolism	atgaaaggtgtaatactagctgcaggtataggtaaaaggttaagaccttttacttattttttacctaagcctttattaaggttgggtgataagccgataattgaacatattattgattggttaagaattaacgatatcaacgaaattatcataataacaaattctcaaggaagaataatggaaaaaatatatcaagattttcaaggaataactttcgtttattcaaaacctttaggcactgctggacaacttttagctgtgaaagataaaattaaggaaacatttgtaatagtttattgcgacattataactaatttttctctcaaaaaaatggtggattttcatataaaatcctcatcgacattcactatagctaccttagatctttcttttcctatt…	MKGVILAAGIGKRLRPFTYFLPKPLLRLGDKPIIEHIIDWLRINDINEIIIITNSQGRIMEKIYQDFQGITFVYSKPLGTAGQLLAVKDKIKETFVIVYCDIITNFSLKKMVDFHIKSSSTFTIATLDLSFPIRYGVITSTKEGKVKRWDEKPKIKIKVNSGIYIAEPKIFDYINPNTISHMNELVTELLKNGLNVFSYNIEGEYYDVGTLQDYINICKLYDKKLGEI
contig00007	fig|6666666.251327.peg.368		peg	contig00007_16662_17375	16662	17375	+	DNA repair and recombination protein RadA		icw(1);DNA_recombination,_archaeal	atgcaagaaaacgttgtattccaaacaattccaacaggttcaaaacttttagataatatgctaggaggtggatttttatcatatacaattaacgagatttatggtgaagcgggttcaggtaaaacaatactccttcatcagatcgctctaatatgttcttataaactaaattctaaagttttttttatagataacgatgggacatttagaatagaaaatattatcaaaataataaaacgattaagattgaatgatgagaactctgttaaatctatcctaaacagaattattgttgccaaaacactaagtttaaatgattttaaagataaattggaaatcattgcaatgttaaatgaaatgattcctttggttataatagatcctattacctattatata…	MQENVVFQTIPTGSKLLDNMLGGGFLSYTINEIYGEAGSGKTILLHQIALICSYKLNSKVFFIDNDGTFRIENIIKIIKRLRLNDENSVKSILNRIIVAKTLSLNDFKDKLEIIAMLNEMIPLVIIDPITYYIRSLPRKEFENELKNIMFKIKQICDKGSCIIFSNQVTFKDNDKLKPVGNYLIEDFIHRRILLKKNNSIIQCIIELAENKIENRRGMFRITDVGFIGLKEKVSYYE
contig00007	fig|6666666.251327.peg.369		peg	contig00007_17368_17688	17368	17688	+	hypothetical protein			atgaatgaaataataaataaggaaattagaaatgtattaaaggaatgtgtaaaaaataaaaattatagcaaaattgattctttattgaaagatattaagataaattcagattatgaaaagggttattacgaatgtattagaggattagttgaatatattacaagaaaaaattacgaggaaagattaaaagaatttaacatatataatttaatttttgataataaagaagcagtctctcaaataattaaagaagaatgggacgatagtccatgggaaataggatttaaacaagcattaaaggatattctagaaagcatttaa	MNEIINKEIRNVLKECVKNKNYSKIDSLLKDIKINSDYEKGYYECIRGLVEYITRKNYEERLKEFNIYNLIFDNKEAVSQIIKEEWDDSPWEIGFKQALKDILESI
contig00007	fig|6666666.251327.peg.370		peg	contig00007_17838_17957	17838	17957	+	hypothetical protein			atgaagttatttgaaacaattaatattaaaattaatattaataatgaaacagcagaaaataaaggtgggattaaaccacttaaacacccagctatagctccgaaaaatgctcttgtatag	MKLFETINIKININNETAENKGGIKPLKHPAIAPKNALV
contig00007	fig|6666666.251327.peg.371		peg	contig00007_18345_19178	18345	19178	+	COG1293, Predicted RNA-binding protein homologous to eukaryotic snRNP			atgatgcatggaggtaacattattttaaccaataatgatgtaatcataacagccttaaaaatcaagaaagaaaaaaatagaaacattgtaaaaaacgagaaatacatacgcccagaaattttttcatttaaccccttaaaagaggatctctccagctattatgataagataattaattctaaagctaacattgtagctacgcttgtgagattttttggtatacctgcagaaatagcagaagaagcttgtttagtaagtaatataaataaagaaacattaggtaaagaaatctctcttgaacaagttaaattattagataaaaaaattaaagaattatgcaccgcttatttacaaaataataaatcttatattatattatctaaaaataatgaatatatt…	MMHGGNIILTNNDVIITALKIKKEKNRNIVKNEKYIRPEIFSFNPLKEDLSSYYDKIINSKANIVATLVRFFGIPAEIAEEACLVSNINKETLGKEISLEQVKLLDKKIKELCTAYLQNNKSYIILSKNNEYISVTKLELNIHKNYDKKIFDEFNEAVEEYFIYLKKKEKEKEKMKEKEKKLFIINDLNKKILEIKNQIEIINSFINLFKDNILEIDNILTNSHKIIEEKKWDRLKDFLYSSWPKNLGSIENIDLKIKNNYKLSKYSNRIKSFFKFN
contig00007	fig|6666666.251327.peg.372		peg	contig00007_19360_19968	19360	19968	+	COG1293, Predicted RNA-binding protein homologous to eukaryotic snRNP			ttggttgtttcagggagggatgcttcccaaaacgaaagcttaataaaaaggaaagcaagcgaaaatgacattatcttacatgccgatattcatggttctccctttaccgtaattaaagccaacgaaaataaacctattagcgagaatgatatatttgaagcagctcaatttactgcttcctattcaagtgcatggaaagaaggatttggtaatatagatgtttactgggtaaacaaaaaccaagtttcgaaaaagtcaccaagcggaacttatttaagcaaaggttcatttatgatttatgggaataaaaattatataagaaatgttcctttatgcttagctgttgtagtcgaagataatacggttaaggtaatcccacaagttacagcagaaaaaaag…	MVVSGRDASQNESLIKRKASENDIILHADIHGSPFTVIKANENKPISENDIFEAAQFTASYSSAWKEGFGNIDVYWVNKNQVSKKSPSGTYLSKGSFMIYGNKNYIRNVPLCLAVVVEDNTVKVIPQVTAEKKYKEYILLIPGNFSKEYIIEKIINILIRNKKRINKKLIKEELIKIYLREDFPSLSCIILVESLESNFLRR
contig00007	fig|6666666.251327.peg.373		peg	contig00007_20049_20555	20049	20555	+	CBS domain protein			atggatccaaatcccgtttttatttctaaatcaattacagtaaaagagatcgctaaagttatggaggaaaaaaatacagaagttgttttggttgtagaaaataataaattagttggtattataactgaaaaagatttgctaactaaagttttatctaaaggaagaaatcctgaaactacaaaagctgacgaaataatgtcctatccagttaaacatgtagctcctaatactgacattttacaagctataacgttaatggttaaaaataatataagacgtttagtcgttttagataaagataaaatattaggtatcgtaactgttactgatattttaagagttgctccttcttacataagtgttttgcaagaattaccaagagaaacagaaattttaaag…	MDPNPVFISKSITVKEIAKVMEEKNTEVVLVVENNKLVGIITEKDLLTKVLSKGRNPETTKADEIMSYPVKHVAPNTDILQAITLMVKNNIRRLVVLDKDKILGIVTVTDILRVAPSYISVLQELPRETEILKSEKTMQNYCERCGEWSDELLQVNDLLLCERCRENL
contig00007	fig|6666666.251327.peg.374		peg	contig00007_20528_21388	20528	21388	+	FIG038974: CBS domain protein			atgcgaacgatgtcgcgaaaacttataaattttaaaagagaagaaagctataacagaaaaccatacaaggttaatgaagcttatgataaaacaataaaacccttattttatgatgaactattattgaaagcaaaaactatattaaaaagcaaaggattaagagggttaattataacggaatatgactataaggtaattgggtacattagcagaataaagttaattaaaattgctccgaattgctctactatgttagttaaagatgttattgagaaaataagtatgacagcaagagaagaagatgagttaaaagatatagctgaagaaatgattaagaaaaatatagactgcgtaccagttttagatgaaaagaatggaatgaaatacaaaggtattata…	MRTMSRKLINFKREESYNRKPYKVNEAYDKTIKPLFYDELLLKAKTILKSKGLRGLIITEYDYKVIGYISRIKLIKIAPNCSTMLVKDVIEKISMTAREEDELKDIAEEMIKKNIDCVPVLDEKNGMKYKGIITLENILNVLSKINNDLLYNKIKDKIDVKKIYCRNSDTLAYAWKKMIDNSLTGILVLDEEDNLIGILTQHDVLSVKIPNIHIVLDDSNSSIPVSSVMMTKNLVKMTKNNLIIDVIKIMLKHKIGRLPIVDENNPNKALGMIDKQTLIQYLINLL
contig00007	fig|6666666.251327.peg.375		peg	contig00007_21775_22620	21775	22620	+	CBS domain protein			atgtcaaacagaagtaaattttcagaaattaaagttttagattattcttccaaagaagttttcgttataacccagaatgatacgttaaattatgcaagaaaacttatgttgaaaaatggaatatctaaattggtagttataaatgaagagaataagcttgttggaataattacacttagagatatagcaagcattttaacaaaattggcttcttccggagagttggatttgaatgcaatactagtaaaaaacgttatgactaaaaatgtaattcaagttgagcctaacgcttctgttaaggaagcagcattactaatggtaaagaataaaataggtagcgtggttgttacagaaaatgatgaaattgttggtatatttactaaaacggatgtatgtaaa…	MSNRSKFSEIKVLDYSSKEVFVITQNDTLNYARKLMLKNGISKLVVINEENKLVGIITLRDIASILTKLASSGELDLNAILVKNVMTKNVIQVEPNASVKEAALLMVKNKIGSVVVTENDEIVGIFTKTDVCKAYNDYPIEELRVKSVMQKKFTTVNILSSLWKVIEKIKEGEDLIIVEDNKKPVGIITLSMLASLDEKDFIRGKVNYLRGGINQEKIKTGNLARDFMFKIDTVIFEGEKLQKASNYIIKFNIPAIPVVDLTGSIIGLVSKNDITKVVALL
contig00007	fig|6666666.251327.peg.376	K9122	peg	contig00007_22617_23078	22617	23078	+	hypothetical protein			atgaaatttgtagtggatggaatgcatggaaaggttgcaaaatggcttagattattaggctttgatgttttttattctgcgacaattaatgatgaagaattaattgaattgacacaaaaaaataaggctattcttataaccagtgacgaagagttgtattataaagcagttaaattaaatttacaagcaatgttattaaaaatcaaaaagaaaaatcagatgttaaaagaaatattaaaagctctaaacataagctataacgatataaatattggttcaagatgtatgatttgcaatgctttattagttaaaattgagaaagataaagtaatcaatatcctaccacaaaacattattgagaggaattctgagttttggtattgcgaaaaatgtaataaa…	MKFVVDGMHGKVAKWLRLLGFDVFYSATINDEELIELTQKNKAILITSDEELYYKAVKLNLQAMLLKIKKKNQMLKEILKALNISYNDINIGSRCMICNALLVKIEKDKVINILPQNIIERNSEFWYCEKCNKYYWYGSHWKNIEKEIKQIFI
contig00007	fig|6666666.251327.peg.377	K9141	peg	contig00007_23081_23710	23081	23710	+	COG2078: Uncharacterized ACR	FIG00043758	ff	atgggattatcaatacagcagggctcttttttagttaagatagctagaaaagccgtagaagaataccttaaaaatgaaaggataattaagttaacccaaattgatcctatatataaaataaaaaggggggtttttaccacaatagaagaatataagattagcaatggaatggtaaataaagaattaagaggatgtatagggtttccatatcctagtgaagaattaataaatttaactataaaatctgccatacttgcagcaacagaagatccgaggtttcctccattagaatatgatgagttagaaaaggttgtctttgaattaagtattttaacagaaccaaaattgcttgatgttgataagaaaaaacttccttcaatgattaaaataggaagggat…	MGLSIQQGSFLVKIARKAVEEYLKNERIIKLTQIDPIYKIKRGVFTTIEEYKISNGMVNKELRGCIGFPYPSEELINLTIKSAILAATEDPRFPPLEYDELEKVVFELSILTEPKLLDVDKKKLPSMIKIGRDGLIIERGLMSGLLLPQVAVENEWDAETFLCNACLKAGLTPDAWLLKGTKVYIFQAEIFAELEPKGRIIKRNLYRNE
contig00007	fig|6666666.251327.peg.378		peg	contig00007_23710_24132	23710	24132	+	Uncharacterized glycosyltransferase MM_1636 (EC 2.-.-.-)			atgaaaaagaaaatatatttatcgataaatggaataggctatggtcatgcttcaagaaatctatttttaataaaagaactacttaagagaggctatatagtttacatttctacttataacgaaggttatgaatatttaaaaaaatactttaaaaacgttcacttttcaaaaggatttaatttaatatttacagatgaaggaatattatctgtaaaattaaccatagcaaagcaattttttgattctattataaagttatttttacaaataattagcgagattaggaatcttatttatattaagccgaattacattatagtagatagtagaatatctacagctattgctgcaagattgctcaaaatgaaatttgttctaattttaaatcaattttatgta…	MKKKIYLSINGIGYGHASRNLFLIKELLKRGYIVYISTYNEGYEYLKKYFKNVHFSKGFNLIFTDEGILSVKLTIAKQFFDSIIKLFLQIISEIRNLIYIKPNYIIVDSRISTAIAARLLKMKFVLILNQFYVEIPRIKK
contig00007	fig|6666666.251327.peg.379		peg	contig00007_24159_24887	24159	24887	+	Glycosyltransferase		idu(7);CBSS-258594.1.peg.3339	atggtggaaagaatattatatgagtttatatttactatgtggatttatgcttcatatttaataattcctgatttggaacctccttataccatatgctcttattctataaaactcaaagaaaataagtatttaaataaattaaaatttataggtaatataactaacataaatcaaaatacaaaaataataaaaaataataaaaaatcaaataaaataatttgtacaataattttatcaggaaatttgcaagaaagaagcataatacttaaatatttattaaaaataattaaaaaaatagaaaatgaaaatatatatataaatattttaacaggattagattttataaataagactacaattaaaacagctacaatatacggttgggttaaagatgaaaaa…	MVERILYEFIFTMWIYASYLIIPDLEPPYTICSYSIKLKENKYLNKLKFIGNITNINQNTKIIKNNKKSNKIICTIILSGNLQERSIILKYLLKIIKKIENENIYINILTGLDFINKTTIKTATIYGWVKDEKEKYNLINEADILIVTGGHTTLIEAIQYEKPLLIILLKGHTEKINNSKKIKELELGEYIFINEINEINFLNKMIEIYKNYKKYENKIKYIKQHLKNDLNFILDLVYYDSR
contig00007	fig|6666666.251327.peg.380		peg	contig00007_24874_25074	24874	25074	+	hypothetical protein			atgattcaagataaaatattatattcaatttttttaccagctatcgttcctatagagatttataacaatgcattattgttagctcctttagataaaggtacttgtatatacgtattggaaaacaaaaatggattaattactaattgcaaagatgaacaattcttaaatgaaacaaaaaaaatttataaaaaaactatttaa	MIQDKILYSIFLPAIVPIEIYNNALLLAPLDKGTCIYVLENKNGLITNCKDEQFLNETKKIYKKTI
contig00007	fig|6666666.251327.peg.381		peg	contig00007_25040_25597	25040	25597	+	hypothetical protein			atgaaacaaaaaaaatttataaaaaaactatttaaagaaaaagataaaggattatacgtatattacgaaacgcctatagcatgggaatttaatactttttataatactgtggtaggaataagtatagcaaataaagcgttaaataaagaagagataataataaaaaatattataaaagagttgattgaattttttaaaaatgaaaatatgatggatttaaatttaagattttatataaataaaggtatgaatttactaaaattatccaatttttctataaaaaaaatagatattgctacaactaatatgcttataatttctataactaaatacataaaaaatttcaaattgttgaaaaaagaaaaattaaaagaactaattaaagaaaaagtaaacgat…	MKQKKFIKKLFKEKDKGLYVYYETPIAWEFNTFYNTVVGISIANKALNKEEIIIKNIIKELIEFFKNENMMDLNLRFYINKGMNLLKLSNFSIKKIDIATTNMLIISITKYIKNFKLLKKEKLKELIKEKVNDKTHKIVSENCDFIVCKKRDLVDILEKIINGVEPERILISRIYKKGIQVYFFR
contig00007	fig|6666666.251327.peg.382	K1747	peg	contig00007_25632_27425	25632	27425	+	ATP-dependent DNA ligase (EC 6.5.1.1) LigC	FIG00111848	isu;DNA_Repair_Base_Excision isu;DNA_ligases	atgagcttactctataatgagatagttaatacttatgaaaaaatatcttctactactagcagaattatgattaccgaaatactggtaaatttattaaaaaaagcttctccagaagacgtggataaaatagtttatttgacacaaggaaaaatatacccagattacgtaggtattgaattgggtgtagctgagaaattaatggccagggcaatagctcttgcttcaggagaaaattatgataaagtcatacaattacttaaaactaaaggggatttgggaatggtagcccaagaaattttaactaggaaaaaacaagcaggaatacttcaatttattcaagaagaagaaaagaaattaacggttagcgaagtatatgatactttggtaaaagttagtaaa…	MSLLYNEIVNTYEKISSTTSRIMITEILVNLLKKASPEDVDKIVYLTQGKIYPDYVGIELGVAEKLMARAIALASGENYDKVIQLLKTKGDLGMVAQEILTRKKQAGILQFIQEEEKKLTVSEVYDTLVKVSKASGEGAQDIKIRLLTGLLKKATPIEAKYITRTVIGTLRLGLADMTILDAIAIAYLKSKEFRQIVERAYNLTSDLGYVAKIALIEGIEGLKKVKIKPGIPIRPMLAERAETEIEIIERLGKSFIAEYKYDGERVQIHKEGDKITLFSRSLENITHHYPDIIEKFKDKTNAESLIVEGEIVAINPNTNEMLPFQELMHRKRKYEVEKAMEEFPVILYLFDILYLNGEELIDLPLLKRKEILEKTIKTDEWIRFAEKRIINNIDELLKF…
contig00007	fig|6666666.251327.peg.383		peg	contig00007_27452_28000	27452	28000	+	GCN5-related N-acetyltransferase	FIG01272034	ff	atggaggaagattatttaaaaaaattggctgaattaaaacgcgaattggaacaaaagaaattagaattggaaaaagaattggaattaattaaatttaatatagcgcttgtagataaggctctttccagttctagttttgtcacggcagatgttttattaaagaaagaaaaggaggaaataaaacctagacctataaaaactgaagaaataaaagatgttgatgaaaccttactttttactttaaactattacgaaaaactattggaagttatacccaatccttctattaaattcagagaagatgctactccctttaagaactttttgataaaaaaagtttttgaaggaaaaagaagcagtgatatggaaagcggtaaggctcctgaggagagttttgat…	MEEDYLKKLAELKRELEQKKLELEKELELIKFNIALVDKALSSSSFVTADVLLKKEKEEIKPRPIKTEEIKDVDETLLFTLNYYEKLLEVIPNPSIKFREDATPFKNFLIKKVFEGKRSSDMESGKAPEESFDYEIFKDTEGNITSIILKNVNIHDQQEIRNLTNSIKWTMKRIKEKIKGGI
contig00007	fig|6666666.251327.peg.384		peg	contig00007_27990_28274	27990	28274	+	FIG006285: ICC-like protein phosphoesterase			gtggaatatagaataaaacaagttccattaaaaaaagcgattccttttaacggtttaccttctctttttgtaccaaaaattgatgcaactgttatagctgatattcatataggttatgaaagagaattaatggaaaaaggtattttcttgttaaaaaatcaagaagaggaacttatattacgcatcgaggaaatcgtttcaaacgttaaatccaaaaggttaataatcaatggtgatttaaagcatacatttaagaaaccaactaaaaagaaattaaaagcatag	MEYRIKQVPLKKAIPFNGLPSLFVPKIDATVIADIHIGYERELMEKGIFLLKNQEEELILRIEEIVSNVKSKRLIINGDLKHTFKKPTKKKLKA
contig00007	fig|6666666.251327.peg.385		peg	contig00007_28415_28750	28415	28750	+	FIG006285: ICC-like protein phosphoesterase			ttgcatggacataaagattatgaagaattggtaaaggaacatgaaatgattataataggccatgaacatccttcaattcttataaaaaacgaatttggtcaaactttgaagttaatatcatttatttatttcccaacaatactaggaaatatattaatagtattacctccattctctttgcttgcctctggaacgcctattaattcttattttataagagaaaaatttttatctcctataactaaaaaatatgctataattgaagaaggaataccgtatgtaatttataaaaacttaggaacaatagaattcccaaaaattaaagatttaaaatga	MHGHKDYEELVKEHEMIIIGHEHPSILIKNEFGQTLKLISFIYFPTILGNILIVLPPFSLLASGTPINSYFIREKFLSPITKKYAIIEEGIPYVIYKNLGTIEFPKIKDLK
contig00007	fig|6666666.251327.peg.386		peg	contig00007_29217_28753	29217	28753	-	hypothetical protein			atgcctgaaaaaacatcttggttttatatttctataggacttatcatattagttataatactaggaagtctcacaggttattattattcattgtataacgatgcgataagtaaatataataaattattggaacaaatttcgcctaagacttttataacagtatctcttttaatagatttttcaaatggaacaaaaatatggtataataaaacagcgagcgcaggaatttcattatttgaatatactatgaatgttacaaacgggaaagttacgtatgaagagtacagttttgggaaatttgttacaggtattttagggaaagaacaaaatggcacacattattggatgtggtacttctggtcaaaaggagcaaatacttgggctataggaccagtaggg…	MPEKTSWFYISIGLIILVIILGSLTGYYYSLYNDAISKYNKLLEQISPKTFITVSLLIDFSNGTKIWYNKTASAGISLFEYTMNVTNGKVTYEEYSFGKFVTGILGKEQNGTHYWMWYFWSKGANTWAIGPVGADAYIIQDGDILMWRYEKPSF
contig00007	fig|6666666.251327.peg.387		peg	contig00007_29764_29210	29764	29210	-	hypothetical protein			atgttctggtatcaaattaaaacaaccaatttggctatttcagcaatacttatagcaatggcattggctacaaattattcacttatatggctacctaacgttaaattaatggatgcaatagtatttcttataacttatgcgtttggtataaaatatggattattttcagcaataactatttggttaatatatggtactattaacccgtatggtttcaatttactaactttattcatggttattacgggggaaattttttatgtcatttttgcttcaattttaaggaaaatgataaaaccagttaaattattaaatcataaaagtaacttagtccttttagcatttttcagtttaatttcaacactagcttatgatatatataccaatgctctggttggc…	MFWYQIKTTNLAISAILIAMALATNYSLIWLPNVKLMDAIVFLITYAFGIKYGLFSAITIWLIYGTINPYGFNLLTLFMVITGEIFYVIFASILRKMIKPVKLLNHKSNLVLLAFFSLISTLAYDIYTNALVGLIWYNSIWLGLLTMNFPYPFGIMHQISNTILIPIIVNSGVYILYLRGVINA
contig00007	fig|6666666.251327.peg.388		peg	contig00007_29829_30491	29829	30491	+	hypothetical protein			atggaatatacaattatgaatgaattggaattattagagaaaattgctcaaccagctgagaaaggggctaaaccttcttttacttatattgatctgttaagattgataaggttaactggtcttaggggaataatctctagaaaaattatatctgaagaattgaaaataggagaaggaagcgtaagaacaatgattaggaggttaaaaaaagagaaatttatcgatacaattaagtcaggagttatgctaactaaaaaaggagagaaattatacaatttgctaaattctataatattttatgaaaataagctagaaaatgaaaagttagggagattagtattgagcaagaaaaattattgtatagttctcaaaaatttaattactaaagtaaaaagtggt…	MEYTIMNELELLEKIAQPAEKGAKPSFTYIDLLRLIRLTGLRGIISRKIISEELKIGEGSVRTMIRRLKKEKFIDTIKSGVMLTKKGEKLYNLLNSIIFYENKLENEKLGRLVLSKKNYCIVLKNLITKVKSGVEERDIALKFGSEALLSIIYKNEKFMFPDGYELNLEYEGACKYLTIIVKDLKEGLIIISFSNNERDAINGAYAVIWHLLKLNQLALK
contig00007	fig|6666666.251327.peg.389		peg	contig00007_31169_30528	31169	30528	-	hypothetical protein			ttgattttttcggttattttattaagcctctttacattcaaaaaattgatcgagaaaattacagtttctattttatcgtatataatcatttttacgatttattttttaacttacattccatatttttttcatttcaattccaacataggcatactaccttcagaatatagatttttggattatggctcacataatttgcatgattttataaatttacaagtatggatcttgaattatcatttattttggcatttgaattataatttttatgattacttatttttaaatccttggttttatttcgtttatgatggtagagcctatcatatgtttacagctaatcctttaatagtttactctggaataattttactggttgtgtttcctatatacttaaaa…	MIFSVILLSLFTFKKLIEKITVSILSYIIIFTIYFLTYIPYFFHFNSNIGILPSEYRFLDYGSHNLHDFINLQVWILNYHLFWHLNYNFYDYLFLNPWFYFVYDGRAYHMFTANPLIVYSGIILLVVFPIYLKIFRISTYDIILAFFLPFSLLLFIKGLSWYLIFFNFLSLLIISLIYNFINKKDILKITLYITFLCSIIITNIVIDFYYFSI
contig00007	fig|6666666.251327.peg.390		peg	contig00007_31737_31186	31737	31186	-	hypothetical protein			atgaaaaaatttaatataataatatttttatttatttgtattttagcttttattttaagagtttataatttaaattctaagccattattttttcctgatgaagaagtttattatagggcagctctttattatgcttatgatcaacgtgaacctttatatacgcaattaattaataacaaattttacatccaatttccaaaccacttaaattatgaacaccccattcttggaaaactattaatttctttatcaataattatttttggtacatcaattgaaggagctaggcttttaagtgcaattttaggaacctttgaaatacctttagcttacatgataattaaaaaatatacaaaggagactttagctttgtttttttctttaatttttgcattggat…	MKKFNIIIFLFICILAFILRVYNLNSKPLFFPDEEVYYRAALYYAYDQREPLYTQLINNKFYIQFPNHLNYEHPILGKLLISLSIIIFGTSIEGARLLSAILGTFEIPLAYMIIKKYTKETLALFFSLIFALDPLNLSISRSIMLDGFAMFFSLLALFSFLYINDQYSKIFLFFVICWIGYFN
contig00007	fig|6666666.251327.peg.391	K382	peg	contig00007_32981_31734	32981	31734	-	Dihydrolipoamide dehydrogenase of acetoin dehydrogenase (EC 1.8.1.4)		isu;Dehydrogenase_complexes	atggtaatatatgttttaggcgcaggaatagctggtttagaagcttctatcgtttctgctgaaagaggtttcaaagtaattattttcgataagcttaatattggaggaaattatcttaatctaacctgtattccgtcaaaaattttaattgaactttcatcaaaaatcaagaatttttatttaattaaaaaaatgttaaacgaaaaaattaatcatgcaagatcatattatgagagattattatcaaatttagatataaaattttataaaaaagaagtaaaaatatataaagaatatttgaaaatagaaaatgaaaaagtatttttagataatgaagatagagtaataatatgctttggttcaagaccaatgactcctaatattttaggtaatgaaaat…	MVIYVLGAGIAGLEASIVSAERGFKVIIFDKLNIGGNYLNLTCIPSKILIELSSKIKNFYLIKKMLNEKINHARSYYERLLSNLDIKFYKKEVKIYKEYLKIENEKVFLDNEDRVIICFGSRPMTPNILGNENVLHSYSILEFDEIPNKVAIIGAGPEGIEMAEIFSNLGSKVFIIEQKDRILSIEDEDISFYYHNYLINNKKIEIYTSQRVIKVEKNNREHILKTDKNIEIKCDSVISCIGWKPNLEGIYLFNHGSIQHDEFLSYNKKFFFAGDIIGAGIANLAKYQGKIAALNATGEYCKYEKRIIPYTIFTQPQISSVGIKEKDIIDKNKYRIVKINLNEDIRNILFDDYGYLKIILDKENIIRGASCISNRANEIINFIYYFIIKNINIQEINSY…
contig00007	fig|6666666.251327.peg.392	K21	peg	contig00007_33024_34253	33024	34253	+	Hydroxymethylglutaryl-CoA reductase (EC 1.1.1.34)	FIG00001450	isu;Isoprenoid_Biosynthesis isu;Archaeal_lipids isu;Mevalonate_Branch_of_Isoprenoid_Biosynthesis	atggaaacggaagatctaattgaaaagataagatctggagaaattaagctctacgaaatcgagaaatttattaataatgatgtaaataaagcttcggaaattaggagaaaatttttggaacaagaattgaatattaagttagatcatttaggtaaatattcgatagatttaaatcagacttttaataaaaatatcgagaatgcaatcggttgtgttcaaataccagtaggaatagcaggaccattaaaaattaatggagaatatgctaaaggattattttacgtaccattagccactactgaaggagcgttggtagcaagtgttaatcgaggatgttcagtaattacatcttcaggaggagcgtttacaaaaatactttacgataaaatgactcgtgct…	METEDLIEKIRSGEIKLYEIEKFINNDVNKASEIRRKFLEQELNIKLDHLGKYSIDLNQTFNKNIENAIGCVQIPVGIAGPLKINGEYAKGLFYVPLATTEGALVASVNRGCSVITSSGGAFTKILYDKMTRAPLFKVKNISEAIRLTQWVKENFDEIKRKFEEGSRHLKLINIQPWIIGRNVWLRFEAQTGDAMGMNMVTIATERACNYITENFKEAKLVALSGNLCTDKKPGAINWLLGRGKTVLAEVTVPREIVKEKLKTTPEEAQEVAFKKNILASAFAHSYGLNAHIANIIAAVFLATGQDAAQITESSMGISYAEVNEEGNLYVSVYLPSLEIGTVGGGTGLPTQKESLRILGCEGGGKESGENAKKFAEIIAATVLAGEISLLAALAAGHLA…
contig00007	fig|6666666.251327.peg.393		peg	contig00007_34260_34847	34260	34847	+	hypothetical protein			atgctttatataataaaaagagtaataagaagaagtattaattcatggctaaaacctagagtatttttattggagtatgaaattaactatgatataatcggaccaatctttataataattttctatttaggattaaatttcttaaaactaacactagccgaaattcttaataaaggatcgatttcattttttcctattatattaatatcattaacatattttatagaaataatattaacttcaattatattattaatattattaaatttattaagaattaaaataaattatttaaaagattttctattaataatttattctttttctattaaaaatgttttattaataataaatatattaatttttttaaatattatagtttttcaattaataaatatt…	MLYIIKRVIRRSINSWLKPRVFLLEYEINYDIIGPIFIIIFYLGLNFLKLTLAEILNKGSISFFPIILISLTYFIEIILTSIILLILLNLLRIKINYLKDFLLIIYSFSIKNVLLIINILIFLNIIVFQLINIYIIIDYVLTQTGVFYSIMLQAYYFYLKFTNIRFIQFFIFAFLTWINVYLLRYIFIYFIIGSL
contig00007	fig|6666666.251327.peg.394		peg	contig00007_35203_35442	35203	35442	+	hypothetical protein			atgtcttcaaaaagaattactttaaaagaaatagaatggaaaataaataatttaaatgaagaggttaaaaatgtaaaagaagaggttaatacagtaaaaacaacaaaggaaaaagaaaacgaagaaattaaaaatttgataaataaattagaagaaaagatcaacaaaaccgaggaaaatatcaatgcgatatttaactaccttcaccaactttatgaatatcttaaaaataaccactaa	MSSKRITLKEIEWKINNLNEEVKNVKEEVNTVKTTKEKENEEIKNLINKLEEKINKTEENINAIFNYLHQLYEYLKNNH
contig00007	fig|6666666.251327.peg.395	K6176	peg	contig00007_36374_35439	36374	35439	-	tRNA pseudouridine 13 synthase (EC 4.2.1.-)	FIG00046218	icw(1);tRNA_processing	ttgggaaatcattttactataataattcgtaacataaatctaccgaaagataagattaacgaaatcgcttcggaagttactcatattcttaacaatgttataatacctaattattttggttatcagcgttttgggattcctagaccttttactcatgaaattggtaaagcattgattttaaacgattttgaaagagctgttaaatttctagtaggtaatcccgatccattggaacctgaagaaaataaaatagcaagaaaaatatacgacgaaactaatgatcccgcagaaactttaaagtatttaccatcaaatttatattacgaaaggatagttttagagtatttacttcatcatccaaccagttatgaaaaggctttggctaaattaccctcaagc…	MGNHFTIIIRNINLPKDKINEIASEVTHILNNVIIPNYFGYQRFGIPRPFTHEIGKALILNDFERAVKFLVGNPDPLEPEENKIARKIYDETNDPAETLKYLPSNLYYERIVLEYLLHHPTSYEKALAKLPSSVLRLFLESYSSYLFNKFLSLRINSIGLNLIEGDLIAPLDNLSPINYVFEVGKNVSKEKAQELIRKGKVAIVLPVMGYKVKLNGGIIREIENTVLIEEGVRPSDFKVRLTEEKTIYLKGAYRRIDLKLIHPIIFQPIQDDIFNTNALLLTFSLPRGCYATIILREFMKSPTPSSYIGKI
contig00007	fig|6666666.251327.peg.396		peg	contig00007_36802_36416	36802	36416	-	tRNA pseudouridine 13 synthase (EC 4.2.1.-)	FIG00046218	icw(1);tRNA_processing	atgaaagaatcttatgagtttgaaaaaaagatgggtattgaatactatattactcccaccgaacctctattaggcataataaaatataagcctgaagattttattgtggaagaaatattaagggatggaacaatacttaaggttgatggtaattttaaattaaataccccagatagaggtgattatttatatgttgttactttaaagaagaatttaaatacatatgaattaattaattcgcttgttaatagcttaagaataggtcattcttttttaagtgtttcaggtgttaaagataaaagagcaattacaacacaactagtttcaattaagaattataaaaaagaacttatttaccaattaaagttaaaaaaattaaaatattag	MKESYEFEKKMGIEYYITPTEPLLGIIKYKPEDFIVEEILRDGTILKVDGNFKLNTPDRGDYLYVVTLKKNLNTYELINSLVNSLRIGHSFLSVSGVKDKRAITTQLVSIKNYKKELIYQLKLKKLKY
contig00007	fig|6666666.251327.peg.397		peg	contig00007_37795_36971	37795	36971	-	hypothetical protein			atgaataatagaactgcaagaaagacaattttaattttaggagagaataaatatgctagggctacagaattaatttctcagcttaatgtttctccaggaactttctatgatgctttaaaaaagttaaaggacgttgttgaaaaaacttccgatggaagatacactttaacagaaatgggtaaaaagttatatttaattcttttaaatgaaagtaaaagtatttcgacacctccatcccaatttacgaattttgtccaatcttttccatacttattccctttgaacttattcaggattattaacaagttacaacctagcaagtttatccttttattaacatgtatattaagtttaggtggtctaggtttttttcttactaggcttttgccttttggatat…	MNNRTARKTILILGENKYARATELISQLNVSPGTFYDALKKLKDVVEKTSDGRYTLTEMGKKLYLILLNESKSISTPPSQFTNFVQSFPYLFPLNLFRIINKLQPSKFILLLTCILSLGGLGFFLTRLLPFGYFVFPPYLILSDIQAYYNIIIFFLNLIFIITFIYLLTYILGEIKNHLHFIFSLIFAQLPIIIFVYIYYIFYQWFYSLFLNNIIYYYLIFLPILFYTYTLTISCIFENSNIRIESAFIIATLVLLITFVGVNIIDLQIRSYYI
contig00007	fig|6666666.251327.peg.398	K1873	peg	contig00007_37897_40293	37897	40293	+	Valyl-tRNA synthetase (EC 6.1.1.9)	FIG00000129	isu;tRNA_aminoacylation,_Val	atgcttaaagaatataatcccaaaagcatagaagagaaatggcaaaagttttggttagagaaaaaaatatataaatttacagaagataaaactaaacctacattttcgatagatactccacctccttatcctactggtgaattgagtccaggtaatgcatttaattacgtctactgtgatacagttgcaagatatgaaaggatgaaagggtataatgttcatttcccaataggttttgattgtcacggattgcctacagaagtaagggttgaaaatttaataaaaaagaaaaaaagcgaaatggattggaaagaattttacgatttatgtgtgaaatatacaaaaatttggattgaagagatggaaaaatcatttaaaagattgggaatttcgtttgat…	MLKEYNPKSIEEKWQKFWLEKKIYKFTEDKTKPTFSIDTPPPYPTGELSPGNAFNYVYCDTVARYERMKGYNVHFPIGFDCHGLPTEVRVENLIKKKKSEMDWKEFYDLCVKYTKIWIEEMEKSFKRLGISFDWDLKYVTMDPDYWKKTQLSFIISYKKGYIYRGEHPVFWCPRCETAIAEAEVEEEIIKKELHYIVYKIKENGSITIATTRPELIGACVAVAVNPNDSRYKALIGKTAIVPLYGREVPIIASDEVDPNFGTGAMMICTYGDKGDVRIQKKNNLPVIVIIDDKGRFNSNAGKILEGLNILEGRNKIVEELKRHGFLIKTEIIEGEIRKCWRCHTPVEIIPKQQWFFRSLDLSEKILELANQIKWIPPYQIKRLQNWVNSLSWDWVISRQ…
contig00007	fig|6666666.251327.peg.399		peg	contig00007_41525_40326	41525	40326	-	Glucose-1-phosphate thymidylyltransferase (EC 2.7.7.24)	FIG00000187	isu;dTDP-rhamnose_synthesis isu;Rhamnose_containing_glycans	atgccttatatcttaaaagaagaggggtttgaaaatctatttcctttaactttatcccgtcatactttcgaattaaaggtaggagctttttctaattatgaaaggctgataaatttaaccaaagatgacgtttatttaataccctctaataatctaataccaaataagtataaaaaatttgaaggtaacgaagaggatgcaattgttttaatttctaatttgataattgaagaagattttctaaggaaaattttacaaaaaaaagaaaaaagagtaattataaaaagtaatgataaagtagtaggttatacttattctttattagaacaaggtatagattctaaggttaataatgtaattaatactgaggctaaaattgtagaaaaggtatacgattta…	MPYILKEEGFENLFPLTLSRHTFELKVGAFSNYERLINLTKDDVYLIPSNNLIPNKYKKFEGNEEDAIVLISNLIIEEDFLRKILQKKEKRVIIKSNDKVVGYTYSLLEQGIDSKVNNVINTEAKIVEKVYDLIKYNKEMLFKDTLILSKNFEEIKISYNKVGKFTLVSDGDIYLEPNVVFDLREGPIFIGDGTYIQANTRIEGPTYIGKNSLIITNANIRRSYIGNNCVIGGEVTNSIILDYTNSRHNSYIGDSYLGEWVNIGALSVVSNLKNTYGTIRYNNLYDKEETGMKKLGVILADHVKVSIGSLLFGGKSAGFSSHIYFILNRSIPSFTIWNGEKNEGYEFLFESAIEVAKRYMKSKKIEFTDYHYKLFKNIFDYTVKDREKLNIKKLHFTLN
contig00007	fig|6666666.251327.peg.400		peg	contig00007_41565_42056	41565	42056	+	hypothetical protein			atgaagaggatagtattaattagcatactattaattatgatggccattttgtttcctaaagtttatgcttattcaaaagttcttatagaaccattagaaccagagaaaggcatatttaatattattatacttaaacctgatattgaaaatgaaaaagtaatagtattagaaatatacgtaaattcctcgttataccgaaaatattatttcacaggaaacgaaagttatcctttaactatagaaatacaattaggacgtcttacaggtttaactgaaatttctgcaagggcatataccaatatttcagggtggggtcctttgacaaaaatttatacagatagtagaggaataagacaacaagaaacaaatctttcaaaagaaattgcgttcttgttaggt…	MKRIVLISILLIMMAILFPKVYAYSKVLIEPLEPEKGIFNIIILKPDIENEKVIVLEIYVNSSLYRKYYFTGNESYPLTIEIQLGRLTGLTEISARAYTNISGWGPLTKIYTDSRGIRQQETNLSKEIAFLLGLIFLSVVVFFIYKERKSTHQSVKRKPKKKI
contig00007	fig|6666666.251327.peg.401		peg	contig00007_42457_42062	42457	42062	-	hypothetical protein			atggcattcagtgcagcctttactagaagtatgcaagaatgggttgaagaacaaaaaagaattttggagttagcaaaaaaaagtatggagagctttaaagatggtgatagattgactttattgatcgcttcgaaaactgcttgtcagcatataagtaggacaataaaaggttttgaaaattggttaaataatccagcaataactaccataatgccacaaagtatgctaagagaaatacaagaaaaaatatggaaaataatgattgaattaattgaatttgatgcaaaacacaccagtgatttcttaaattatataaaagataaagaaaaaatggcaattccttcattacttttgagagaagaaaaagaagaaagaactcctccttattctctataa	MAFSAAFTRSMQEWVEEQKRILELAKKSMESFKDGDRLTLLIASKTACQHISRTIKGFENWLNNPAITTIMPQSMLREIQEKIWKIMIELIEFDAKHTSDFLNYIKDKEKMAIPSLLLREEKEERTPPYSL
contig00007	fig|6666666.251327.peg.402		peg	contig00007_42579_43085	42579	43085	+	hypothetical protein			atgggaggaagttatatccctgaagtaccctttgtacctaccccagaaaatgtagtaagaagaatgctaaaactagccaatttaaaggaaacagatacccttgttgatttaggtgccggggatggtagaatcttatttataggcgctttggaattcaacgcaaataagtgtataggagttgaaattcgggctgattttgttaaaaacattgaagaaaaaattaagaaatataacttagaaaagaaagttcaaatagttcatggtaatttatttgacttccctctgaaggaagcagatgttattacactatatttattaacaagtgtgaatgaaaaattaagatcaaaactagaaagagaattaaagcctggaagcagagttgtaagccatgattttgaa…	MGGSYIPEVPFVPTPENVVRRMLKLANLKETDTLVDLGAGDGRILFIGALEFNANKCIGVEIRADFVKNIEEKIKKYNLEKKVQIVHGNLFDFPLKEADVITLYLLTSVNEKLRSKLERELKPGSRVVSHDFEIPGWVPTKVEEVYDSGRTHKIYLYTIPPVKKPYYF
contig00007	fig|6666666.251327.peg.403		peg	contig00007_43330_43082	43330	43082	-	hypothetical protein			atggaaaagaaggaaaaacaaagagaaaaactttttcaagaacttatctatttacttcaggatgcaaaaaataatttctccttttacgtttctcatggttatttgaacagtgaaggaataaaaattaagatgcagattattaaaaagtatattgaacttcaaaatgagaagactattttaaaatatttaaataaaaatagggaagaagactttattaaacttattaatttggttgaaaactctatttaa	MEKKEKQREKLFQELIYLLQDAKNNFSFYVSHGYLNSEGIKIKMQIIKKYIELQNEKTILKYLNKNREEDFIKLINLVENSI
contig00007	fig|6666666.251327.peg.404		peg	contig00007_43398_43901	43398	43901	+	hypothetical protein			ttggctcaatctctattagatttgctaaaaacaaaaaaatccttaacaataaatgaaatactagaatggagtaaaagtaaaaacgttaataaactagttttgagtacaattataggagaattagacgaaaaaggacttataatacaagttggaagatgggctggttcagaaccactctttcctttacctgaaagaattgaattgaaagaaattaaggaaaaaagtaaagaggaaataaaaaaagaggaaacaatattagaaaaagatcaattacaatatttagataaagttaaggaatatatagcgagatactatagcgtgggagaactacgactaaggttagatttcgcggataaaataaaagaaatagatcctatattaaaaaaattaactgaagag…	MAQSLLDLLKTKKSLTINEILEWSKSKNVNKLVLSTIIGELDEKGLIIQVGRWAGSEPLFPLPERIELKEIKEKSKEEIKKEETILEKDQLQYLDKVKEYIARYYSVGELRLRLDFADKIKEIDPILKKLTEEGLIVWDKEIGTITASEKLVEEYKRQKRFVDYFKE
contig00007	fig|6666666.251327.peg.405		peg	contig00007_44363_44040	44363	44040	-	SSU ribosomal protein S25e			atgggagggaaggggaagaaaggtatatctcaaatagcaaaaagacaggaaagagaattaaagaaagctcagcaaaagaaagctcaagttactgaaaaaaaggagcaaaaacctaaaatgactttaacttcgatggaaacttcattgcttgattcactaagaaaagaaattaaatctatgccttatatttctgcatggtcgattagtcaaaaatatggtgttccgatgggtgaagctaaaagagtattacagatgttagaaagggaaggtttaataaaatatgcttataaacattcacgaaacccaatattcgtagctgcttaa	MGGKGKKGISQIAKRQERELKKAQQKKAQVTEKKEQKPKMTLTSMETSLLDSLRKEIKSMPYISAWSISQKYGVPMGEAKRVLQMLEREGLIKYAYKHSRNPIFVAA
contig00007	fig|6666666.251327.peg.406	K217	peg	contig00007_44421_44735	44421	44735	+	hypothetical protein			atgagtaaaatatctgcagtaatagaaattctggaaaagtatgagaaagagttggaaaaaataaagttatacactgaagaatcaaaattaaagcttgctgaagaggcagaacgtaaagctagggctttatcggaaaaaattatcaatgaatttattgaagaaaataaaattttattaaaaaaagaggaggaggatgcaagaaaaaaggctgaacagatcaaaaagaagggagaaaaagaattagaagaaattaaacaaagaatggaaaataaaataagcgaaggtataaaaattgtactagaaattttattatga	MSKISAVIEILEKYEKELEKIKLYTEESKLKLAEEAERKARALSEKIINEFIEENKILLKKEEEDARKKAEQIKKKGEKELEEIKQRMENKISEGIKIVLEILL
contig00007	fig|6666666.251327.peg.407	K2119	peg	contig00007_44732_45766	44732	45766	+	V-type ATP synthase subunit C (EC 3.6.3.14)		icw(1);V-Type_ATP_synthase	atgagtaatttatatgcttcaaccagagctagagtaaaaaaagcatatcttatatctagagagatattggaaggtttaatagaacaaaaaacaataaatgatgtcttagatatacttaaatctaccgactataaaaaagaaataagcgagttgcctcctaatttcagattaatagatattgagcatgccttaagaagaaatttaataagacattttagtgagttaataatagcttcaaatttctctccattacttttagcatatttctccaaatatttattacataatttaaaagttattattaaaggaaaagctttgaataagaagtattccgagttatataactctataattttagaagctgaagcctttttaggtagaagggatataattattaaa…	MSNLYASTRARVKKAYLISREILEGLIEQKTINDVLDILKSTDYKKEISELPPNFRLIDIEHALRRNLIRHFSELIIASNFSPLLLAYFSKYLLHNLKVIIKGKALNKKYSELYNSIILEAEAFLGRRDIIIKVLEEASLEEAISTLSKYIFGKEIQEAYNLYKEKRNLNVFDIYFDKLLINNIISSLSKIKLEDAKACRDIVGTEVDFYNILAILRSKYLGLDVTFQREIIIPKTYFISQEMLNSLIASEEIESCFQILKNSKYAQLITEEIRTREDLPKLERQFEVYLYKIAYIKFLAGSNNLDLVLAFIKLKEVEIQNLITIMFGIKNGIKSNEIYKMLIL
contig00007	fig|6666666.251327.peg.408	K2123	peg	contig00007_47816_45777	47816	45777	-	V-type ATP synthase subunit I (EC 3.6.3.14)	FIG00140555	isu;V-Type_ATP_synthase	atgggtatagctaagctaagtaaggcttatatcctaacttctaaggcaaatttagataaacttatcagtaaattgatagattttgagtatttccatattgatgaaagcaaagaagaaaaaacagaatatagttcttatttaatacaaaatttaagtaagttcacttctgaagtagataatttgctaagtgaactaaatattaagaaagaatacggggtattggattatttattatctaaagaaaaatatagtaaaaatacctacgagttttcttcaattgaagattttttaaatttttcaaaacaaaaaattaataattttaaaaatatttttctgccttatcttgaggagaaaaggaaaataacaaaggaaattggtgaaaaggaatacatacgtaat…	MGIAKLSKAYILTSKANLDKLISKLIDFEYFHIDESKEEKTEYSSYLIQNLSKFTSEVDNLLSELNIKKEYGVLDYLLSKEKYSKNTYEFSSIEDFLNFSKQKINNFKNIFLPYLEEKRKITKEIGEKEYIRNYLTYLQKLKIPIIKLFGIRNFIVNLVITTEKSLSELQKSIPPEIFILSEKVTEDKYVTLLITKPLFQEKLSRILGSLDLKPIPIKQFYNLNIEEYLNKLNTEINELRKKIEEITTILDKTVKEKYNELLEIYELIYLQYLNSLSLKFSKVTKYFVIVEGYVPEKMRTKLSNYLKDLAYVEYKELSKDEANNAPSLILNKPIVNAFELITYMHGKARYNEIDPTPFIFFFFQVFYGYMFADFGGGLILFILGLLLYFKTLGSLKKWG…
contig00008	fig|6666666.251327.peg.409		peg	contig00008_852_1388	852	1388	+	hypothetical protein			atggaatctggtttattattaagagaaaaagaaatggttaaagaaaaaaggatccccttaatacttttagccaaaggaaacattcctaaggattttcccaaggataagattctagaatattataatttaaaaataaaattggaaaagggtgaagaaatcaataaatcagagtttgaaaatttaaacgaagaaataaaaagatggaataggaatgagtccaacgattcttcttatttcatgcttttaaatatagctgaaaaaattaactccacaggaaaatatttagctgaaattgcttttgaagaattctgttatcctgatattgaagaagcaatattaagtttaacattaagaggttataaatttataatagttattcctatggattatttaaacgga…	MESGLLLREKEMVKEKRIPLILLAKGNIPKDFPKDKILEYYNLKIKLEKGEEINKSEFENLNEEIKRWNRNESNDSSYFMLLNIAEKINSTGKYLAEIAFEEFCYPDIEEAILSLTLRGYKFIIVIPMDYLNGLSQETYNKIEELKTKLNVEIVIAWPYSLNLLLDFIREHLYTFMGR
contig00008	fig|6666666.251327.peg.410		peg	contig00008_1485_2123	1485	2123	+	hypothetical protein			atggcaaacctagaaaagaattgggacaaacctttaagcgagcctgtatctatgagaataaaagattctatatatccaggtccacctcttaaacaaagaataaatcaaataattcatagactaaatatacattcaagtagattaagtgttttacttgaaaggttaagagaaaaggataaaagattatttgaaaaagtagttgatgcttatttaaaacatgatgtagatagagcaaaagtacttgcaaacgaggtagcaaacactagaaaaactataaggttagtcgatggttgtaagactgctcttgaatctgttgctttaagattggaaacaatacaatccataggagatgtagcagttactgtaagcggagctataaacgtaattcaatcaataaga…	MANLEKNWDKPLSEPVSMRIKDSIYPGPPLKQRINQIIHRLNIHSSRLSVLLERLREKDKRLFEKVVDAYLKHDVDRAKVLANEVANTRKTIRLVDGCKTALESVALRLETIQSIGDVAVTVSGAINVIQSIRGKVGGILPELDKELLAINENLTGLLYETEGPSGMIGGYNVTSEEAESILKEAVSVAESRTKERLPEIPLGSNTTLTNKE
contig00008	fig|6666666.251327.peg.411	K743	peg	contig00008_2409_3458	2409	3458	+	Putative membrane-bound ClpP-class protease associated with aq_911			ttggaagcggaagataaaggcataacagttataacattagtagctcccgtaggggcccatgcgacaagtgcaggtgcttacatagctatggcatcgagcaaaatttacatggtaaaaggaacaagcataggttcagctactccagtaggaggaactttagatgaagaaactaaacgtaaggtaattaatgcttttgccaaatatatggaaagcttagctgaagcaagaaacagaaataaaacagcagccattgaaatggttacattaggaaaatcttatactgcagaagaagcctatagattaggattaatagataaagttcttaattctacttcaattactggtgctttagaagagataggtataaaaagtgcaaatataatttatcctgattatgtt…	MEAEDKGITVITLVAPVGAHATSAGAYIAMASSKIYMVKGTSIGSATPVGGTLDEETKRKVINAFAKYMESLAEARNRNKTAAIEMVTLGKSYTAEEAYRLGLIDKVLNSTSITGALEEIGIKSANIIYPDYVSRFMSFISDPEVITFLAFISAIAMIAGIYAQSEILIATGLVGWILTLVGYSLIPAFIGALILIIIGAILLAVELKIGEGLGAIPAGIFMTIGFLLFYIPITPPDIKPGELPSFHFFQIGISQYTIAAIIAILTIVGGLYLHKITQTIKKREKVFDTSLLLNKIGYALTEITPENPGVVNVEAEEWTAESNSYIPKGSKVKVVEIKGNILKVEKVEE
contig00008	fig|6666666.251327.peg.412		peg	contig00008_3747_3866	3747	3866	+	hypothetical protein			gtggtttatgcagaaggcgaagaatggcttgctttagctttggaagagcttaagaaaggagataaagctataatagttaaatttgataaaaatatcctatatataaagaaaaagaattaa	MVYAEGEEWLALALEELKKGDKAIIVKFDKNILYIKKKN
contig00008	fig|6666666.251327.peg.413		peg	contig00008_3904_4800	3904	4800	+	Putative stomatin/prohibitin-family membrane protease subunit YbbK	FIG00000531	ff	atggttcttcttcaaatcttatcaacaccggagttcttattcctagtatttttactaattctatttataataatattcgcaagggctgctattaaaagagtatatgaatatgaaagacttgtagtttttaggctagggaaatatttaggagaaaaaggtccaggattggtggttatcattccttttattgatactgtaaagaaagtagatttaagggagagatttattcaagttacaaaacaaacgtgtataacaaaggataacgcacctgtagatgtagatttcttaatatattacagggttttatctgcctctgattcggttttacgtgttcagagctttgaaggagctgctgtaggaattggtaccactacgttaagagctgtcataggtgatatt…	MVLLQILSTPEFLFLVFLLILFIIIFARAAIKRVYEYERLVVFRLGKYLGEKGPGLVVIIPFIDTVKKVDLRERFIQVTKQTCITKDNAPVDVDFLIYYRVLSASDSVLRVQSFEGAAVGIGTTTLRAVIGDILLDEVLAKRETINQILRSKLDEVTSRWGVKITNVEIREIIPPKQVQDAMILQMSAERNRRALITEADGKKTAAITIAEGEKQATILRAEGERQAAILKAEGFALALDTIFKVAKQLDTNTLTLQYFETLKALAQSPSTKFIFPMEFTSLLTPIQEFVRRATQINK
contig00008	fig|6666666.251327.peg.414		peg	contig00008_4835_4969	4835	4969	+	hypothetical protein			atggtaaagtgtgctgtttgtggaaaggatattgaaccaggcaaagaagttaagaagggatttttaagaaaaaagtactatcatacagaatgtattaaaaataaatttttttattcgggtatactttctgtatga	MVKCAVCGKDIEPGKEVKKGFLRKKYYHTECIKNKFFYSGILSV
contig00008	fig|6666666.251327.peg.415		peg	contig00008_5091_4945	5091	4945	-	hypothetical protein			atggcaaagtacgatggagtgataggaagaagattattagtggtggatgaaaaacccgaagaaataactttagtttttgaagataatagatatctagtaatttacataaaagatggaaaacttcatacagaaagtatacccgaataa	MAKYDGVIGRRLLVVDEKPEEITLVFEDNRYLVIYIKDGKLHTESIPE
contig00008	fig|6666666.251327.peg.416		peg	contig00008_5824_6300	5824	6300	+	hypothetical protein			atgaaaaactttaaaataaacagaaaagttaaagaaggttcttataaattggaggatatttttagtggtctcgaaaattcctggatagtaaaaaacgtccttaaagataaatttgaaaacatgaaaaaaactgtggaaataagagttgtaaggtgcaaaggttatatgtgggttgatgatatcgatggatcaatatatatctgtttagaatatttaaggaaggggaagaaagaatatctgtacttggatcttttgcatgaactaattcatgtagaccaacttaaaagaggtatgaacctttatgatacaagattttcctatatagaaaggcctactgaactggaagcctataagtatacagtggaagaagcaaagaatataggattaagtttggaagaa…	MKNFKINRKVKEGSYKLEDIFSGLENSWIVKNVLKDKFENMKKTVEIRVVRCKGYMWVDDIDGSIYICLEYLRKGKKEYLYLDLLHELIHVDQLKRGMNLYDTRFSYIERPTELEAYKYTVEEAKNIGLSLEEIIEYLHVDWISKEEVLILAKKINLI
contig00008	fig|6666666.251327.peg.417	K4479	peg	contig00008_7449_6349	7449	6349	-	DNA polymerase IV (EC 2.7.7.7)	FIG00023943	isu;DNA_repair,_bacterial	atgagaataatagcatgcatagatttagattatttttatgcacaatgtgaagaaattctaaatcctagtattaaagataaacctgttatagtttgcatctattcaggaagaggagaagaaggaggagctgtagctacagcaaattacattgctagaaaatatggagttaaatcaggcatggctattagtagagcaaaaaaactcctagaaaaagttgaagcattttttatacctgctagaattgaaatttatgaaaaaatttcttcaagaattatgactattgtgcaaaaatatggggattcttttgagcaagtaagcattgatgaagcattccttgatataacaaaaatttctaatgaaagctacgaaaatggttttgaattaatgaaaaaaatgaag…	MRIIACIDLDYFYAQCEEILNPSIKDKPVIVCIYSGRGEEGGAVATANYIARKYGVKSGMAISRAKKLLEKVEAFFIPARIEIYEKISSRIMTIVQKYGDSFEQVSIDEAFLDITKISNESYENGFELMKKMKEEIYNKEGLTCSVGIGPSKAIAKIASGINKPNGLTLVKPEDIPKVIWPLPVNELLGVGSKTENIMKKLGIKTIGDLANYDPLKLISVFGKKIATYFILASQGKDVEPVKPAEQNKQYSRMITLKESTLNYKEILPYLDTLAKELSSELKYNKVLAKGIGIIAILDDFSTVSKSTILNSPTDSYEEIKEISEKLLRELIPKCNKLIRRLSLRAYNLMYMNKSLSLLEYLTPSQS
contig00008	fig|6666666.251327.peg.418		peg	contig00008_7739_7446	7739	7446	-	hypothetical protein			atggctttcgaatacgaaactgcactagcattaatttttccttttataataggattaataataggatacattttaaaacatgctttaaaaattttaggagctgtaattatcttagtattacttctcttaatctttggatatataaatgtttctttgattgaatttttctttaaaaacctattaaattatggagaaagagctattgaagctgccagagcagttggtaatattttaccggcttcctcattattgtttttacttggagtagcaataggatattttttaagtaaatga	MAFEYETALALIFPFIIGLIIGYILKHALKILGAVIILVLLLLIFGYINVSLIEFFFKNLLNYGERAIEAARAVGNILPASSLLFLLGVAIGYFLSK
contig00008	fig|6666666.251327.peg.419		peg	contig00008_8734_7781	8734	7781	-	bll1026; hypothetical protein			atggataggcttaaagcattagaattcgaaggaattaagggatggattaattcaaatgaattaaagttaagtgatttaataggaaaagttgtatttttagatttttggacttatacatgtattaattgcagaagaacgctgccccatttaaaacgtttttataataagtataaaaaatatggttttgttttgataggcatacatactcctgagttcagtttcgaaagagaaagaaattgggttgaaaaggctgtgaaaaaattaggtatagaatatcctgttgcattggacagtgataatataacttggtttaaatacggaaattcgtactggcctaggcaatttataatagatcatgaaggttatatagtttacgagcatattggagaaggagattac…	MDRLKALEFEGIKGWINSNELKLSDLIGKVVFLDFWTYTCINCRRTLPHLKRFYNKYKKYGFVLIGIHTPEFSFERERNWVEKAVKKLGIEYPVALDSDNITWFKYGNSYWPRQFIIDHEGYIVYEHIGEGDYEEIEEEIIRNLKKINPSINEEAEKVEPEWFLQIGWHRITPEIYLGYYRMNAYQHQIFPYENFNYKEIEETKMHRVHLIGKWMVYDECLTYLGGEAKLKLRFYAKNVYVVLNSLNNFPCKLKIYLDGKTPNEDFLSDAKIVNGEAILNIDMPDMYHLLKLKKPEEHVIELIPISKGLSFYTFTFG
contig00008	fig|6666666.251327.peg.420	K3855	peg	contig00008_9023_8727	9023	8727	-	Ferredoxin-like protein		idu(1);Acetyl-CoA_fermentation_to_Butyrate	atgagtgaaaagaaatatctaaacgtatctgaaagattggctttaacttcttataatccagataaggaaagtcatatttttgttgatactgaaaaatgtttatcttgtccaacatatgcatgtttatatgtatgtcctgccaaagtatatgaattaagagacggaaaaatacactataattatgaagcatgtatggaacttggaggatgcattatagcttgtcatcaaatgggcaataaagctattaaatggagatacccaaagggaggatatggagtaatattcaggtatggatag	MSEKKYLNVSERLALTSYNPDKESHIFVDTEKCLSCPTYACLYVCPAKVYELRDGKIHYNYEACMELGGCIIACHQMGNKAIKWRYPKGGYGVIFRYG
contig00008	fig|6666666.251327.peg.421	K313	peg	contig00008_10300_9020	10300	9020	-	Probable electron transfer flavoprotein-quinone oxidoreductase FixC (EC 1.5.5.-)	FIG00001488	icw(1);Acetyl-CoA_fermentation_to_Butyrate	atgccagatgtagatgttgcaatagtaggtgcaggcctagcaggcttatctgcagcatataaattagctaagaatggtttaaacgttctagtaatagaaagaggaccctatcctggttccaaaaatgtaagcggtggtagaatgtatttacatgcaataagaagattaataagagaaattcctgtagaaaatatgccttttgaaagatttgttgtaagagaatgcataacgtttgtaggagaagattcctacgtaacattagaattgaaccaatttaaagttaaacaatacacaagcggtatagttttaagagcaaggttcgataaatggttcgctagtttagttgaagaaaatggaggtgtgattgtaaccaataagagagtagatgatttgttattt…	MPDVDVAIVGAGLAGLSAAYKLAKNGLNVLVIERGPYPGSKNVSGGRMYLHAIRRLIREIPVENMPFERFVVRECITFVGEDSYVTLELNQFKVKQYTSGIVLRARFDKWFASLVEENGGVIVTNKRVDDLLFENGKVTGIIAEGDQITANAVIIAEGANSFLAEKYNLRKSFSPKSMTVAAKGIIELGEDEINKRFNLKNREGVAHAFVGITKGVQGGGFIYTNKDVVAIGVVCLLESLVKNKISIADLFEYYRLHPAIQRYIEGGKLIEYSGHLTPELGINMMPKIVSNGLLIAGDAAAFFLEGGPILRGMDFAIESGSLAAETLLIAHKRKDFSEKTLSIYLELLNNSFVLRDLKRYKNAPKFMNNPRLYTIYPKLINEIYKQIMHIDGSTKPLLG…
contig00008	fig|6666666.251327.peg.422	K797	peg	contig00008_10299_11189	10299	11189	+	Spermidine synthase (EC 2.5.1.16)	FIG00000642	isu;Polyamine_Metabolism	atgttatctaaaacaaaaataatttatttatgtaatatttttatggaatatttcagtcaacctgtatcaaaaattacaaaattattgatgggtataaaagaagaaaagataaaaataaaaactaaatatcaaaattgctcaattattgaatttttagaatatggtttagcattggtattagatgaacttgtacaagttagcgaggctgatgaatatatatatcatgaaatgttagttcatccatgtctaataacgcacgataatccttctaaggttcttatcataggaggcggagacggttgcgctttaagggaagtaataaaacattccataactaaagtaactcttgtagatatcgatggtgagcttgttgaaatttgtaagaagtatttaagtaaa…	MLSKTKIIYLCNIFMEYFSQPVSKITKLLMGIKEEKIKIKTKYQNCSIIEFLEYGLALVLDELVQVSEADEYIYHEMLVHPCLITHDNPSKVLIIGGGDGCALREVIKHSITKVTLVDIDGELVEICKKYLSKLNERAFEDKRVELIIMDGKDYVEKSKEIYDCIILDLTDPFGPEISKELYSYNFYKKLKNILDNKGIIVTQAGSSFYFPEVYNDVLKNISENFNIVREYNVWIPSFGYNCCFIIGSDYYDPLKLTLNEIDEKINKRKIKTKFYNASMHYHILRIPVLKPNKKLS
contig00008	fig|6666666.251327.peg.423		peg	contig00008_11403_11170	11403	11170	-	hypothetical protein			atggctaaagttattaggaacaacgaagagttcctaacttatttaatctcgttaaatcctgatgaaggaattaaaatacgtttaaaagataaagagattataataacaaagcctgatgttaaatattgtattttaataaagaataaaataagggattataagtacacttcaaatccagaagaaattataaaaattttagatttaaaatttcctattaagatagttttttattag	MAKVIRNNEEFLTYLISLNPDEGIKIRLKDKEIIITKPDVKYCILIKNKIRDYKYTSNPEEIIKILDLKFPIKIVFY
contig00008	fig|6666666.251327.peg.424	K1883	peg	contig00008_11430_12632	11430	12632	+	Cysteinyl-tRNA synthetase (EC 6.1.1.16)		idu(1);Conserved_gene_cluster_possibly_involved_in_RNA_metabolism idu(1);tRNA_aminoacylation,_Cys	atgcttaaaatttataatcgtttttcaggtaaaaaggaaaaattaaaggttagcaaagatgtaaaaatttttgtttgtggacctacgttatatgaccaaattcatgtaggaaatttccgtgtaatcttatacacagatatcttgctaagatattttaattttataggtttcaactcgttggctattttaaatttaactgatatggatgtaaaaataattgaaaaagctaacagtgaaggaaaatcttctaaagaagtttcagaatattattataattttcttttagaagacttcaaaaaattaaatttatttaatttatataaaattgtaaaaacatctcaatatatctctgattcaattaatataattaattttcttttggaaagagatcttgcttat…	MLKIYNRFSGKKEKLKVSKDVKIFVCGPTLYDQIHVGNFRVILYTDILLRYFNFIGFNSLAILNLTDMDVKIIEKANSEGKSSKEVSEYYYNFLLEDFKKLNLFNLYKIVKTSQYISDSINIINFLLERDLAYRIDKDIYCDLSKSKYLGKLSGLSFEEIRKRIYEPHPLKRNDFDFRLWINLQDEKHSLNTELGKGIVGWHLQDFSVISKEFNGNYDIHVGAKELIYPHHEFIMSLGEYYYNKYPIAKYFLYTGLVKYKGEKMSKSFKNCIYINDLLNEYDVDSLKLYILSKKYKKDFEFDFNSLKYFNKLKEYLKNIKINKTNLENKKVFNKLKEYIFNFIKYFEDDLNTSKCIETWIDFKRFIESENLDDNSTELVKIGYKIFSKLTGILENRFSIE
contig00008	fig|6666666.251327.peg.425		peg	contig00008_13550_12606	13550	12606	-	hypothetical protein			atgcttatattaaactataaacaagaatttttggaagaaatgacaaaaatttataatgagaataaaatattcgatcctgattttagacctttaagcatttatgaatttaaaacaaaattcattgacttaccttacattaaaccagaatatattttcatagccaaagaaggcaataaaataataggttatgtaatatcagattttgataagcttgtcgagaaaaaatttaagaaaagaattttaataatcgattctctggttgtagaaagagagagattatttgaagtaggtagtttactgattaaaaaattagaggaaaaggcaaaggaaatccaagcccattttatacaagcccattttatagattcaactaatacgtatgaaaacaaattttatttg…	MLILNYKQEFLEEMTKIYNENKIFDPDFRPLSIYEFKTKFIDLPYIKPEYIFIAKEGNKIIGYVISDFDKLVEKKFKKRILIIDSLVVERERLFEVGSLLIKKLEEKAKEIQAHFIQAHFIDSTNTYENKFYLENGFLLDKKWYYLETTTQNFGIPDLPKGYRWVYLENYEIIRKWVKCYNEAFKEHYGMRPLRINELKSYYKEEGFDPTGYFGIYDEEKNLVIGECSCEIDPLFNKYKKIKRGIIWTLGVLKEYRGKGFGKKLLRKAFNWFHSKGIERIAIHVEEDNKAAYDLYSKHGFEIKRYRLFYTKSIF
contig00008	fig|6666666.251327.peg.426		peg	contig00008_13565_14062	13565	14062	+	hypothetical protein			atggaaaagaatttatctattccgttaaacgaagcttataaaaacgttaaaatcattgcttcaacgaaaaactgtaaaatagtttacgatgaaccttataaaatgctaattttaatacatggacactatactttacttccctctttaaatattaaaaaaatattaagaataaaatttttagaaaataaaatttttgtaaattatgaaattcctaaaagtattaaaattaccgatgggctagttttttgctttcttttaatactcttaatagtttcctatttttatttttcttattttatagcggaaattcaaagttctttgccacaaattccttctaattctccatttggaggatatgaatcgttgttaggaatgttaaaactcattgaagttttgata…	MEKNLSIPLNEAYKNVKIIASTKNCKIVYDEPYKMLILIHGHYTLLPSLNIKKILRIKFLENKIFVNYEIPKSIKITDGLVFCFLLILLIVSYFYFSYFIAEIQSSLPQIPSNSPFGGYESLLGMLKLIEVLILLGIIFVILLLPLSFIKYRMAKRFVKEFLSYI
contig00008	fig|6666666.251327.peg.427	K7739	peg	contig00008_14106_15554	14106	15554	+	histone acetyltransferase, ELP3 family	FIG00108043	ff	gtggcagttttaaagcaaaaggagatcaaaaagccaataagggctgcatcaggaatttcagtgatagctgtagttacagctccttttgattgcccagctaaatgtacttattgttttggcggacctaattatggcgcccctaaaagttacataataggcgaacctgcaataaatagagcagcccagaacgcttttaatccttattttcaaacacaagacagattaaaacaatatatattatctggacactttccttcaaaatcccaaataatagtggtaggagggacatttacagctttaccaaaggattatagaaaatggtttatatcacaatgcataaaagctctaaatgattttcctaaagtaaactaccaagaaaatgtagatccttattatgaa…	MAVLKQKEIKKPIRAASGISVIAVVTAPFDCPAKCTYCFGGPNYGAPKSYIIGEPAINRAAQNAFNPYFQTQDRLKQYILSGHFPSKSQIIVVGGTFTALPKDYRKWFISQCIKALNDFPKVNYQENVDPYYEIKRNEKALIRCVGISIETRPDWLDEMILDELLNLGVTRVEIGVQSTFDSILERVKRGHGIKEVIHATRLLKDAGFEVCYHMMLGLPGSNKQMDIESFKTIFYDSRFCPDMIKIYPTLVMPGSELYKEWLEGKYKEIKEEDVIEILEEVTKFLPPYVRVNRVQRDMPSQIIIAGIKRGDLREYANKILKEKGIRCLCTRCREVGIRIVKEKFNPDNSKVKFIRRDYYASEGYEHFLSFEDEDLTLIGYLRLRVPKNPWRKEAKNAGI…
contig00008	fig|6666666.251327.peg.428	K797	peg	contig00008_15554_16552	15554	16552	+	FIG146085: 3'-to-5' oligoribonuclease A, Bacillus type		ff	atgcgcttaaaatttttcagatttattaaaatcttatttaaaaagaaaaaaatccctaagatattaaatgaatatattgtaatagcccatgatgatgtggatggaacagtatctgctgccttaataaagagaaaatataaagatgtttattttttaccttcggttcctagagaagtaatcttcgatcttggaaagctaaaggtggaaaataaaaaaatatttatttcagatttatctcccaacgatgatcttcttaatgaattggataaaaatctttccaagttaattaagaataataatgaaataatttggatagaccatcatacatggtctgaagaagcaatacagatagcttcaaagtattccaagctttttgttgagagaactaaaagtgctgct…	MRLKFFRFIKILFKKKKIPKILNEYIVIAHDDVDGTVSAALIKRKYKDVYFLPSVPREVIFDLGKLKVENKKIFISDLSPNDDLLNELDKNLSKLIKNNNEIIWIDHHTWSEEAIQIASKYSKLFVERTKSAAEAIAKVLELNDEVSLKLVEIANDADTASYSLEDTIIINRSLRYKARINYIVDALSEGRINDEKILKWAKKEAKNEEKIKEVINTLPVLKTKNGHTYTIIDIRKIKNKLPGSLVAKYASMEKNLDFTVVIYPRLNVSFYAGMNKNINLLPIAKKYNGGGHPFACGCMPKLSFKSKLLVKFLKRYVPKEIKEVINTVNELV
contig00008	fig|6666666.251327.peg.429	K3186	peg	contig00008_16549_17118	16549	17118	+	3-polyprenyl-4-hydroxybenzoate carboxy-lyase UbiX (EC 4.1.1.-)	FIG00000573	isu;Ubiquinone_Biosynthesis_-_gjo	atgaagagaattgtaattggaatctctggcgcttcaggctcaatttatggtataagaactttaattcggttaaaggaattaaaccatgaaagatatttagtaataacaagtgcagcatggcaagttataaaagatgaattaaatctttccaaagaagaagttataagtttggctacaaaatactatgaagaatttgatttcactgcacctatcgccagtggctcgtatcccactgatggaatgataattgctccttgctcgatgaaaacagtcgcagcaatagctaacggaatttcgaataatttgcttttaagggcagcagatatttgcataaaggaaaagagacctttggtgttattaataagggaaaccccattgagtacaatccatcttaaaaat…	MKRIVIGISGASGSIYGIRTLIRLKELNHERYLVITSAAWQVIKDELNLSKEEVISLATKYYEEFDFTAPIASGSYPTDGMIIAPCSMKTVAAIANGISNNLLLRAADICIKEKRPLVLLIRETPLSTIHLKNLYILSKIPTITIFPPLPAWYSKPVDLIDVVDQSIARALRYLGIEDPKLRIWKGYED
contig00008	fig|6666666.251327.peg.430		peg	contig00008_17880_17143	17880	17143	-	COG1801: Uncharacterized conserved protein			gtgataataaaaattggttgttgcggatttcaaaagaaaagagaaatttactatgaaaattttaaattagttgaacttcaagaaacattttacaaaataccttcaatagatagaatgatgcaactgagaaaagaagcaccaaaggattttgagtttacatttaaatgttttcaggggataactcatgaagtaagttcacctacatggaaaagaagtggtataaaaaatttagaagaattaaaaaacaaagttggttcattaaggttaaccaaagaagtaatggaatattggaaagagcaaataaaaataagtaaagcgttgaactcaaagatatgcttaatccagcttccttcaagttttaaagataatgaagaaggtataaaaaatgcagaaaatttc…	MIIKIGCCGFQKKREIYYENFKLVELQETFYKIPSIDRMMQLRKEAPKDFEFTFKCFQGITHEVSSPTWKRSGIKNLEELKNKVGSLRLTKEVMEYWKEQIKISKALNSKICLIQLPSSFKDNEEGIKNAENFFYGIERNKLEIAIELRGWNRENILKLCKKFNLIHCVDPLKEEATYFGINKIAYFRLHGLGKTMYKYKYTDNDLKNLLNIIKKLELNEVYILFNNIYMYEDALRFQRIVSSNL
contig00008	fig|6666666.251327.peg.431	K6878	peg	contig00008_17934_18263	17934	18263	+	Methionyl-tRNA synthetase (EC 6.1.1.10)		idu(1);tRNA_aminoacylation,_Met	atgaatgaaataactattgatgaattttcaaagctagatataaggataggtaaggtggtagaagcaaaaagagttgaaggaacatataaattattattactaaaagtaaatttagggaatgaagtaagaacaatagtagctggaataggtgatcaatatgaaccagaatttctccttaataaaaaagttgttgttttagctaatctaaaaccaaaggtaataagaggtatagagagtcaaggtatgattttatgtgcagtggatgaaaaccaaaacgtttatccattgaccacaatgggagaagctaaggaaggttctaaagtttattaa	MNEITIDEFSKLDIRIGKVVEAKRVEGTYKLLLLKVNLGNEVRTIVAGIGDQYEPEFLLNKKVVVLANLKPKVIRGIESQGMILCAVDENQNVYPLTTMGEAKEGSKVY
contig00008	fig|6666666.251327.peg.432	K2523	peg	contig00008_18358_19134	18358	19134	+	Octaprenyl diphosphate synthase (EC 2.5.1.90)		isu;Proteorhodopsin isu;Polyprenyl_Diphosphate_Biosynthesis isu;Isoprenoinds_for_Quinones	gtgtctttatttgagaaatttattaacaaagaattggaaaaacataaaaactcttctttttatgaatctttaatttacgctttaaggggaggaaaaaggttgagacctataattttatttttgactgccgaaactttaggtattcctaaagaagactattatccagctgcctttgctatagaacttattcatactgtttcccttattcatgatgatatgctggatagggaaatttatagaagaggttcaaaggcttattatttagtttacggtgaggagcaagctatattggtagcagattatactttatctttggttttagagttgacaagtagatataaaaataagaatgtagctttaatactagcagatacggttaaagctatgagtgagggtcaa…	MSLFEKFINKELEKHKNSSFYESLIYALRGGKRLRPIILFLTAETLGIPKEDYYPAAFAIELIHTVSLIHDDMLDREIYRRGSKAYYLVYGEEQAILVADYTLSLVLELTSRYKNKNVALILADTVKAMSEGQLLEVKLRNENEIKWEEYFKIIQNKTASLFEASSRIGATLATENEFYIETASFFGRYLGLAYQIYDDLRDWDKKEYVQKLKIENKKDFLNEKLSMYLDLSKRALNKLPQNNIRNILEGFIDLVIKT
contig00008	fig|6666666.251327.peg.433	K61	peg	contig00008_20447_19146	20447	19146	-	Tryptophan synthase beta chain like (EC 4.2.1.20)	FIG00011422	isu;Chorismate:_Intermediate_for_synthesis_of_Tryptophan,_PAPA_antibiotics,_PABA,_3-hydroxyanthranilate_and_more.	atgaaaatatcccaaataaatttaagtatagatgaaataccaaggtattggtataatatcattccagatttgccagaaccattgcctccccctaaggattataatgacggattttccagattggaatttatgaataaagttatgattaaggaatgcctaaaacaggagtttgaaagttcatcttggattaagattcctgaagaattactagaaatttatattcatataggaagaccaagaccattatatagagcctttagattagaagaaagacttcgtttaaaaaaagtaaaaatattttataaaagggaagatctttcacctcctggatcacataaattaaacaccgctatagctcaggcttattacgccttaaagcaaggaattgaagaattggtt…	MKISQINLSIDEIPRYWYNIIPDLPEPLPPPKDYNDGFSRLEFMNKVMIKECLKQEFESSSWIKIPEELLEIYIHIGRPRPLYRAFRLEERLRLKKVKIFYKREDLSPPGSHKLNTAIAQAYYALKQGIEELVTETGAGQWGSALSYAAKMFNLKCTVFWVRNVYEWKTQRRILMKLYGANVYSSPSNLTEVGKKYLKENPNHPGYLAIAISEGLEYASKSEKRAYALGSVLNHVLLHQTIIGLETLEQFKKLDIMPNLIISCLGGGSNFGGIILPFVREKIKKNLDIEFLAIQSEASPNLIKGKYEYDFGDAAELTPLLKMYTLGHKYEAKEIKGDGLRYHAAAPIISLLRHLGIVNAKYYPIDEKEIFEAAKLFLETEGWLVAAESAYAVKGCIDEA…
contig00008	fig|6666666.251327.peg.434		peg	contig00008_20646_23648	20646	23648	+	Kumamolysin			atgagtaaaactatattaatttctcataatagatatttgccttttatttatatttctccaatctcatatgaaccaagttattttttggaattttataatataagcgctcttcatcaagaaggatttaaaggagaaaatagtagaatagtaatagttatagcttatggtaatgataaagcattagaagatctttacgctttttcccaaatgaataatcttccgaacccagatttgagaataatttatcctagtggtaaacccatcgaatctaattatacatggaaaatattgacaaacttagctttacaatggtcccatctaatatctcctttatctaaaaaagtattaattgtagcaaagaatgatacgtctgatttagaaaatgcgataatttatgct…	MSKTILISHNRYLPFIYISPISYEPSYFLEFYNISALHQEGFKGENSRIVIVIAYGNDKALEDLYAFSQMNNLPNPDLRIIYPSGKPIESNYTWKILTNLALQWSHLISPLSKKVLIVAKNDTSDLENAIIYALNNFPSSVIVLPFGRAESTFSNSTLNYLSYLFKESTKFGSIVISPSGDLGNKLTFYPSSDPYVLSVGSTIRINNNELGWNSSGGGYSNYFNSPQWQKSSKVSNAKRAFPDVSFDVGGYKVYVDGNFINVAGPSPSSVIFSSIISLINYKIKNINFLLYQIGSSNYYNNIFNDILLGNNGYNAKLGWDAVTGWGSPKVYNFVKFLSNNIATVTIDYKGSKYSPYIKINGYEYEIPESFNFILNSTQTFEIQEIIEGNLDRFVFTNWS…
contig00008	fig|6666666.251327.peg.435		peg	contig00008_23700_24239	23700	24239	+	hypothetical protein			atggtttttggtaaaaagatagttttagaaccttcggctgagatatgtatcccttgtagaggagctaagttattatgcggaaggagttattgtcctattttaataaaaaatatcaaactcgtaaaaaatatagaaataaataaaaaaataatagaaggatcgtcccctccctcagtatttgtaggaagaattaattatcctaaagttgcagttggtcctttggtccctccttactttggtaacacaaagatttttgattatcctgaagcgtggaataacttaaaaatagaagatatattaaattatagaatatcgttggttagaagttataagtttgttaaagtagaatccattgaagatccttatgtattggctttacatgaaattgctttatcttat…	MVFGKKIVLEPSAEICIPCRGAKLLCGRSYCPILIKNIKLVKNIEINKKIIEGSSPPSVFVGRINYPKVAVGPLVPPYFGNTKIFDYPEAWNNLKIEDILNYRISLVRSYKFVKVESIEDPYVLALHEIALSYIPVNMHVELKKNPSKIPLFDDILPPLGPSSLLDRFKILSNIKTDKK
contig00008	fig|6666666.251327.peg.436		peg	contig00008_24311_24943	24311	24943	+	hypothetical protein			ttgtcaagaattgttaaagtttttagtctaggaatgcttggactaaaaaagaatagaaaattagttcctacaagatggagcataactgctgtggatgatataatttctaaggatttgattaaaaaaattaagcaatttaatatgatagataaagtaagagtatttatttataacaaattcatgaataactttgttataattctttttccttccaaatggatgtatgaatggatagaagcatggtatcctaagactacttggaatctttatggtaaagaaattgaagttgaatcagatcatgaattaagctcaggtaaaactagatattcgaatttaggcggttgttattatgcagtaagacttgcagtaagtgaatatttaataagagaaagaaaacag…	MSRIVKVFSLGMLGLKKNRKLVPTRWSITAVDDIISKDLIKKIKQFNMIDKVRVFIYNKFMNNFVIILFPSKWMYEWIEAWYPKTTWNLYGKEIEVESDHELSSGKTRYSNLGGCYYAVRLAVSEYLIRERKQAGVLAIREILPGFITSIGVWFVRETLREIFRKNDYKEFEDLKEAINYSLNYLLTDKEKIINSSYILKYLLKYSTFIF
contig00008	fig|6666666.251327.peg.437	K6988	peg	contig00008_25629_24946	25629	24946	-	NADPH-dependent F420 reductase			atgaaaatagctatattaggaggaacaggggaatttggtgaaggcttggctataagatggtcaagagcgcatgaagtaataattggttcaaggtttaaagagaaagcagaaaaagaagccaaagaatatgtaataaaagctgcctcagcttatttagaagaaatgaaaggtaatattactggaatggaaaattcggaagctgcttcaactgcagatgtaatagttttaactattccggcccaatacctttatagctttttggaaggattaaaagagaaaataaacagagaagcaataataatttctcctgtagttccaatagcaaaaaaagatttgaaatttatctatgatcctagtataataaggcaaggcgctacttcagctgcagaagaaatagca…	MKIAILGGTGEFGEGLAIRWSRAHEVIIGSRFKEKAEKEAKEYVIKAASAYLEEMKGNITGMENSEAASTADVIVLTIPAQYLYSFLEGLKEKINREAIIISPVVPIAKKDLKFIYDPSIIRQGATSAAEEIAKILQTDKVIAALHTIPAKKLADPYHRLNYDVPFCTDNKNIIDKFIKLIKDLSIHLNPLYVGGLDLANLIESLTLTILNISINSKIWNLSIKFVE
contig00008	fig|6666666.251327.peg.438		peg	contig00008_25872_28508	25872	28508	+	putative ABC transporter integral membrane protein			atgaatatttttaaaatagtttatcgaagatttacaagacgttttttattttttagtggaataataatcttagcaataatcatttcaataattttcaccggggtaaatataggaggacatttagcaatgataagatcattaaatgaaatcttagaagaacaaatcttcgtagatataaccattagttatcttataaccaatgaagataaaattaacagtgtaatagaggaaattaatggaattgcgggggtttataaagtagaaccgatattggaattttcgataaaccaaacaaccaactctgagcattttttttttgctataaaggatgatagcttgttttatattaaactaggtttacttcctcctaaacaatatgaagcacttttagttttagca…	MNIFKIVYRRFTRRFLFFSGIIILAIIISIIFTGVNIGGHLAMIRSLNEILEEQIFVDITISYLITNEDKINSVIEEINGIAGVYKVEPILEFSINQTTNSEHFFFAIKDDSLFYIKLGLLPPKQYEALLVLANEFVTSKLQISNTLNIGNVTIFIKNVIIGEPKAFQYFRTGSILYYIISYDSFLKEFLQKINQFERRPVYHLNVFLDRSLVIDVSDLEKTKKILTDINSQVINIIKKYGFAHDINNRLLNTIDSISVNYTGFLLLFTFLSLPLIFVSWYLGSSLSDLIYSLNKREMSLFKIRGFSRGRLFMLYSIETIMVILLGIILGYFLSSIILSFSFRVSIYDVVKILISNQIAFIITLIFSMIISFLVFIPPLKRVLNIPILHGLYGETYEHL…
contig00008	fig|6666666.251327.peg.439	K23	peg	contig00008_28505_29380	28505	29380	+	Lipoprotein releasing system ATP-binding protein LolD	FIG00000771	isu;Lipoprotein_sorting_system	atgaaaggtatcgatgtccatgttaaaaatttaataaaaatatataaaactggtaaggtagaagttcaagctttaagaggagtcaatttagatgttgaaagtggcagtattgtagcaataataggtccaagtgggagtggtaaaactacgttacttaatttaataggtggtttagattatcctacaggaggaacggttaaggttggagatatagtagtatctaatttatctccttcacaactaataaattatagaagaaaatatgtaggtttcgtttttcaattgtttaatttaattccagatttaactgtggaagaaaatatagaattgcctatgataagcttgggtgtacctaaacaaaaaagaaaggatacaatagaaatgttattggacatatta…	MKGIDVHVKNLIKIYKTGKVEVQALRGVNLDVESGSIVAIIGPSGSGKTTLLNLIGGLDYPTGGTVKVGDIVVSNLSPSQLINYRRKYVGFVFQLFNLIPDLTVEENIELPMISLGVPKQKRKDTIEMLLDILGIKNKRYQFPSELSGGEQQRVAIAVALANDPPLILADEPTGELDSANTRIITDYFSKINQEFKKTIIIVTHDPNVTKIAHEIYRIEDGMIKGRFIPSQVYSTTSASYSEYIRKRIEELDEQLRKLDEEFKQGRIDSDKYIEDKIRLKQRKQILLEELQ
contig00008	fig|6666666.251327.peg.440		peg	contig00008_29872_29483	29872	29483	-	hypothetical protein			ttgataggttggttattagcatacgtatggagctcttttaaattccaaagactttacaatgatgttttattttctgtagtaggcataattttcctagcatcaatctttttacccctgttatatgctgcaatgatggaattggttggtttcactttactttatatttctataagaaaaccgacaattaaactattaagaataatattaaaggaggaaattaaaaaatcccaatcaaaaaaacaagaaattgaaagattaaaacaatatttacaaaaacttgaaataaaaaagaaaaataacataataaaagaaaacgaatataaatacttaaaaactgtatatcttaaaaaaattaaggaaataaaaagactcaataaaattgcttcttaa	MIGWLLAYVWSSFKFQRLYNDVLFSVVGIIFLASIFLPLLYAAMMELVGFTLLYISIRKPTIKLLRIILKEEIKKSQSKKQEIERLKQYLQKLEIKKKNNIIKENEYKYLKTVYLKKIKEIKRLNKIAS
contig00008	fig|6666666.251327.peg.441		peg	contig00008_30086_29955	30086	29955	-	hypothetical protein			atggtaagtgaactttcaaacataaagaaagaattgaatggtttagataacattaaatattttgcaataattaacattgttgtctcagcttcctggctaatggtcagtgtattttataatgtaacatattaa	MVSELSNIKKELNGLDNIKYFAIINIVVSASWLMVSVFYNVTY
contig00008	fig|6666666.251327.peg.442		peg	contig00008_30142_30786	30142	30786	+	hypothetical protein			atgtttgatttagtaatattaaccgttattatatcgataagcggtgcactatcgcctggtcctttaactgtagcaactattgctacaagtttaaggaaaaattggaaagtaggattattagcagctttagggcatatgagtgttgaaattccttatgtagttatgttaatttttgtttatgataaaataagtgttttcttatcgaattctttagtaaaattcttttttattatttttataataatttttatattattatttgcttttctaactataaaggaaagcttttcaaaaacaaaagtcgaaacaaaattagaaaaaatttataatccttttttaataggtattatttttactatattaaatccttattttcttttatggtgggctacagtaggc…	MFDLVILTVIISISGALSPGPLTVATIATSLRKNWKVGLLAALGHMSVEIPYVVMLIFVYDKISVFLSNSLVKFFFIIFIIIFILLFAFLTIKESFSKTKVETKLEKIYNPFLIGIIFTILNPYFLLWWATVGFVLIKIIIESSNWLLFFIVMYTAHVWLDYAWLTGLASIASLSTNFLGSKSYRTIMLFLGIFLVYLALGIFLAEFFKIKIIF
contig00008	fig|6666666.251327.peg.443	K3151	peg	contig00008_30811_32235	30811	32235	+	tRNA S(4)U 4-thiouridine synthase (former ThiI)		isu;Thiamin_biosynthesis isu;CBSS-393130.3.peg.794	gtgaaaacgattttagttagacttagtggtgatgtaacttatagaaaaagaaaatctagattattatttgagagattagtattaagaaatataaaagaagctttaaaaaaagaaggtttaaatgctaaagtaaaatgggaattttcgaggattttaatagaaggagaaattaataatttggattttttgaaaaggatttttggcattagtagcttttcaccttcaataaaaatcgattttaaaacattggatgatttatctgaaaaaattaaggaaatttataaagaaagagttaaaaataagacttttgcaattagatgttcaagggttggaaagcacgaatttaattcacttcaagctgctgaggctataggttcaaaaatttaccccttttccgca…	MKTILVRLSGDVTYRKRKSRLLFERLVLRNIKEALKKEGLNAKVKWEFSRILIEGEINNLDFLKRIFGISSFSPSIKIDFKTLDDLSEKIKEIYKERVKNKTFAIRCSRVGKHEFNSLQAAEAIGSKIYPFSAGVNLENPDLEINVEIRGNKAFVFEEKIKGAEGLPLGSGDKLLSLFSGGFDSPVASWYIAKRGCPVDFIHFSMGSLNDVREVFLVAKFLSDNWFYGHKAKFYVVKFHSIIKEIMKSLEPKIWQVALRRAMYLASEKIALEKGYESLITGESIAQATSQTIRNIRAAEEGISLPILRPLIGLDKREIIEISKRIGTYDLSLKVEELCAIAIGPLTPRVDLNKFRYDFAKIEKSIEEALKSLIEVSLDKSKEEIEDLFKEEEFTISFIP…
contig00008	fig|6666666.251327.peg.444		peg	contig00008_32374_32228	32374	32228	-	hypothetical protein			atgtgttattacacagatgaagaaaagttaatagtagcatcggaaccaatagaagaagaaggatggaaagatttgggcaataataaatttttagaaggatttgtaaaggatgataaaatctattatacaataaatgaatttatttag	MCYYTDEEKLIVASEPIEEEGWKDLGNNKFLEGFVKDDKIYYTINEFI
contig00008	fig|6666666.251327.peg.445		peg	contig00008_33026_32355	33026	32355	-	hypothetical protein			atgtgcagattattttgtgttttaagcaaaaataagttaaacttaagctattatttactagatgcaaagtattcaatattaaaacaagctgaatatgaaaaacaagaagatggttggggtttagttatttataatgggcgaaatccaagctttgttataaaaagcataaagcctgtttatgaagaaaaggatagattaaaaagcatcatttttgatgcaaaacttgcattattctttgttagaaaagcaagtaacccaaggggtatagataaaaagttgctcatgaatatagaagctacccagccattttattttcaaaatatttccttcgaacataacggttctatcgaaattccagatgaaataattcaaagtctaaactttaaacataaaccttta…	MCRLFCVLSKNKLNLSYYLLDAKYSILKQAEYEKQEDGWGLVIYNGRNPSFVIKSIKPVYEEKDRLKSIIFDAKLALFFVRKASNPRGIDKKLLMNIEATQPFYFQNISFEHNGSIEIPDEIIQSLNFKHKPLSLNDSEVYFLCFLKFYEEEENVLKALKRTEEFIIKVFNETKSNKEKPYSSLNVIITDGNKVYALNKYLSNYKKSLIDSDRDYYKNVLLHR
contig00008	fig|6666666.251327.peg.446	K1151	peg	contig00008_33862_33026	33862	33026	-	Endonuclease IV (EC 3.1.21.2)	FIG00000899	isu;DNA_repair,_bacterial	atgaaactaatacatggtttaaaattatattttggccctgcaggagtaccacatgctgcaaaaaagaaagatacaattacaggaataagaacagttaaagaactaaatcttaatgcgatggaactcgagtttgtatatggagtaaaattaaatgaggaacaagccaatcaagcaaaaatattatcaagagaattaggaataattttaacagcccatgcaccatattatataaatcttaattcaactgaagaagcaaaactgaagaatagtataaattttatagttcaaagtgcaaaggtgttatattatgctggaggttatagtgtttgcttccatccaggatggtatcagcaatcttcaaaagaagaagcttttgaaagagttaaacaagcattgaaa…	MKLIHGLKLYFGPAGVPHAAKKKDTITGIRTVKELNLNAMELEFVYGVKLNEEQANQAKILSRELGIILTAHAPYYINLNSTEEAKLKNSINFIVQSAKVLYYAGGYSVCFHPGWYQQSSKEEAFERVKQALKKVVSIVKDEGYEVWIRPETMEGKTKFGELDEVIKLSEGLDYVLPCVDFAHLRYRYGWNSKEEFENILIKLEDSFGKEILKNMHIHISGIKLDKAGTHVNLNEADLKWKELIEIIKEYNIAGVIISESPNLEEDALIMMNYYNTLK
contig00008	fig|6666666.251327.peg.447	K1844	peg	contig00008_35849_33945	35849	33945	-	DinG family ATP-dependent helicase CPE1197		idu(1);DNA_repair,_bacterial_DinG_and_relatives	gtgaataaagataatttaaatctagcatttttcccttataaattcagagaaaatcaacaggaattatttgaatttatccaaaaaaatattaatgagaataacttaataataagtgctccaacaggatttggtaaaacaataattatattgagtgcaattttacctgtagctaatgaaatggggaaaaaaattatatgggctactaaaactggtacagaaacagatagacctatagaggaattaaaaataatagataagtatttaatgagtaaaaatcaaaattctaaaatttttggtatctctataagaggaaagaaagatatgtgcttattaaaacgagtattaagcgaagaagcagattatgatgaagttagcttattttgtaaagctaagataaaa…	MNKDNLNLAFFPYKFRENQQELFEFIQKNINENNLIISAPTGFGKTIIILSAILPVANEMGKKIIWATKTGTETDRPIEELKIIDKYLMSKNQNSKIFGISIRGKKDMCLLKRVLSEEADYDEVSLFCKAKIKNNQCRYYNKLLYDYVPYQDTPLLYSEILNFAEKYEICPYYYQLSQIYDANVISVNYNYIFNEQISWTLRNKINFKDAILVVDEAHNLQFLISSLNQKEITLGTVKGSIKEMEEYKINNEEIKNFLNKLEKEMIRIMLILKEKNKEDIPIKLDKIVEKCGLVWDSELGEKIIEYGIKIRLTKIRENKVPRSSLYRLGDFLKSAYEMKNIDGVKIIASLKENNISFEIYDMRSSEIYSNIWNKFYRVILCSGTLGSIKSFAEIVGLEN…
contig00008	fig|6666666.251327.peg.448		peg	contig00008_36255_35842	36255	35842	-	Uncharacterized protein AF0741 (similar to YjbQ)	FIG00058199	ff	atgaaggttatttctaaggtcttaaaaattgaaacaaagaaaaaaattgaactaatagatataacgagtgatgttgatagttttgttaaagaatccaacgtaaaaaatggatattgcttaatttttgcgcctcatgctacggcagctataatagccaatgagaatgagaggggtttaataaacgatataataaggaaaataaaggaagaatttccccaagaatacaattgggaacatgatagaatagatgacaatgcatatgctcacttagcttcttcttttataggttcttcaaaagtctttcctataatagatggaaaattaatacgtggtacttggcaaaatattttcctagttgaattggatgggcctagatttattagaaatgtagttttacag…	MKVISKVLKIETKKKIELIDITSDVDSFVKESNVKNGYCLIFAPHATAAIIANENERGLINDIIRKIKEEFPQEYNWEHDRIDDNAYAHLASSFIGSSKVFPIIDGKLIRGTWQNIFLVELDGPRFIRNVVLQIIGE
contig00008	fig|6666666.251327.peg.449	K1998	peg	contig00008_37310_36252	37310	36252	-	Branched-chain amino acid transport system permease protein LivM (TC 3.A.1.4.1)	FIG00005172	icw(1);ABC_transporter_branched-chain_amino_acid_(TC_3.A.1.4.1)	atggcggagataaattatttacaacttactttagaccttgtaccttggattgtagtctatgtattaataaccctaagtttaaatttggaatacggctatacagggatacctaattttggaaaagtattagccgtagctgcaggagcatttttcgcaggttccttatcaggaattattccttattattttttaggattaaattcaaaatacgatttttatgaaaatcatatagaggttatgagtgaaattaacaaggttttgagacaggattcatggttatccatagaaatgttaataataatgcttacaatagctactttagcaggagcctcatttgggtttataggaagttatcctgctataaggttaaaggaagattatttaggaatgactttacta…	MAEINYLQLTLDLVPWIVVYVLITLSLNLEYGYTGIPNFGKVLAVAAGAFFAGSLSGIIPYYFLGLNSKYDFYENHIEVMSEINKVLRQDSWLSIEMLIIMLTIATLAGASFGFIGSYPAIRLKEDYLGMTLLAMGEILVIFGYTYERFVGGTLGIFIPSFLGFVPLENRPYVRIAIYIGIGIAIYIIVRKFVNSPLGRVLRAIRDNENLAITFGKDIISYRKKIMIYAGAIAGLAGGLLILQLGAVIASSYTRYLYTFLPWIMIIVGGTANNLGAVTGAIIFVTSNRLIDVYKAEIKEILPFDVVWLTPIMLSILLILILMFRPQGLIPEKQTKTLSEKEIYEILNKYKKK
contig00008	fig|6666666.251327.peg.450	K1997	peg	contig00008_38272_37298	38272	37298	-	High-affinity branched-chain amino acid transport system permease protein LivH (TC 3.A.1.4.1)	FIG00003435	idu(2);ABC_transporter_branched-chain_amino_acid_(TC_3.A.1.4.1)	atggtagaaccaataattataggaacaatcgtgtttactaatattttaattttatctagtataggtttaactttaacttatttaacaaccaaagtaccaaattttgcccatggtagttttttaaccattggagcttatgtaggagtctatgctttttctatccaagaaatttctccatattattatattccttttgcttttttgattggtggttcagtagctttattacaatataaactagttttaaaaccgcttatgaatagaggagctaatatagtcattttaatgattgctacattaactgtagatgtatttcttttcggattaataaatattatagctgattggctaactactacttataaaatatacgtaacatatgtaatttttaagagatta…	MVEPIIIGTIVFTNILILSSIGLTLTYLTTKVPNFAHGSFLTIGAYVGVYAFSIQEISPYYYIPFAFLIGGSVALLQYKLVLKPLMNRGANIVILMIATLTVDVFLFGLINIIADWLTTTYKIYVTYVIFKRLDFKIFDIEGIAIISTIFVILICTLLYILLYKTRFGISMRAVMENPSLSQILGINIDRVLTFSWFLSGGLAGLAGIFYGFQIPINTTAGQTFLPIIFAASIAGGLNSLFGAILGGIVVGTLSMYLPYYLSRFGSIEILNIKISLIEILRVQPLIPLVIMAIVLLIFPKGLMGINYSKITYIIKNTIKIQWRR
contig00009	fig|6666666.251327.rna.7		rna	contig00009_871_798	871	798	-	tRNA-Arg-TCG			gggcccatagcttagcaaggttagagcgtcggccttcggagccgaaggggcgggttcaaatcccgctgggccct
contig00009	fig|6666666.251327.peg.451		peg	contig00009_912_1232	912	1232	+	hypothetical protein			atgaaaaaaggattcaacgaaaatttgttattccataacactattgatttttggattaaattttgtgaagaaaataagataaattggaatgatgttgatttgtatttatctttcatagattttttgaagaaaaacaaaataaaaactataccattcaatttatgcattaaagaaacaggaggattgtataaaaggggcaaagaaaaagcagaatttttgaataaattacaagaaacaggcaaaaaagatatagtttttatcgtaaaagtagataatgaattaattaataagttaaacgagtttattaaaactttgaaatga	MKKGFNENLLFHNTIDFWIKFCEENKINWNDVDLYLSFIDFLKKNKIKTIPFNLCIKETGGLYKRGKEKAEFLNKLQETGKKDIVFIVKVDNELINKLNEFIKTLK
contig00009	fig|6666666.251327.peg.452	K316	peg	contig00009_1229_2539	1229	2539	+	Signal recognition particle, subunit Ffh SRP54 (TC 3.A.5.1.1)	FIG00000113	isu;Universal_GTPases isu;Bacterial_signal_recognition_particle_(SRP)	atgagttttttaaaagaaatttctcaatcttttattaatgcaataaacaagttaaaaggtagtacaggggatgaaactgcaataaaggaatttataagggatatacaaaggattcttttaaaagccgacgttaatgtaaacatagttttaaatctaagtaaaaggttagaggaagcttcgaaaaaagatcctccagcaggttttacaagaaaggatatgatattaaaagaagtttatgaggctttaatagaaattttaggtaaggaaaaattcataccaaactttgatccaaataaaagaaatattttaatgtttgtaggtatacaaggttcaggtaaaacaacaaccgcagcaaaattagctagattttataagaataaaggttttaaaccaggatta…	MSFLKEISQSFINAINKLKGSTGDETAIKEFIRDIQRILLKADVNVNIVLNLSKRLEEASKKDPPAGFTRKDMILKEVYEALIEILGKEKFIPNFDPNKRNILMFVGIQGSGKTTTAAKLARFYKNKGFKPGLICADTYRPAAYDQLKQLSEQIQVPFYGETEEKNAIKIAKRGIEYLTKLGCNLIIIDTAGRHKNEASLMEEMKELSKEINPDHIILVIDGTIGQAAYNQAKAFSEATKIGSIIITKLDGSAKGGGAISAVKATNSRISFIGLGEKIDEFDIFDPISFVNNLIGLGDIATLARKLEEAKIEEKITKEKLLSGEFTLEELVQQIKEFKKAGPLSKLFKLIPGFSLNLPEEVFELAEKNLEKWDAILKSMTKQEKKDPKIIDKSRMRRIA…
contig00009	fig|6666666.251327.peg.453	K7583	peg	contig00009_2536_3813	2536	3813	+	tRNA pseudouridine 55 synthase Archaea	FIG00006763	ff	atgaataaaatattgagtattttagaagatatatttagtaaaaattatgtatgttctttatgtttaacaagattattttataatcctaattctaaaaaaatagaattaaatttaggtaaaaaattaaaaaataaatttaaaaaatatatattacaaaaaaagaggaatattataattaaaaatttatataaaaattctaaagtatgtattttatgcaaaaatttattttttaacattaaaaaaattatcttaaatattatttataaaattcaattttacgaatttaatactttttgcgtaggaatcaaaattccttcagatataattaaaatagaggatgaaattaggactaaatacgaaataacctcaggagattccttaaaaagcttctttaataaa…	MNKILSILEDIFSKNYVCSLCLTRLFYNPNSKKIELNLGKKLKNKFKKYILQKKRNIIIKNLYKNSKVCILCKNLFFNIKKIILNIIYKIQFYEFNTFCVGIKIPSDIIKIEDEIRTKYEITSGDSLKSFFNKILCRIISKRTGKKVDFYNPDLKIIYDMKNDKIVIEPSSIYVYGRYIKNKRGIRQTREYCDYCRGSGCSECNYTGYSKEPSIEGYILPVFKEKFNAEDSILHASGREDIDVITINTGRPFVVEVRRPLKRNVELKQIEDEINKKANGDILVKNLQFVNRNVMKKIKVLSKYEEKTYLLKVKFERPVTKQTLDFIVSQLTNRVISQRTPTRVLYRRKDMVRYKMVYSVEYKQIDKNIVEFTIKCQGGLYVKELAHGDNNRTNPSIASL…
contig00009	fig|6666666.251327.peg.454	K2889	peg	contig00009_4105_3773	4105	3773	-	LSU ribosomal protein L21e	FIG00102780	ff	atgcctgctaccaaaggttacagaaaaaagatgcgtaagattttctcaaaaaggagagcaaggaaaggtctttcacaatatatggtagattatgatattggagaaagagtccatattaatataaatccgataaatgttactacagctcctcataaaagatatcaaggaatgacaggagtaattgttggtaaaagaggcaaagcatatataattgaagtaaaacttggaagtaaaattaagaaaattataactacgaaggaacatattatgaaatatggggggtctacccaaactaacttaggttcaatttcttctcaagttcaggcgaaatag	MPATKGYRKKMRKIFSKRRARKGLSQYMVDYDIGERVHININPINVTTAPHKRYQGMTGVIVGKRGKAYIIEVKLGSKIKKIITTKEHIMKYGGSTQTNLGSISSQVQAK
contig00009	fig|6666666.251327.peg.455	K351	peg	contig00009_4174_4491	4174	4491	+	hypothetical protein			atgaaaatcatttattataaggacattagtgtatatgaagcgtttgaactgttggaaaaaaggataaataaaaatgggaatattaaagatggtcaaaaaaagatgtatgaatatttgaaaaaggtttcaaaaattgacgctaaaaaagcagaggaaataattgaaagattatgtaaagaattaaatttgactagaactatagcggttcaaatagttaatataatgccaacacatattgaagaattaagaagcattttaccgactgatagatattttagtaaagaagaactagagaaaatactaaaaattttaaaataa	MKIIYYKDISVYEAFELLEKRINKNGNIKDGQKKMYEYLKKVSKIDAKKAEEIIERLCKELNLTRTIAVQIVNIMPTHIEELRSILPTDRYFSKEELEKILKILK
contig00009	fig|6666666.251327.peg.456	K7572	peg	contig00009_4497_5120	4497	5120	+	Predicted RNA-binding protein COG1491			atgtatgctggaagaagaaaattttattttgaagaatatgtctatattttaagttataatataccgatgagaatggtaaaagagaaaagatactacataccaggggttaaaattaaagaaatatattctcaatcgataggaaaagattattttacattactagaaatagtttctgatcctaatgtagtgttaagtataggagaacttgtaaatactggcaaagatagaactaaagttaaaagagtaagtgcaaggctattatacgaagatttagttgatgaagctaaagcaaatctttctaacataataagaagaataataaaagaaaacgaatctttttttgtaaattttttcaatacttcaggacctctttcgcctagattacattcccttgaactt…	MYAGRRKFYFEEYVYILSYNIPMRMVKEKRYYIPGVKIKEIYSQSIGKDYFTLLEIVSDPNVVLSIGELVNTGKDRTKVKRVSARLLYEDLVDEAKANLSNIIRRIIKENESFFVNFFNTSGPLSPRLHSLELLPKIGKKTMEKILYERKIKAFESYEDIKKRTGISNIEEILYDRIMLEITSKEKLNYYIFAKGIENTIEERSKMV
contig00009	fig|6666666.251327.peg.457	K3263	peg	contig00009_5516_5121	5516	5121	-	Eukaryotic translation initiation factor 5A	FIG00112715	isu;Translation_initiation_factors_eukaryotic_and_archaeal isu;Modification_of_eukaryotic_initiation_factor_5A	atgagctataaaatagcagaagcaggagatattaaagaaggttcatatattataatagatgatgtaccttgtagagttgtagaagtagaaaaatctaaaacgggtaagcatggttcagctaaagtcaggattgtagggataagtttgctggacggttctaaaaaggtattaacaacaccttcggatagtcaagtaaatattcctattatagagaaaaagtatgcgcaagtatttaatgtactacctgacaaggtacaattaatggatttgaatacatatgaattttttgaagttgctatacctgaatctaaagaaattgcaggtaaattagctcaaggagttgaagtagaaatttgggatattatgggacataaaattatagcaagagttaaataa	MSYKIAEAGDIKEGSYIIIDDVPCRVVEVEKSKTGKHGSAKVRIVGISLLDGSKKVLTTPSDSQVNIPIIEKKYAQVFNVLPDKVQLMDLNTYEFFEVAIPESKEIAGKLAQGVEVEIWDIMGHKIIARVK
contig00009	fig|6666666.251327.peg.458	K858	peg	contig00009_5582_6391	5582	6391	+	NAD kinase (EC 2.7.1.23)		isu;NAD_and_NADP_cofactor_biosynthesis_global	atgaagataggtataatatctaaaataacttctgaagctgttacattagcccaagaattgataaataaattaatagataaaggagttgaaatttacttagaagaagagttagctaaggaattaaattattcaaaagttttaaattttaaagataatttagattatttaatttggataggtggagacggtactttattaaagtttataaacaacattgccaatctagaaacaaaaattttaggaataaaattgggtaaagttgcctttttatgtgaaatatatcccaaccaaattgatacagtgttaaacaatttatttaaagaaaaatttaaaatagaaagcaaaggtttattggaagttgtagttgggaataacaaatattatgcattaaacgaagtt…	MKIGIISKITSEAVTLAQELINKLIDKGVEIYLEEELAKELNYSKVLNFKDNLDYLIWIGGDGTLLKFINNIANLETKILGIKLGKVAFLCEIYPNQIDTVLNNLFKEKFKIESKGLLEVVVGNNKYYALNEVLFCVKELGKTSYFKVLKENAYLFDGKCDGVIIATSTGSTAYIASRNGPIIDPSLDLIIIDPLNPLRWGSRKIIIPFNSSLKIYSNENFLTVIDGNIKIYINKEEEIKVQGSSKRINFVRFSENFFERIKIRSLLDV
contig00009	fig|6666666.251327.peg.459	K76	peg	contig00009_6384_6887	6384	6887	+	UPF0129 protein MJ1474			atgtctagaaaggtttatttaatagataccactgcgttgatccatgatgttcaccttaacgatgacgtagagatttttgtagtagagggggttttagatgaagctaaaagcctaaaagctaaacttagaacagaaattatattatcaaagtctaaaatttacaaaccctcaaaagaaaatgttacaaaagcaatcagaattgcaaaggaattaggtgaacataatttaactaaaacagatatagagataatagcttcggcactagaattaagtgaaagctacggctctgatttaattgttatcacagatgattatagtatccaaaatatccttagttacttgaatataaattttaaaaagatagcaacaaaaggaattagcaaaactataaaatggatt…	MSRKVYLIDTTALIHDVHLNDDVEIFVVEGVLDEAKSLKAKLRTEIILSKSKIYKPSKENVTKAIRIAKELGEHNLTKTDIEIIASALELSESYGSDLIVITDDYSIQNILSYLNINFKKIATKGISKTIKWINFCPVCKLKFDAKLENCLNCGSKLIKIKNAVYNP
contig00009	fig|6666666.251327.peg.460	K35	peg	contig00009_6868_8004	6868	8004	+	tRNA/RNA cytosine-C5-methylase (EC 2.1.1.-)			atgcagtatacaatccctgaatggcttaagaagatttatagagaagctttcggctcaaattttgaagaagtattaatggcattaactaaaccaccaaagaaatattttctacgtgttaatactttcaaaacagatacgaaatcgctaattaaaaaattaaatgaagaagggatagaagcaaagcaagatgatattatagaagaagctgtatatatagaaggttataaagaaaacgaattaaatgattacaataaatacgttatagcaaagcttgatgctgcagagagtgtagctacaggagctgatctatacagagctggagttttatcgattaaaggagctaataaaaacgatttagttaacgtcgtaactaacgattttacaatagccagtgaagga…	MQYTIPEWLKKIYREAFGSNFEEVLMALTKPPKKYFLRVNTFKTDTKSLIKKLNEEGIEAKQDDIIEEAVYIEGYKENELNDYNKYVIAKLDAAESVATGADLYRAGVLSIKGANKNDLVNVVTNDFTIASEGVLIIEPKDLAKIQRGIVVKNIKPKFNIPSIRSLKVFIEGLIYPQTYPSILTVKELEPKENETILDMCAAPGGKLSHIISLTKGNARIIAVDKSNNKIRKIKETLQTLGLPLPILIKGDSRKLEGILCKEFADKILLDPSCTDLGLRPRITFNLPEKNPKNYGEYQKSLIRKAYEYLKKGGILVYSVCTISKEETIDVFNYATEELKFEPIEINYKIGDIKNNYIEIFNPLKHDSVGYVIFKLRKV
contig00009	fig|6666666.251327.peg.461	K6888	peg	contig00009_8076_8627	8076	8627	+	Thymidylate kinase (EC 2.7.4.9)	FIG00000175	icw(1);CBSS-393133.3.peg.2787	atgaaagaaagatttagaggagaatcttggaaaataaattggaatgattggtctaaagaagtatttgaaagaagtagaaaagagagaaaacttgttttattaagcttatcggctgtatggtgtcattggtgtcatgtaatggatgaaacaacctattccgagcctgaaataataaaaatcattaacgaaaactttattcctgtaagagttgatgttgataaaagaccagatattgcagaaagatataattttggtggttatcctactttcgcatttttgaattcaaatgggaacataatactaggtggtacttatgttccaccagaacagttcaaggaattacttaaagaagttattaatttagcaaaaaatgaagagttaaataaggaagaaattagc…	MKERFRGESWKINWNDWSKEVFERSRKERKLVLLSLSAVWCHWCHVMDETTYSEPEIIKIINENFIPVRVDVDKRPDIAERYNFGGYPTFAFLNSNGNIILGGTYVPPEQFKELLKEVINLAKNEELNKEEISIVRNLYKSTEAEPNKKIIWDILDLVVTMYDKIYGGFGIQPKFPISDAIFF
contig00009	fig|6666666.251327.peg.462	K6888	peg	contig00009_8669_9718	8669	9718	+	Thymidylate kinase (EC 2.7.4.9)		icw(1);CBSS-393133.3.peg.2787	atgatctgtaaaaccttggataatatctataatggtttatttgataaagaagaaggagggttttttagatatagtgttacaagagattggaatactccacattacgaaaaaatgctcgatacaaattccaatttattattggcatataccaatgcatatatactgtttcatgatgacaaatacctaaaaatagcagaaaaaactttggagtatatattaaataagttgtatgataaaaatgaaaaactattttttggtagtcaagatgcagatgaggaatattataaattaaaactggatgaaagaaagaaagtacaagaacctatagtggataaaacattctacgcttaccagaattcactttgtacttcttcaattcttagatttggtttattaact…	MICKTLDNIYNGLFDKEEGGFFRYSVTRDWNTPHYEKMLDTNSNLLLAYTNAYILFHDDKYLKIAEKTLEYILNKLYDKNEKLFFGSQDADEEYYKLKLDERKKVQEPIVDKTFYAYQNSLCTSSILRFGLLTNKEELLELSKEITYRIVEKFLDNKGVKHLINEELYLLTDNIYLLKLLLELYQITSEKEFIFKANFIANKVIENFFDENFSLLKDKIETQEDVGLLKEPYFPIHENALAIAEFKILGKILDNEIFLDLSKKIASALSSNYQKYSIFASQLGSSLILYLNPIETKLISEQETKYKSLLNKLLIYPNIFIVYDKPNEIYPKEGIYICKDKLCYPPLQGR
contig00009	fig|6666666.251327.peg.463		peg	contig00009_9774_10289	9774	10289	+	Radical SAM domain protein			atgtttttaatgataaacaaatggtggaaaaataattttcctgaaattgaagaaaagaaagttaaatctttattacatagatttaatgctgagggatataaaggttatgccataaatccttatcttggatgtcaacatagatgcgtatattgctatgctacatacgaatggttcccagatttttatgataagatctacgttaaaataaattcagaggaaatacttaagaatgagatcccgttatatggaacagattatcctattatgatagcctcatcaacggatccgtatcagcctgtagaaattaaatatagaaatactaggaaaattttaagcgtcttagagaaatataaagcacaatactttattttcacaaaatcgtcaataattaaattagac…	MFLMINKWWKNNFPEIEEKKVKSLLHRFNAEGYKGYAINPYLGCQHRCVYCYATYEWFPDFYDKIYVKINSEEILKNEIPLYGTDYPIMIASSTDPYQPVEIKYRNTRKILSVLEKYKAQYFIFTKSSIIKLDLDIHERNKERCWIIWSLTTLNEELKRKIEPFTSSAKKY
contig00009	fig|6666666.251327.peg.464		peg	contig00009_10379_10720	10379	10720	+	hypothetical protein			ttgtatcaaatagtaaaactaagcaaagaaaatggggcaaagtttatttctgcagggattcttagaataagaaaggatatatggtttagaataaaaaattttcttgtagaaattcaacgaaaagatttggtcaaaaaatattatgaactatattttatcaaaggcagaaaagaaaatggctacttaatttctgatgaaaattactctaattatgtattaaagattctagaaagattttgcaaaaaagaaggaataaatttcgggttcccatttgaaattcctaatttagaaacttcccaatgttatatattaaaccaatataaaatcaccgattatttttag	MYQIVKLSKENGAKFISAGILRIRKDIWFRIKNFLVEIQRKDLVKKYYELYFIKGRKENGYLISDENYSNYVLKILERFCKKEGINFGFPFEIPNLETSQCYILNQYKITDYF
contig00009	fig|6666666.251327.peg.465	K1512	peg	contig00009_10736_11005	10736	11005	+	Acylphosphate phosphohydrolase (EC 3.6.1.7), putative	FIG00614545	isu;Pyruvate_metabolism_II:_acetyl-CoA,_acetogenesis_from_pyruvate	gtgagagtacatatatttgttgaaggattggttcaaggagtattttttagaagtacaacaagatctgtagcaaaaaaatataacataaaaggctgggttaaaaatttacctgatggaagagtggaaatagttgccgaaggaagggaggaggatattaaaaaattgatagaattttgtaaaagaggtcctcccgctgcaatagtaactgatgtacaaatattttgggaagaatacaaaggtgaatttgacgattttgaaataaggtattaa	MRVHIFVEGLVQGVFFRSTTRSVAKKYNIKGWVKNLPDGRVEIVAEGREEDIKKLIEFCKRGPPAAIVTDVQIFWEEYKGEFDDFEIRY
contig00009	fig|6666666.251327.rna.8		rna	contig00009_11099_11014	11099	11014	-	tRNA-Phe-GAA			gccccggtagctcagttgggagagcgcccggctgaagatataaattggaaaccgggaagtcgctggttcaagtccggcccggggca
contig00009	fig|6666666.251327.rna.9		rna	contig00009_11238_11370	11238	11370	+	tRNA-Tyr-GTA			cccccggtagcgtagcctggtaacgcatccggctgtagggttccccgtgcaagcgaagtggctgtagccaataatgagcttgcatcagggcttagaaaccggaagaccgtgggttcaaatcccatccggggga
contig00009	fig|6666666.251327.peg.466	K97	peg	contig00009_12101_11382	12101	11382	-	GTP cyclohydrolase I (EC 3.5.4.16) type 2	FIG00001146	isu;Folate_Biosynthesis	atgaaggactctgaagtaaatttggctaatgttagagatgttcatgaagaaccggcaggtattaacgttatggcaggaataataaatttaaaaacactcattaatgtaagagatttctccttgccagttaatatgaacattttagttgaaactgatagaagaggtgttcatatgagtaggcttgtagaagctgtaagattaaataataataaacatgattgtatagaaaacacgttaaagagtatatgtaaaactttaagtgaaaaaatgaataaaaaatgtataattaaagcagaattttcatatcctttgagctattctgatcaatttttagatgtaattatagaaatatccagtaataataatcaaattaaatacatctttaagaaaataggaata…	MKDSEVNLANVRDVHEEPAGINVMAGIINLKTLINVRDFSLPVNMNILVETDRRGVHMSRLVEAVRLNNNKHDCIENTLKSICKTLSEKMNKKCIIKAEFSYPLSYSDQFLDVIIEISSNNNQIKYIFKKIGITACPCSKELTDIGHMQRVILTVELESNEILDFNEVAKKIDECFSAVPSEYLKRINEAELIIKSQENPKFVEDVVRDCLKKFPNANRITAISLESIHSHDAYAEWIK
contig00009	fig|6666666.251327.peg.467	K692	peg	contig00009_12799_12167	12799	12167	-	Queuosine Biosynthesis QueC ATPase			ttgttgcttttttcaggaggaatcgattccacagtattactttatcatcttttacatgagggctatgaagtaatacctttgactgtaaattttaatggaagaaattataaggaactcgaggctgttaagagaattttgaaattaataggtataagtaattttttagaaattgaccttcccttcattaaagaatttgtatctttaaaggaggaattcttaaaaaattatgatggtaaattcttaaatgtaaagggctattacattccattaagaaatatgatttttgtttctatagcagcatattttgctgaaatttatagtattcctaaaatttttagcggacatactgctgaggatgtaaataaattacctgatgtgaatattaaattcgtgaatgct…	MLLFSGGIDSTVLLYHLLHEGYEVIPLTVNFNGRNYKELEAVKRILKLIGISNFLEIDLPFIKEFVSLKEEFLKNYDGKFLNVKGYYIPLRNMIFVSIAAYFAEIYSIPKIFSGHTAEDVNKLPDVNIKFVNAINEALYEGSYAGKILGLKYEMPFLKLSKLDIARLAVKYSVPLKYTWSCYNSFEEHCEFCDGCKNRNLFFYFASKINK
contig00009	fig|6666666.251327.peg.468		peg	contig00009_13124_12807	13124	12807	-	Queuosine biosynthesis QueD, PTPS-I			atgctgatagattttggagagttaaaaaagattgttaaaaacgttattaagagttattacgatcataaattgatagtttcaaaaaattacattaaagagcaaacaaatgaaataattaaaatacaatacaggaattttcaattgagtatacctaaagaaagcgcatatataatagatggcgaagccacttctgagaacatagctaaggatatttgtgaaaaaattttaaatttactaccaaataacattatagaaattcaagttacagtttccgaaggttataataaagctgcatatgcaaaaattaaaagagaataa	MLIDFGELKKIVKNVIKSYYDHKLIVSKNYIKEQTNEIIKIQYRNFQLSIPKESAYIIDGEATSENIAKDICEKILNLLPNNIIEIQVTVSEGYNKAAYAKIKRE
contig00009	fig|6666666.251327.peg.469		peg	contig00009_13316_13777	13316	13777	+	hypothetical protein			atgaactataaggcaatatctaaaactttattaatagtagcaatagtagtaatattagtaatagcaggagtagctgtttggtttttattcttacaacaaccacaagaaataacagcgacgatagatttatatataggtgtagtagatcctccaggaatatcttcaggcgaaagtgccacattacgccttatagtaactcctgcaaatcaaacattcaaagtaggagatgtaataaaaattgttcttcataataacaacacatatcctgaaattcacggttttgaaataaaggtaggtgatagttcaataggaactattcaagctacagcagggtccaccaatgaaattttaataaaattggataaagcgggtacatatagtgcattttgtctaacattt…	MNYKAISKTLLIVAIVVILVIAGVAVWFLFLQQPQEITATIDLYIGVVDPPGISSGESATLRLIVTPANQTFKVGDVIKIVLHNNNTYPEIHGFEIKVGDSSIGTIQATAGSTNEILIKLDKAGTYSAFCLTFCGEYHLREDYMINVKLFEVK
contig00009	fig|6666666.251327.rna.10		rna	contig00009_13810_13884	13810	13884	+	tRNA-Gly-TCC			gcggccatagtctagcctggactaggacatcggctttccgagccgaggacccgggttcaaatcccggtggccgca
contig00009	fig|6666666.251327.peg.470		peg	contig00009_14139_14513	14139	14513	+	hypothetical protein			gtgaaagaggcagaaactccattgtataaaaagattaaagaaaaaataggtagttttgtagaggtaagaacaatagatgatagaataattatgggtaaacttgtatcatttaatcctgaagatggtagcattctacttgagaaagcaatcgaaaagaacaggaaaataccttctgtttatgtaagtggaacagcggtggcgcaaataagcttctttgataaaggtgacgaacaacaacagttggataataaaattgaagcgttattaaaaatagatcctactctaacttatgaagaaattgcaagaatattggatattcctgttcaagtagcagaaaaaattatcaagaagaagcatagcaaaactaaggcttaa	MKEAETPLYKKIKEKIGSFVEVRTIDDRIIMGKLVSFNPEDGSILLEKAIEKNRKIPSVYVSGTAVAQISFFDKGDEQQQLDNKIEALLKIDPTLTYEEIARILDIPVQVAEKIIKKKHSKTKA
contig00009	fig|6666666.251327.peg.471		peg	contig00009_14873_15358	14873	15358	+	hypothetical protein			atgtttattttaatcacatcaaaaccaagaaaagaaaaaagggctgttgaagaaattataagtttaattttacaaaaagacccatctgtaagaataataggaattcaaataaagtctggtttatctttaatagagtccaaaataaatatcgatgagttaaaaaatttattaagtaaaataaaaagggcatatgcaatcaaaattattcccttagaatatcgttttaaaaacattgaagaaattccattattaataaaagagagaagctatggtaaaaaagtcgctataagatgcagtagtagatataaggtaagtggacattatattgaaaaagaaataggaaatatattaaattcatttaacataaaaatagatttaaataaaccggattttgttgta…	MFILITSKPRKEKRAVEEIISLILQKDPSVRIIGIQIKSGLSLIESKINIDELKNLLSKIKRAYAIKIIPLEYRFKNIEEIPLLIKERSYGKKVAIRCSSRYKVSGHYIEKEIGNILNSFNIKIDLNKPDFVVVIEPVLDYFYVSILELKDYLFFTNKKRI
contig00009	fig|6666666.251327.peg.472	K1725	peg	contig00009_15398_16573	15398	16573	+	Origin of replication recognition protein @ Cell division control protein 6		idu(1);DNA_replication,_archaeal icw(2);DNA_replication,_archaeal	gtggatagtatagagaaaatattcacggatattcatatatttaaagatgaaagtaagttgtttccagaatatgttccctcaagcttaccccatagagaagaacaaattaaactcttagctacttatttaagcggtttattgattccctccagttacgctttttacagagtaatatgttatggtcctacaggaacaggtaaaactgccgtaaataaatattttggtaaattaattcaaaatgaagcaaaaaagaagggaattaacctatattacgtacatgtaaattgtcatatcgaaagaacttattttatgatagttaaaaaaatagttgaaggtttattccctcaaattcctaaaaaaggattttctcctcagcaattattggaggaattattgaaa…	MDSIEKIFTDIHIFKDESKLFPEYVPSSLPHREEQIKLLATYLSGLLIPSSYAFYRVICYGPTGTGKTAVNKYFGKLIQNEAKKKGINLYYVHVNCHIERTYFMIVKKIVEGLFPQIPKKGFSPQQLLEELLKYMEEEDIKILLCLDESDYLIRTEPDILYSLTRLTEKEASKNRISLVLILRDITLLYKLEESTLSTLQKNLIRFDPYTSAQLYTILKERCEEAFMPDTVGDETIQMISKIVGVDNNGKGDARFALEILWKAAKIAISSGEKKLTPEHVRKALSETYPSLNLEIINSLDKHEKILLKALAIALKEIKQSQINMGKLNKYYKLVCEEASEKPLKYTQLWTYLQRLKNKNLINIEVKNLKRGRSGLISIDIPAEIIIKNIKI
contig00009	fig|6666666.251327.peg.473		peg	contig00009_16573_16857	16573	16857	+	hypothetical protein			atgaagaaagcaataaacgtagaagaacttttgggttcaaaatggaagataagggttttaaaaaagataattgaagaaaaagaagtaaatattagtaatttagtaaaggaaacatcaagcaattttaaaaaagtagaagagtacattaagactttaaatgaattggatattgttagggaaaaaagattaggtaagattaggctaataatagttaacgaaaaatctttaatttataataacttagagaggttgtttagaatggttggggaaaaatatactagctaa	MKKAINVEELLGSKWKIRVLKKIIEEKEVNISNLVKETSSNFKKVEEYIKTLNELDIVREKRLGKIRLIIVNEKSLIYNNLERLFRMVGEKYTS
contig00009	fig|6666666.251327.peg.474	K481	peg	contig00009_16912_17865	16912	17865	+	Replication factor C small subunit	FIG00003601	icw(3);DNA_replication,_archaeal	atgtggattgaaaaatatagaccaaaaactttagatgaaatagttaatcaaaaggaagttgttataagtttgaaacgactggtaaatgaaaaaaatatgccccatatgttatttgtaggacctcctggagtaggtaaaacagctactgcattagcatttgtaagggatctttataaagatgaatggaggaacaatgtcttagaattaaatgctagcgatgaaagaggaatagataccatcagagaaaaaattaaagaaagattcgcaaaaactttagctattggcgaaataccttttaaagtggtaattttagatgaaagtgatgctatgactaacgatgctcagacagctttaagacgaataatggaaatttatgctagaaacattaggtttatttta…	MWIEKYRPKTLDEIVNQKEVVISLKRLVNEKNMPHMLFVGPPGVGKTATALAFVRDLYKDEWRNNVLELNASDERGIDTIREKIKERFAKTLAIGEIPFKVVILDESDAMTNDAQTALRRIMEIYARNIRFILTCNYSNKIIEPIQSRCVVFRFNPLSKDDVINKLKEIAQKEKVKVLPESYEHIYEISGGDLRKAINLLQSASLFGEVTPEIVYKIAGAIKPKEIREILDYIVKGRFLEARERVLKLLYEDGIPGVDVVYHFHREILKLNVPEECKIRLIEVLGDYEYRLMEGSNEEIQLNALLAKMQLVCKSYVK
contig00009	fig|6666666.251327.peg.475	K48	peg	contig00009_17862_19103	17862	19103	+	Replication factor C large subunit		icw(3);DNA_replication,_archaeal	atgaaagataaattcttattatggactataaaacataaaccaaaaaatgtaaatgaaatagtgggcaatgaagaagcaaaaaaagaatttctaagctggcttgatatatggttaaaaggaaaaatacctgttaaaaaggctgtacttctttacggtcctcctggagttggtaaaacacttttggtagaagtttcagctaaacaatttaatttagaattgatagaaattaatgcaggagatatatcttcagcggaaattataagaaaagttgcattaggaaccagcaaggagagtagttttgaaaataaaatgaaaattatattgatagacgaattagatagcatagaaggtgcaaaacttaacgaatccgtaccatatattttagaactaattagcgaa…	MKDKFLLWTIKHKPKNVNEIVGNEEAKKEFLSWLDIWLKGKIPVKKAVLLYGPPGVGKTLLVEVSAKQFNLELIEINAGDISSAEIIRKVALGTSKESSFENKMKIILIDELDSIEGAKLNESVPYILELISESLYPVVLIANDGWKPELWQIRNVSYMIEMKRLTTRQIIGYLEKICKEENLEYEESALKIIAERSEGDMRSAILDLQLVSIFKKVGVKEVNLLAPKDRQLDVFTVIRKIIYATTFLSAKTAAEEFPYDPETLMLWLNENIPRFYTTPSDLATAYDRLSQADIFKNIAEKQRYWRFLLYFIEEMTAGVALAKTTKPTYSYAQFPSTLKLLGKQRRVREIKKALLEKIARLTHMSTKKANLEAFWYFLILFKNNEFREKAIRYLNLDKE…
contig00009	fig|6666666.251327.peg.476		peg	contig00009_20134_19100	20134	19100	-	Thiamine-monophosphate kinase (EC 2.7.4.16)	FIG00000570	idu(1);Thiamin_biosynthesis idu(1);5-FCL-like_protein	atgaaatttaaaaaacaaatttttattggtaagccttcacatgattttttcctttcggttattttaaataaattgggcatttctaatgaaaaagtcttactaggtccttctattggagttgattcagctgtgatttttcatgataaactaattgctattcataccgatcctataacgggaacatctcatgatataggatacttttctattatgatagccgccaacgatgttgcagctataggagcaaaacctgagtttgcatccgtctgtatattagttcctgctaattcaaattatgaccttattcggaatattcaagaacagttacatagagcttctttggagcttaatataacaataataggtggacacacggaaattacaaacgcagtaaataga…	MKFKKQIFIGKPSHDFFLSVILNKLGISNEKVLLGPSIGVDSAVIFHDKLIAIHTDPITGTSHDIGYFSIMIAANDVAAIGAKPEFASVCILVPANSNYDLIRNIQEQLHRASLELNITIIGGHTEITNAVNRPVVITTVIGSLDLSFKERLKEINEIKQNPLKGKYYLVLINPIGIEATAIIANDYEHFISSILSKEELELAKSLKFKISIVNIAKEAYSTNAILYAHDPTEGGIATALKEISLFLNKGMEIYEDKIILLDISKKIFEFLKIDPIKVISSGCLVCIIKEENLDKFIFQFKNKYPFSIIGELKNEKKCIINRINGEKLDLLKININEELWKLID
contig00009	fig|6666666.251327.peg.477	K9723	peg	contig00009_20301_20837	20301	20837	+	hypothetical protein			atggaggaagaatttttggaaagttacttaaattatgaattcactccagttaaaataaaggtccttaagaattattctgaggtatctttttgcgataaaaaatatggaccttttaaggaaaattcatacattgaaatacctcgtgggttagcaaaaattttagcagaggaaggaataacagagtttcccttacctaaagtaactttaagtgaactcaaaaggatattattttttgaaactaaaaataaagaattaaagggattggattgggacttttatttacaagtaaaggatttaatttatgttgcagaaaataaaataattaacgaagatccaagggaaataaaaaaatattttggagaactttgtcttaaaagattagaaaaaatattaagtatt…	MEEEFLESYLNYEFTPVKIKVLKNYSEVSFCDKKYGPFKENSYIEIPRGLAKILAEEGITEFPLPKVTLSELKRILFFETKNKELKGLDWDFYLQVKDLIYVAENKIINEDPREIKKYFGELCLKRLEKILSIVYFIEDYKKILPLLTNEEKYLFIILNTIIKKWYNNLINADYLKKV
contig00009	fig|6666666.251327.peg.478	K1726	peg	contig00009_20851_21984	20851	21984	+	DNA replication helicase protein MCM	FIG00039210	icw(1);DNA_replication,_archaeal	atgactgaaaaaaatattattaactttaaagaacaatatgtagactttttactcaactttactctaaacgaaaaaacgatttattataataggataaaagagatgcctttatttaatcaatattcattgtatataaattataatgatttatttgaatatttttataataataaagatttattaaattcatttttagataatcctgaagaacatttaaattttttaaatgaagcaattaaagaaataatgaaaacgattgatcctgtttatgcagctagaattcctgttttttatgcaagaatttataatttaccacccgaattttacgttcctataagaaacattagagcggttcatgtaggaaaattaattcaagttaaaggaatagtcactagaagt…	MTEKNIINFKEQYVDFLLNFTLNEKTIYYNRIKEMPLFNQYSLYINYNDLFEYFYNNKDLLNSFLDNPEEHLNFLNEAIKEIMKTIDPVYAARIPVFYARIYNLPPEFYVPIRNIRAVHVGKLIQVKGIVTRSSKIKQKVYEVELECVECHNRFKVNFKEKGITKMSQVKCTYCDTKLTPRFINRKMIDFQRIIIQESPEEMPAGHIPRSLEVYLEGDIVDKAYPGNHVVITGLLKEKREREILDELTFSTYLYGLSIEVREKGYEEEILTKEEEEEILKLASSPDIVEKIKRSIAPSIYGLEHIKLALALMLFGGVPKIFPDGTKVRGDINILLVGDPGTAKTQLLKYIAAIAPKGIYTSGKGVFGCRLNCCSCKR
contig00009	fig|6666666.251327.peg.479	K1726	peg	contig00009_21941_22918	21941	22918	+	DNA replication helicase protein MCM	FIG00039210	icw(1);DNA_replication,_archaeal	gtgttttcggctgcaggcttaactgctgcagttgtaagagataaaaatactggagaattttatttggaagcaggtgctttggttttaagtgatcaaggagttgcatgtatagatgaaatagataaaatgagaagtgaagatagagttgcaatgcatgaagcaatggagcagcaaacaataagtatagctaaagcaggaatagtagcaacattaaatgcaagatgttcaattcttgcagccgcaaatcctacgttgggtaggtttgataaatctaaaactatagtagataacatagatttaccagtaacattactttctagatttgacctaatatttccaataatagatttgcctaatcctgaagtggacgaaaaattaagttcacatgtactgctttta…	MFSAAGLTAAVVRDKNTGEFYLEAGALVLSDQGVACIDEIDKMRSEDRVAMHEAMEQQTISIAKAGIVATLNARCSILAAANPTLGRFDKSKTIVDNIDLPVTLLSRFDLIFPIIDLPNPEVDEKLSSHVLLLHSEASEKIKEEIIPVDLLKKYIIYARKNIKPKLTAEAMREIQQFYLKMREVSYKGEGAPVAITPRQLEALIRLTEASAKMCLRNECTAEDALTAINLMKYMLMESFYDITTQRIDVDVIMTGIPKSKRDKHSKIIEILSKLNYQTEMVEKELVLQEAEKSGISREEAEKILDKLKRDGLIYEPKSGYIKRTP
contig00009	fig|6666666.251327.peg.480	K3726	peg	contig00009_22920_23450	22920	23450	+	Putative ski2-type helicase MJ1124			ttgaaaataaaagagttagtaaatttcggtattccagaagatataataaaaaagttagaagaaaatggatatatagaattattccctccacaagaattagctattaaaaaaggtgtattagattttaaaaatttattattggcaactcctacggcatctggaaaaaccttaataggaattttagctgcaattaaaaatatacttaaaggagggaaagttttatatgtttgtcctttaagagcaatagcttccgaaaaatatgatgaattgaatgatatgtttaaggatcgaataaagatcgctctatcaataggagattatgatagttcagatccatggttacaagattatgattttataatctctacatatgaaaaagctgatagtttgttaagacat…	MKIKELVNFGIPEDIIKKLEENGYIELFPPQELAIKKGVLDFKNLLLATPTASGKTLIGILAAIKNILKGGKVLYVCPLRAIASEKYDELNDMFKDRIKIALSIGDYDSSDPWLQDYDFIISTYEKADSLLRHKAKWIEKISLVIIDEIHMLDSDRGPTLEFLIARLKKKFQTYNI
contig00009	fig|6666666.251327.peg.481	K3726	peg	contig00009_23531_25060	23531	25060	+	Putative ski2-type helicase MJ1124	FIG01637690	ff	gtgcaattaaaagaaggagtttacagaggaggtataatattatattcaaataatgaaataaagaaaataaatacagtttcaggaatatcctatgtagatttaacacttgattgtttaaaagaaggaggacaagctttaatatttaacaatagtagaatttcagcgataagaagtgcagtaaaattacaggaatatgttattaaagaaattttaaaagaagaaaaggaaaaattaaaagaagttgttgaaatgtttgaagaaaacgatagaaatacacaaattttaaaagaaatagttaaaaacggtgtagcctttcatcatgcaggcttatcatttaaaactagaaaaataattgagaaatttttcagagaagggttaataaaggttatttcttcgacc…	MQLKEGVYRGGIILYSNNEIKKINTVSGISYVDLTLDCLKEGGQALIFNNSRISAIRSAVKLQEYVIKEILKEEKEKLKEVVEMFEENDRNTQILKEIVKNGVAFHHAGLSFKTRKIIEKFFREGLIKVISSTPTLAAGVNVPARRVIIQDVIRYDPIEGKIEKLKVNEYKQLAGRAGRPRYDVYGEAIIIAKGKYDVDILMEEYVKAEVEPINSVISNEKDLRPHILSLIANEIANNFADLKKILCLTFAAKKEGIDKLLVLSRRIINFLLEEGFIYGSLEKFKSNYIGKRINELYIDPLTASIIIKGIKELNKINNDYDEIFYLYLICCSEDMQTLNVLKNEEDLLLEDLNKYLENKFLYPKPDLYDYKTLRAYKTAKLLYDWINEEKEDILADKYN…
contig00009	fig|6666666.251327.peg.482	K1756	peg	contig00009_26395_25049	26395	25049	-	Adenylosuccinate lyase (EC 4.3.2.2)	FIG00000117	isu;De_Novo_Purine_Biosynthesis	atggattgtcctgtctttacaaggtatgctacagaggaaatgctccgaatttttagtgaagaagcaaaaattcaaagatggttaaaagtagaagcagctttagctgaagcacaagcagaactaggaattatacctaaagaagctgctgaagaaataagtaagaaggcaaatcttaattttgtatctataaaaaggataaaggaaattgaagaaaggatagatcatgatcttttagctgtagtcaatgcattagctgaagtttgtgataaaggatatggtagatatgttcatatgggtgcaactagttatgatattgaagataccgcctgggctatggcttttagggatgctcttttaataataaaggataaattgacgaaattaactaggattttaata…	MDCPVFTRYATEEMLRIFSEEAKIQRWLKVEAALAEAQAELGIIPKEAAEEISKKANLNFVSIKRIKEIEERIDHDLLAVVNALAEVCDKGYGRYVHMGATSYDIEDTAWAMAFRDALLIIKDKLTKLTRILIEKAKEYKELVCIGRTHGQHALPITYGMKFALWSYDIFGCIKRLDFFLNNSIEGKMSGAVGTFAGFGDKGIELQKKVMEKLNLKSALISNQIVQRDKFADIIYLLAIIASCLEKIAKEIRNLQRTEIGEVLEPFYKEQAGSSAMPHKRNPHRSERICSLARYLRSLVHVALENVALEHERDLTNSANERIILTHSFILVDFMLLEIISIIKGLIINVKNVQKNLNLMKGANLSERILIKLVEKGIPRHIGYEIIKNAAIKSFEENLD…
contig00009	fig|6666666.251327.peg.483	K3116	peg	contig00009_26809_26477	26809	26477	-	Twin-arginine translocation protein TatA	FIG00138313	icw(1);Cluster-based_Subsystem_Grouping_Hypotheticals_-_perhaps_Proteosome_Related icw(1);Twin-arginine_translocation_system	atggaaggatattattataacgcgtttgggtggattgaacttatattattatttttaataataataatactttttggttctaagaagcttcccgaacttgctagaggattaggtgaggctgtaagagagtttcgaaaggctatgagtgaaactgaaagtatacaaaaacaacttgttacatcgccccaaacttcttatcaacattctcaataccaagaggatcctttaattacagcagctaaaagtagaggaataaatgttgaaggtaaaactaggttgcaaattgtagaagaattggctcagaagattaaagaagaatcttctcgcacttaa	MEGYYYNAFGWIELILLFLIIIILFGSKKLPELARGLGEAVREFRKAMSETESIQKQLVTSPQTSYQHSQYQEDPLITAAKSRGINVEGKTRLQIVEELAQKIKEESSRT
contig00009	fig|6666666.251327.peg.484	K3118	peg	contig00009_26845_27606	26845	27606	+	Twin-arginine translocation protein TatC	FIG00000335	isu;Cluster-based_Subsystem_Grouping_Hypotheticals_-_perhaps_Proteosome_Related isu;Twin-arginine_translocation_system	atgagtgaagaatttttatcttattttgaagaattgggaagaatattaaagagaatattttatattttcatgttttcatttttatttttcatagcatcacctagcccagagataacaaaaaagtttagcgaaaatcctttatcttatgatctctttgtattttggattataagagaagcacaaaaggcttatttacctgaaggatttaagatatatgcaccaagtattgtttcgcctttattaattatgatacaaatagctttctttctctctttaatagttaccattccctatgcagtattttctttatatagttttatagctcctgctttatatccccatgaaaaaaagattttcaagaaatatgccatgccctttggtatactttatgtttcagga…	MSEEFLSYFEELGRILKRIFYIFMFSFLFFIASPSPEITKKFSENPLSYDLFVFWIIREAQKAYLPEGFKIYAPSIVSPLLIMIQIAFFLSLIVTIPYAVFSLYSFIAPALYPHEKKIFKKYAMPFGILYVSGLVYTIIFILPLTFKISFLLYTPLGIELLININDFVNLLVFIPILGGLLFCLPIFLLPLMEIGVLSVATLKKNRILIYLIIAFIIGLISPDPTFISVIPLLIPIYILYEVSILIGKRKRNV
contig00009	fig|6666666.251327.peg.485	K2129	peg	contig00009_27599_28618	27599	28618	+	molybdopterin biosynthesis protein moeB related protein			atgtttaacgctgatgaatattattcaagattgtatgttcttaaaaatatcggtaaagaaggaataaatatacttaaaagaaaaacagctgctgtagtaggtttaggcggattaggaagcgttatagcttatttattaaccagtaatggtattggtaaaataaaattgatagatcaagatattgtagagctaagtaatataaatagacagtttttatacgatattaacgatctaagatatccaaaggtcgaagttgcatataaaaaattaaaggatgttaatcctgaagtaaaaattgaacctattgctgaaaatttaaactcggataatgcagaagaaattctaggcgatgtagatataatcttggatggtttggataatttaaaaacaagatatata…	MFNADEYYSRLYVLKNIGKEGINILKRKTAAVVGLGGLGSVIAYLLTSNGIGKIKLIDQDIVELSNINRQFLYDINDLRYPKVEVAYKKLKDVNPEVKIEPIAENLNSDNAEEILGDVDIILDGLDNLKTRYIVNYIAVKKKIPYVFGSVLEYTGNVSVFYPPETPCLNCIFEEINDSELPTCETVGIINTATSLVASIEVNEAIKLLINKSSNLLSKLLLIDLGNLIFDFIDIFKNENCKVCNNILSYKPKKIELIWQCGRDIVNINPRKKVNMNLNNIKEKIEKYFKIILVSDFIIVFKYEDKEISIFKNGRMLIKNVKNEEEAKNVYEKIDKLINI
contig00009	fig|6666666.251327.peg.486	K7176	peg	contig00009_29323_28604	29323	28604	-	hypothetical protein			atgttaaacttgttgaataaaatattatgctatcctaaatttaatgaagaagaatttaaaaaaagattagaagaattccatagtcttggaatagaagatattttaagcgatggtaaaattaaaattaacgattttaaaatactaggtaaaggcacaaattcgttagctgtcaaggctatttataaaggtcaaatcgtggcattgaaaattaggagaaccgactctagcagagttactcttgaagaagaagcaaggatattaagtaaagttaataaatttaacataggtcccaaactccttaattttacccaaaattttttagttttagaatttattgaaggaaattttatcgaagaatttttaacatgtgaaaatttaaatcaagtaaaaaatgttctg…	MLNLLNKILCYPKFNEEEFKKRLEEFHSLGIEDILSDGKIKINDFKILGKGTNSLAVKAIYKGQIVALKIRRTDSSRVTLEEEARILSKVNKFNIGPKLLNFTQNFLVLEFIEGNFIEEFLTCENLNQVKNVLLKLLIQCRILDIIKIDHGELSRATKHVIITKNGDVKIIDFETASERRKANNLTSIISYLFLRPEDPFKLRERLGINIDDLKYLLRDIKKNNSEEIFYQILSKLNIY
contig00009	fig|6666666.251327.peg.487	K7558	peg	contig00009_30233_29304	30233	29304	-	tRNA nucleotidyltransferase, archaeal type (EC 2.7.7.21) (EC 2.7.7.25)	FIG00149466	isu;tRNA_nucleotidyltransferase	ttgaacgatgaattgtgtaaccaaatcaggttatttaaaaaattcttaaaaactgttgagctatatggagctgaaataaaagtcgaaggattttctggttatttatgtgaactattaataattcattacggaagttttttaaacttaataaaggaagctataaaatggcgagaatataaaaccgttataggtggagaatggaaacttcaaccagctcccttagttgttgtggatcctgttgataaaaataggaatgtggctgcagctttcaaaaaaatggctctgtttaaatttgcatgtaatttgtttttaaacaaaccttcattaaagttctttcaaggaagaaaatattcagaagatattaatctggctttgaaaatttttgaagaaagaaacact…	MNDELCNQIRLFKKFLKTVELYGAEIKVEGFSGYLCELLIIHYGSFLNLIKEAIKWREYKTVIGGEWKLQPAPLVVVDPVDKNRNVAAAFKKMALFKFACNLFLNKPSLKFFQGRKYSEDINLALKIFEERNTKVFVIEGKYPNIPPDVFWGEIKRARQSFISFLKENEINVLDSKIYSDEKEKFAILLEVDKTELSFKKKLKGPLINDLKNVKRFIDVHKEDELLIEDSRIYAYVNRKIRNIFEAFQRWLKVYSIPKDLINVLNESKTYLLNNNVDKEIARIAVDLALKDLWWLRDELIEKLNVKLVE
contig00009	fig|6666666.251327.peg.488	K1975	peg	contig00009_31128_30661	31128	30661	-	2'-5' RNA ligase	FIG00004261	isu;RNA_processing_orphans	atgaatggagtaaaaatagtagaatacgaaaatcttcatattactttaaaatttttgggagaaataaatgaaaaaattgtagaagaggtaattgaagcattatcgagaatttattttaaaaaatttaaagttcatatagctgaacttggtgctttcccttctttaaagaatccaagggttatatgggcaggtataaaggaaggattttctgaactagtccagctttataacttgatagaaaatgaattactcaattcaggtttaagatttcctaaggaagatttccatccccatgttactttattaagaataaaggataataaagtagtaaatcaagtaatgattagattcaatcaatttttcaatgaagattttggtaattttcttgtaacgcatttt…	MNGVKIVEYENLHITLKFLGEINEKIVEEVIEALSRIYFKKFKVHIAELGAFPSLKNPRVIWAGIKEGFSELVQLYNLIENELLNSGLRFPKEDFHPHVTLLRIKDNKVVNQVMIRFNQFFNEDFGNFLVTHFSLKSSQLTPKGPIYSNVKIFQL
contig00009	fig|6666666.251327.peg.489		peg	contig00009_31248_31781	31248	31781	+	Dephospho-CoA kinase archaeal, predicted (EC 2.7.1.24)	FIG00058669	ff	atgaaaataatttgcataacaggaatgcctcttgcaggtaaaactttagctgcaagttttgctaaagaaatgggtttaccggtgataaacatgggagataagataagagaaatggcaagaaaaaataatattaaaataaaagaaataggtgatttaatattagaaataagaaataaatatggaagagatgcaatagcaaaggaatgctatgaggatataaagaaaataaagggagatgtaattatcgaaggtataagaaatattgaggaagttgaatatttttccaaattcggagaagtttacattgttgcaatttttgctccaagaaaaattagatttgaaagagccttaaaaagaaaaagagaagacgatcctaaaaactacgaggaatttgttcaa…	MKIICITGMPLAGKTLAASFAKEMGLPVINMGDKIREMARKNNIKIKEIGDLILEIRNKYGRDAIAKECYEDIKKIKGDVIIEGIRNIEEVEYFSKFGEVYIVAIFAPRKIRFERALKRKREDDPKNYEEFVQRDLRELNLGIGNVISLADYMIVNDKDVEKLKETFINVIKEIINK
contig00009	fig|6666666.251327.peg.490	K9736	peg	contig00009_31783_32226	31783	32226	+	DUF54 conserved in archaea			atgtacgtagaagttaaagttgttataaaacctactgaagatgaaaataaggtcagatatgcacttgataatgtatttacatatgaaaaattagagtataaaaattatgatgaagaaatatatatgatagcaacttcaacaaaaattgattcgttaaaaaaaatagctgaactagttaaaaaagagagaaaagaactatccgtaagaaatttacttttaaaatctttggaaaataatcaaattaaatttaaattaaataaacaagcagcttatatgaagaagttatcctttgtaacagttaaagaagaaacaccattaggagctatagaatttaaaattttttcagaaaatataaaggaaattatagattatatagctccattgccaaaaataaaaact…	MYVEVKVVIKPTEDENKVRYALDNVFTYEKLEYKNYDEEIYMIATSTKIDSLKKIAELVKKERKELSVRNLLLKSLENNQIKFKLNKQAAYMKKLSFVTVKEETPLGAIEFKIFSENIKEIIDYIAPLPKIKTLQYRTREFNIEETE
contig00009	fig|6666666.251327.peg.491	K784	peg	contig00009_33110_32265	33110	32265	-	Ribonuclease Z (EC 3.1.26.11)	FIG00000828	isu;tRNA_processing	atgccttcgatagctgtagaaataggagaagatgttatacttttagattgcggtgaaggaactcaaagacaaattatgcacgcaaacttaaatccaaatagaattacgcatatatttataacacatttgcatggagatcatatgttagggttgcatggactgatatggagcatgggtttggatttaagaaggaaaaatttgttcgtttatggaccaaaaggaataaaatcttatcttgaatttatggataatctaactaagccttttagactttataaagtaatagtaaacgaagttgaagagggtaaagtttgtgaaacggataaatttgaggtatatgcaattaaagtaaaacatagtatagaagctttcgcatataaaataaaggaaaagaataag…	MPSIAVEIGEDVILLDCGEGTQRQIMHANLNPNRITHIFITHLHGDHMLGLHGLIWSMGLDLRRKNLFVYGPKGIKSYLEFMDNLTKPFRLYKVIVNEVEEGKVCETDKFEVYAIKVKHSIEAFAYKIKEKNKPPRISKEKLIELNIKSGPYLKKLKEGKEVILPDGRVIKPSDVLTEPKKGKIIVYSGDTAPCEELIEFAKEADVLIHEATFGDDEEVKARKYKHSTARDAAKIAKLANVKTLVLTHIGVRYDEGDILLLESKEVFENTILAHDFLTLEI
contig00009	fig|6666666.251327.peg.492	K7446	peg	contig00009_34137_33160	34137	33160	-	tRNA-(G10-N2) methyltransferase; tRNA-(G10-N2) dimethyltransferase			gtgttaattggagatatagtagatttagctgaaaaggaagttttgtttacaatagaatctttgaacatagaatataaatatttaggaagaacaggtcttttgttgtttttagagacggaagaaatgttagctgaatatttgtgttatagatgttccatggtaagagaagtaactaaaataattcttgaatcagattttttaaatctttataaaaattttaatttaaatctttttaatatagaaaaaacaaaatctatatgtgtaagaataaaatcatatgaacataaatacaagcctgaagtacagaaattggaaagaattataggtgaattcttctataaagcaggttataagataaatcttgaaaaccctgaaataataataaggggttacatcatt…	MLIGDIVDLAEKEVLFTIESLNIEYKYLGRTGLLLFLETEEMLAEYLCYRCSMVREVTKIILESDFLNLYKNFNLNLFNIEKTKSICVRIKSYEHKYKPEVQKLERIIGEFFYKAGYKINLENPEIIIRGYIISEKIFLGILLAKSYRKSYEERRPSKRKVFHPSSMIPKFARLFVNLSKVEINEFLLDPFCGVGGFLIEASFFVKHCIGIDIDIRMLKGAKENLKFYNIYNVDLINASALKLPLRKIKYIATDTPYGIASSTKGIRHSELVKGFLNELSNYKGILACILTTESNLNQNFKIILKYPQKVRSSLIRWIYILSNYG
contig00009	fig|6666666.251327.peg.493		peg	contig00009_34364_34161	34364	34161	-	hypothetical protein			atgggcaaaatatcaaaaggaataaattgcgatgttgaagggtgtgaagaaaaggctgaaaaatcagtatcatatagcttagcttcatctacttctttaaaatttaaatcttcttcaagaagagtttatctatgtaaaaatcattataaacagtttaaaaaggaaacaaaggatttaagggaacttgaaaggatgaggtggtaa	MGKISKGINCDVEGCEEKAEKSVSYSLASSTSLKFKSSSRRVYLCKNHYKQFKKETKDLRELERMRW
contig00009	fig|6666666.251327.peg.494		peg	contig00009_34540_34364	34540	34364	-	LSU ribosomal protein L13e			ttggttaaaaaacttcctaagaaaagaatagacaagaaagaacttgctaaaaaacataggaaaagagtatttagaggattaactactgcaggaaaaaaatccagaggattgttaaaattaaagctaaaggaaactcataaacataaatggaaaaagaaacaacgtgaaagggaataa	MVKKLPKKRIDKKELAKKHRKRVFRGLTTAGKKSRGLLKLKLKETHKHKWKKKQRERE
contig00009	fig|6666666.251327.peg.495		peg	contig00009_34767_34561	34767	34561	-	hypothetical protein			atgagtgaaaaaactatacaagatatattaaaagaattaaaaccaatagtaatatcaaagggtaaaattaaggaagctaaaggattttctgaacaagaattaaaagaagtaaacctaactattaaagaagctttaaaattaaaaattcccgtagatataagaagaaaaacaaaatatcaagaaaacgtagaaaaattaaaaaaatag	MSEKTIQDILKELKPIVISKGKIKEAKGFSEQELKEVNLTIKEALKLKIPVDIRRKTKYQENVEKLKK
contig00009	fig|6666666.251327.peg.496	K2877	peg	contig00009_35207_34764	35207	34764	-	LSU ribosomal protein L15e	FIG00003901	ff	atgttaagaaaatacgtaaagctaattaacgaagcatataaagaagaattgaaaaaaaggttaatagaatggaggaaacaacctactgttgttagaatagaaaaacctacaaaaatatataaagctagaatgttaggatataaagctaaacaaggaataattgttgtccgagttagggttaaaaagggtaaaatggaaagggaaagacctaatagtggtagaagaccaaaaaggatgggtactacaagattaactataaagaaaagtttaagattaatagcagaagaaaaggctcaaaggaaattcccaaatttagaagttcttaattcttattacgtggctgaagatggaaaatataaatggtacgaagtaataatggttgatccatatcatccagct…	MLRKYVKLINEAYKEELKKRLIEWRKQPTVVRIEKPTKIYKARMLGYKAKQGIIVVRVRVKKGKMERERPNSGRRPKRMGTTRLTIKKSLRLIAEEKAQRKFPNLEVLNSYYVAEDGKYKWYEVIMVDPYHPAIKSDKNLNWLYRGE
contig00009	fig|6666666.251327.peg.497	K58	peg	contig00009_36153_35209	36153	35209	-	D-3-phosphoglycerate dehydrogenase (EC 1.1.1.95)	FIG00031250	isu;Serine_Biosynthesis isu;Glycine_and_Serine_Utilization	atgtataaaattttaataacagatcatatactagatgatgcgataaagatattaaagaaggaaaattttgaagtagaatacaatcctgaaatagataaggtaaatctaaagggaaaaataaaggactgtgatggattaattattcgcggtagaactaaaatagatagggaaattttagataatgcaaagaaattaaagatcatagttagggcaggtgttgggttagataacatagatttggattactgtaaaactaaaaatgttaaagtgtttaataccccgttggctccaattaattctgttgcagaattaacaatttgtttaattttaagtttactaagaaatctttatgaagccaataaatcgttaaaggaaggtaaatggttaaaaaagtatttc…	MYKILITDHILDDAIKILKKENFEVEYNPEIDKVNLKGKIKDCDGLIIRGRTKIDREILDNAKKLKIIVRAGVGLDNIDLDYCKTKNVKVFNTPLAPINSVAELTICLILSLLRNLYEANKSLKEGKWLKKYFIGFQLKGKTVGIVGFGRIGYEVAKILTCFGCKIIAFDIDISRKKLAEEIGGEFTTDLDYVLSNSDIITIHLPLNSSTYKMFSKDVLKKMKKDSFLINTSRGGIVDEEALLEMLESGHIAGAALDVFENEPPITEVEKRLISHKNVICTPHIGAQTYEALKQESIEAAEIIVKFFKEEIKES
contig00009	fig|6666666.251327.peg.498		peg	contig00009_36517_36200	36517	36200	-	hypothetical protein			ttggcaagtgcaagagcaagaattgaaacagcaagagcaactccaaacattaacagagctgctctagcagatcaagaatctatattggctacattagaagcaaagtttgcaacggcacaaacattggatgatttcataagtattgcaaaacaagcagcgtctgtagattcgaatgttaagaaattaattgaggaagcaattattacaacaccaacaccgacaccattcccattattccagttaattataatagtaatactgttaatattgctaatattcctaatagtatacgcagctgtaagaagaaggaaaacataa	MASARARIETARATPNINRAALADQESILATLEAKFATAQTLDDFISIAKQAASVDSNVKKLIEEAIITTPTPTPFPLFQLIIIVILLILLIFLIVYAAVRRRKT
contig00010	fig|6666666.251327.peg.499	K16785	peg	contig00010_1372_626	1372	626	-	Transmembrane component of general energizing module of ECF transporters	FIG00024851	ff	atgataagaccagaactactttttttcgtgaagaaaaagtctttaatacataaactagatcctaggacaaaattgatttatgcagtagcaatgttatttttggcattggtaagcagttcgttgacatatttatttcaattatttataatttctataattcctttaattttttctaaattatataaagaattattgtctattttaaaattcatttcattgtttgctttcctcgtttttttatttaattatatttttacctttaacgttgatatatcgattgctatggttcttagattattaattttagtcttttcatttttaattttttctttaactacgtcacctgacgaaatagttttaatgctttataaattaagatttcctttttatttggttttc…	MIRPELLFFVKKKSLIHKLDPRTKLIYAVAMLFLALVSSSLTYLFQLFIISIIPLIFSKLYKELLSILKFISLFAFLVFLFNYIFTFNVDISIAMVLRLLILVFSFLIFSLTTSPDEIVLMLYKLRFPFYLVFSLSLSIRFIPTLMKDAMNIIDAQRSRGLETQKGNLIKRIKNYTPVFIPLLAISINRAINVAEAMESRCFGAVKRPTMFYEIKFSKFDFIFLFLFFIFVFFLIISNFNLHFLNLKI
contig00010	fig|6666666.251327.peg.500		peg	contig00010_2187_1369	2187	1369	-	ATPase component of general energizing module of ECF transporters			atgaaattaatagaaattaaagatctttattttaggtatccttttgaagaaaaatatactttaaacaatataaacttaaccatagattcaggagagagtacagctatattaggcccgaacgggtcaggaaaaactactttaataaaacatttgaatggaattttaaaaccgaccaagggagacgttataatagaaggaaaaaatactaaagagaaaagtatagctgaactttctcgaacggttggaatcgttttccaaaatccagaccatcaattattttccaatactgtatttgaagaaatatcctttgcattaattaactttggttttaataaagaggaaattttaaagagagtaagaagtatgttaaagttatttgatttggaaaagtatgaaacc…	MKLIEIKDLYFRYPFEEKYTLNNINLTIDSGESTAILGPNGSGKTTLIKHLNGILKPTKGDVIIEGKNTKEKSIAELSRTVGIVFQNPDHQLFSNTVFEEISFALINFGFNKEEILKRVRSMLKLFDLEKYETHSPLLLSGGEKKRVAIASILCYDPKIIVLDEPTIGLDYYQRKTLINIIKNLKKEGKTIITVTHDFDFALEVAERGIILKNGEIIRDGSLIDIIYDSDILEKANLIQPTLAKIIIELEKNGIKLDRKVATVEEFIQLVIK
contig00010	fig|6666666.251327.peg.501		peg	contig00010_3016_2168	3016	2168	-	Duplicated ATPase component BL0693 of energizing module of predicted ECF transporter			atgaaggaagtaatagtaattaaaaatttcagttttcgttatgaaggaacaaattttttttcattgaaagatattaatttgaaaatttttgaaggagactttgtaatactagcaggtcctagtgggtgtggtaaaactactttaattagattattaaatggcttaattccacatttttacaaaggagaatataaaggagaagtttcagtttatggtcttattgttaaggatagaaaaacttatgagatggcaaaatatgttggcttagttttccaggatccagaagaccaacttttgtctatgacagttgaaaaagaaatagcctttggattggaaaacttaggttataaaaaagacgaaatggtaagaatagtgaacgagataattaaattactaaat…	MKEVIVIKNFSFRYEGTNFFSLKDINLKIFEGDFVILAGPSGCGKTTLIRLLNGLIPHFYKGEYKGEVSVYGLIVKDRKTYEMAKYVGLVFQDPEDQLLSMTVEKEIAFGLENLGYKKDEMVRIVNEIIKLLNIEHIRYKSPFLLSGGEQQKVAIGSVLALKPKILALDEPFSNLDLKSSYNLAELLNYLNKNLKYTIIIAEHRLDLLINYASRIIVMNEGRIILDGPPREILSYNLEEFGIMEPKISKISKLLRKKYNFDICLTLEEFVNNFKKIYEINRN
contig00010	fig|6666666.251327.peg.502	K4798	peg	contig00010_3402_3025	3402	3025	-	Prefoldin, chaperonin cofactor			ttggcgcaacaaattcctcctgaaattcaaaatttagcattaaaattaaaacaaatagaagaacagctaagactagttattactagaagacaacaaatcaaagcagagttgatggaaattgaaatagtcaaagaagagctggagaaaatagccgatgatgcttttgttcacaaaatggtaggcaacatattaattaaaataccgaagaaaactgctcttgaggaaataaatgagaaaaaggaaactttacaattgcaagatatgacattagataagcaagaaaatatattaagaaagcaatatgaatcaacatcaaaagagcttgaagaaatgattaaaaaatcccaattaggaggtcagctgggaagcatatcataa	MAQQIPPEIQNLALKLKQIEEQLRLVITRRQQIKAELMEIEIVKEELEKIADDAFVHKMVGNILIKIPKKTALEEINEKKETLQLQDMTLDKQENILRKQYESTSKELEEMIKKSQLGGQLGSIS
contig00010	fig|6666666.251327.peg.503	K9741	peg	contig00010_3664_3380	3664	3380	-	hypothetical protein			atggttattcaggaagtaatcgctaaaatggaatatgaatttaaagacgaaaatgaagctttcatatattatcaatccctttcgcctgaatttaaaaaaggttttccgggggtaacgaaatccagtattgatttgatcggtaataaaataataattgaaattcgttctttaagtgtatcaaggttaagggcaatattgaattctattaacagatggttaataagtatgtcagaagtaattaaatatacagaggttgaaaaaattggcgcaacaaattcctcctga	MVIQEVIAKMEYEFKDENEAFIYYQSLSPEFKKGFPGVTKSSIDLIGNKIIIEIRSLSVSRLRAILNSINRWLISMSEVIKYTEVEKIGATNSS
contig00010	fig|6666666.251327.peg.504		peg	contig00010_4212_3715	4212	3715	-	Probable brix domain-containing ribosomal biogenesis protein			gtgaaatatataatcacaacttctagaaaaccaccaactaaagtaagaagttttgctaaagatcttgcttttatattatcaactaagcctttaactagaggaaaactttcaatagaagaattaattaaaaaattaggtgatgaagataaattgttaatagttgattgtaagaaaggaaatcctagtagaataagagtaatggataaaaaaggaaaaatatcccaaatattattaaagggagtaaaacatattagagagttgaaggaaaaacctatatttaaaaagaatcttcctttagtattagctgaaaatgaattttctgaaaaattctcgaaaattttaggtttaaataccattaaaagtatcgatgaagcaaatcctaattgttatatcgttaaa…	MKYIITTSRKPPTKVRSFAKDLAFILSTKPLTRGKLSIEELIKKLGDEDKLLIVDCKKGNPSRIRVMDKKGKISQILLKGVKHIRELKEKPIFKKNLPLVLAENEFSEKFSKILGLNTIKSIDEANPNCYIVKFINENNLFSLYLIDPISRKMFGKFFTIRKIIE
contig00010	fig|6666666.251327.peg.505	K2921	peg	contig00010_4481_4209	4481	4209	-	LSU ribosomal protein L37Ae	FIG00004062	ff	atgaaaaaactaaagacaccttttggtgcaagatatggttcaactttaagaaaaagatatgctgaaataatgaaagaatataaaaagcctaaagaatgtccaaattgcggtaaattaggaaaaataaaaagaattaaaattggaatatggcaatgtcccaaatgtggagttaaatttacaggagctgcctatactatttcaagtgcaattggaaaagtaattaaatatcaagcaattattcaacaacctcaacagcaaaaggttggtgagtga	MKKLKTPFGARYGSTLRKRYAEIMKEYKKPKECPNCGKLGKIKRIKIGIWQCPKCGVKFTGAAYTISSAIGKVIKYQAIIQQPQQQKVGE
contig00010	fig|6666666.251327.peg.506	K12589	peg	contig00010_5304_4483	5304	4483	-	Ribonuclease PH (EC 2.7.7.56)	FIG00135600	icw(1);tRNA_processing	atgagcgaagaaagatttagtttaattgttcctaaaattaaacagcagtacatttataatttgttaaaaaaaggcaaaagactggataataggaaattcgatgaaatgagaccaataaagattaaaactggtataatacctaatgctgaaggttctgctgaggtacatttaggcgatacaatagttttaacaggagttaaaataagtgttacgaatccttatcctgatcagcccgataaaggaactttaatcgtaaattcagaatttcctccagttgcttctccagactttgaacctggtcctcctgatgaaaatgctattgagcttgctagaataatagataggggtttaagaaaacctgaagctatagatttttcttctttatgtattattcctggt…	MSEERFSLIVPKIKQQYIYNLLKKGKRLDNRKFDEMRPIKIKTGIIPNAEGSAEVHLGDTIVLTGVKISVTNPYPDQPDKGTLIVNSEFPPVASPDFEPGPPDENAIELARIIDRGLRKPEAIDFSSLCIIPGKKVYGVWVDIYVLNHNGNLVDAAGISTLAALLNTKYRKAEVNQQGEVVLKEELINLKVINYPIYLTFGKILDYILFDMNLEEEAMSQCKLTTIISGGGKICGLQKSGIGYFTPEELDYIIKKSLSMYQSVKDLILKNVNI
contig00010	fig|6666666.251327.peg.507	K116	peg	contig00010_6023_5301	6023	5301	-	Ribonuclease PH (EC 2.7.7.56)	FIG00135600	icw(1);tRNA_processing	gtgtcaaaaatgtctgagtttaaaagaaaagatggtagagcatataatgagataagacccttaaaggctgaagtagggattttgaaaaatgcagatggttcagcgtattttgaaataggtaatacaaaagttcttgccgcagtttttggtccccgtgaatatcatcctaaacatgaagcatcattacaagaaggaattgtaagagctagatatcatatgacacctttttctgtaaaagaaaggaaagctccgactctgagtagaagagaaatagaaatatctaaattgattaaagaagtatttaatacctgcataaaacgtgatttatttccccgaacagccattgatgtttacatagaagttttaaatgctgatggaagcacaagagtagctagtata…	MSKMSEFKRKDGRAYNEIRPLKAEVGILKNADGSAYFEIGNTKVLAAVFGPREYHPKHEASLQEGIVRARYHMTPFSVKERKAPTLSRREIEISKLIKEVFNTCIKRDLFPRTAIDVYIEVLNADGSTRVASINAVTLALVDAGIFLYDLVSAVSVGKVNGQLVVDLTGEEDQISEADMPIAMMPSKKRFVLLQLDGELTYEEFNSLLKMGMEAINKIYEFQRNCLKSKLEEYLKFYGQI
contig00010	fig|6666666.251327.peg.508	K3679	peg	contig00010_6711_6007	6711	6007	-	Probable exosome complex RNA-binding protein 1			atgaaaagagaaatagttttgccgggttctttgttaataacaggaaataatttaaaggctggcttatatacctttaaagaagactcatcaatatatgctggattattaggtttgtttgaaagagattcaataaaagataaaggagtggttaacattatacctttaaagggtaaatactatcctaaagaaggggataatgtgataggaataatagttaaaactcatttattttcttggctcgttgatattaattctttcgtatatgcaattttaccctttgccaacgcggttaaagctaaaggaaaaaagaaagtaaagaagtttgaattaaatttggcaaattatttatcaataggggatgtgatatatgcaaaaatagtaagttttgatagaaattct…	MKREIVLPGSLLITGNNLKAGLYTFKEDSSIYAGLLGLFERDSIKDKGVVNIIPLKGKYYPKEGDNVIGIIVKTHLFSWLVDINSFVYAILPFANAVKAKGKKKVKKFELNLANYLSIGDVIYAKIVSFDRNSPPILSLKEKKGLGKVTSGFLLNISPAKIPRFIGKKLSMINMIREKLGIKIIVGRNGRIIAFTDDENKIEILKKIIEKIELESHTSGLTDRIKMFLESVKNV
contig00010	fig|6666666.251327.peg.509	K14574	peg	contig00010_7400_6708	7400	6708	-	Shwachman-Bodian-Diamond syndrome protein; predicted exosome subunit			gtgacaaatataatagcaaggtatgtttctaaaggtgaaaaattcgaaataatagtagattctgaattagcttgggaatatagattaggtaaaaggtcaagtctggagaatgtcttgatttctgatacagtatataaagatgctaataaaggcgaaagagcaacaacatcttcgttacaaaaagtatttgggactactgatattatgaaaatcgctgatataataattaaaaagggagatcttccgataactgctgagaggaggaataaattaatagaggaaaataggaaaaagataattactataatatctaggaattgtatagataccagaaccaatgcgcctttacctccttcaagggtagaaaatttattaaaagaattaaaagttaaaatagat…	MTNIIARYVSKGEKFEIIVDSELAWEYRLGKRSSLENVLISDTVYKDANKGERATTSSLQKVFGTTDIMKIADIIIKKGDLPITAERRNKLIEENRKKIITIISRNCIDTRTNAPLPPSRVENLLKELKVKIDPFKDAEEQAAEIIKEIKKVIPIKIAKANIQLKIPVEYASKVYNQVILKMSTVVKSNWNNDGSWEGEVEIPAGTQEAFIQKVNELSNNKTIIKNIRII
contig00010	fig|6666666.251327.peg.510	K3432	peg	contig00010_8160_7441	8160	7441	-	Proteasome subunit alpha (EC 3.4.25.1), archaeal		isu;Proteasome_archaeal	atgttttcgccacctagtatgggttatgatagggcaataacaatcttttcaccagacggaagattatatcaggtagaatacgcacaggaagctgtaaaaagaggattaaccacaattggaattgtatgtgaggatggcggagtattaattgctgaaagaaggaaattttcacctcttatagatgaaaaaactttagaaaaaatagtaaaaatagatgagcatataggaacagcatatgcaggactgggtcctgatgcaagagttttaatggatgcagcgagaacaacatgtcaaatccatagattattatatgatgaagatatacctgtggaaactcttgttaaaaggatttgtgatataaaacaaagttatactttatatgctggagctagaccattt…	MFSPPSMGYDRAITIFSPDGRLYQVEYAQEAVKRGLTTIGIVCEDGGVLIAERRKFSPLIDEKTLEKIVKIDEHIGTAYAGLGPDARVLMDAARTTCQIHRLLYDEDIPVETLVKRICDIKQSYTLYAGARPFGVSFLFLGVDGDKVYLFGTEPGGSYAGYKAHTVGMGAQAVQEILEKELADRQIKLEEGIRLAIRILKKISEKEITPDQVEIGVVELKTRKFRKLTQEEIEKYFKTL
contig00010	fig|6666666.251327.peg.511	K7581	peg	contig00010_8278_8634	8278	8634	+	hypothetical protein			atgaacagattaattggtttagaaatgaaaaattaccaatataaaaaactctatggacactggggtaatgagataattcatattttcaccacattttatgaaaaggaagcatttgattttttaatgagacttaccagtattttatgcgaagaagacaaaaaatatctaggcgataatattgacctgcatttggatgaaagaaacagattacatattagattcgataaacaaaaagcatttaaaaacatctttaaaatcagcagaggagatgacataataaaagttacaattattatacctcaaagcaatagaacagatacgatagatttttataaaaagataggtttaataatttaa	MNRLIGLEMKNYQYKKLYGHWGNEIIHIFTTFYEKEAFDFLMRLTSILCEEDKKYLGDNIDLHLDERNRLHIRFDKQKAFKNIFKISRGDDIIKVTIIIPQSNRTDTIDFYKKIGLII
contig00010	fig|6666666.251327.peg.512		peg	contig00010_8636_9235	8636	9235	+	hypothetical protein			atggaaaaatattgtgatctattgattaaaacaaataatcaagaagaatttaaaaagatcgtatataatataaaaaaatttggatgtgaatatataggatttgaaaatgatgaaaataagaaaaaaatttgcgaagaattaaatgtaaaatatattattagaactaaagaatataatataaaagaaaaaaatgttttaaagtttatttattttactaataaacaagaagtaataaatattataaaaagatataaaataaatttattaactgtaagaagctatgatataataaatatcgatgaaaaattaataaattttatttctcaaagaaacgtatattttgagattttatatagtgattatttagatataaatatttttaagaacataaaattaata…	MEKYCDLLIKTNNQEEFKKIVYNIKKFGCEYIGFENDENKKKICEELNVKYIIRTKEYNIKEKNVLKFIYFTNKQEVINIIKRYKINLLTVRSYDIINIDEKLINFISQRNVYFEILYSDYLDINIFKNIKLIKKLSEIIKYCIRKEKPIIISSGAEYSNQIKAPREILGFFSCLNLEGYINKSLITLPESFLTYENKT
contig00010	fig|6666666.251327.peg.513	K3537	peg	contig00010_9219_9527	9219	9527	+	hypothetical protein			atgagaataaaacgtagatatattttaatagagtttttagaaaagcaagacaaagaaaactttgaaaaacaacttttagaaatatttactacattgttcggaattttggatttatgctttgcaggaataaaagtgatagaggttaccgaaaattattgtattttaagatgtaatttgaaatatttgaataaaataagagcatgtatatttttctttgggaattataagaaaacaagtcatgcatacataaagaaggttagtggaagtcttaagaaaataaaattggcagtcattgagaaaactcaataa	MRIKRRYILIEFLEKQDKENFEKQLLEIFTTLFGILDLCFAGIKVIEVTENYCILRCNLKYLNKIRACIFFFGNYKKTSHAYIKKVSGSLKKIKLAVIEKTQ
contig00010	fig|6666666.251327.peg.514		peg	contig00010_9796_10095	9796	10095	+	glucose-1-phosphate adenylyltransferase related protein			atgttaataggcggtatattggctggaggttatggtaaaaggttattaccattgaccaaggattatccaaaacaattaattgaaataaaagaaaattatacgatattagataaacaattaaacgatttaagatttgcagatataaagaatgtatatctcatggttgggtacttgtatgaaaaaataatagaaagatatggtcataaatggaaagatttaaacttaacatacttaatagaagataaacctcaaggtactcttttttgcgatcagaaatgctttggaacattcaaacagtga	MLIGGILAGGYGKRLLPLTKDYPKQLIEIKENYTILDKQLNDLRFADIKNVYLMVGYLYEKIIERYGHKWKDLNLTYLIEDKPQGTLFCDQKCFGTFKQ
contig00010	fig|6666666.251327.peg.515		peg	contig00010_10145_10813	10145	10813	+	sugar-phosphate nucleotidyl transferase, putative			atgattgaagttgcaagaaaaagaaaagaattaattacaatagccataacaaaaatgcccagtccctatggaatagttatcatagaagaaaataagatagtaaactttatagaaaaacctttgttaccacattatattaatgcaggtatttattatattaaaaaagaagctatagatttatttaaacgagattacatgtcaacagacgtggaaagaaccgtatttcctaaggctgcaattgaaggtgaattgacttattacacagaagatgctttttggcattctatagattccattaaagatgttgagcttataagagacttttataaaaatcgtgaagataaaccatgggggtgggaaagaactttagtaaataacgaaaaatatttagttaaagaa…	MIEVARKRKELITIAITKMPSPYGIVIIEENKIVNFIEKPLLPHYINAGIYYIKKEAIDLFKRDYMSTDVERTVFPKAAIEGELTYYTEDAFWHSIDSIKDVELIRDFYKNREDKPWGWERTLVNNEKYLVKELYIKAGYRTSIHYHKERDETLNVIRGLGYLEIFDNNLNLIKKEFLATNSIVRIRPNTIHSIVAEESLLLQEYSTPYPNDVVRLKDFYLR
contig00010	fig|6666666.251327.peg.516		peg	contig00010_11778_11077	11778	11077	-	Glycosyltransferase involved in cell wall biogenesis (EC 2.4.-.- )			ttgaaaataagcttcataattaccactaagaacgaagaaaaatacataaggaatactttactaagtataaaaatacaagagaatagaataaataaggaaataattgtagtagatgctttatctactgataaaactgtagaaattgccaaaaattatgcaagtaaaatcttaataaaaaagtcaaacatacctgaagggaaaaatatcggagctttcaattcgacaggcgatattttagttttcgttaatgcagacgttgtattagaaaaggattggcttaaaaaaatgttagaagcaattaatgaagaacaagtaatagctgtttgtggtttaataaaacctatggaaaaaagcttaaaggcaaggattttcgtaacattatggaatcttttaattcaa…	MKISFIITTKNEEKYIRNTLLSIKIQENRINKEIIVVDALSTDKTVEIAKNYASKILIKKSNIPEGKNIGAFNSTGDILVFVNADVVLEKDWLKKMLEAINEEQVIAVCGLIKPMEKSLKARIFVTLWNLLIQVLFMLRFPHTSGETTLAVKRDFFFKVGGFNNNLASFEDVDIGLRLSKLGKIKLVKNMFTSASLRRFEKEGYIKWSLIWLIIGIYYIFTKKSILKHYPLVR
contig00010	fig|6666666.251327.peg.517		peg	contig00010_12236_11781	12236	11781	-	hypothetical protein			atggaagaaagtaaggaaaagaagactataataataaaaggattagacgaacaattaagaactgcagttagagaattggccaatgtaacaggtaaaacaatgagcgaaattatacgtgaagctattagattatatgtaagtgcaagagaagtaggagcaacagctgctaaggaggttttaagtcctctgaaggaaatcattccagccaattatgtaactataaaaggcataggggagcttcaacttactaaagaggatcttgtttcttttaaagaaaaagttgtacttatgaatatagacaagcttgagtttgcaaatgacatagatacaaatttacttctagaaaaggtagaaaaaattataaacgtaaaggaactcattttaccaaaatcaattccc…	MEESKEKKTIIIKGLDEQLRTAVRELANVTGKTMSEIIREAIRLYVSAREVGATAAKEVLSPLKEIIPANYVTIKGIGELQLTKEDLVSFKEKVVLMNIDKLEFANDIDTNLLLEKVEKIINVKELILPKSIPKASILPKCTYIGKIIIKE
contig00010	fig|6666666.251327.peg.518	K948	peg	contig00010_12406_13269	12406	13269	+	Ribose-phosphate pyrophosphokinase (EC 2.7.6.1)	FIG00096830	isu;Pentose_phosphate_pathway isu;De_Novo_Purine_Biosynthesis	ttgagcggagcatttcatctagaaaaaagtttagctgagaaatttgacataattaaagtagagcaaaaatttttccctgataacgagcaatatataaggataccttataaaaatgatgatgaatatttgatagtccagtcaatgtttagaaatcctgataataaaattatagaaaccatatttgcaataagaacacttaaagatttaggagtaaaaaagatttatggattttttccttatttagcctatactagacaagataaaagatataaagaaggagaggcaataagccaattaatcgttcttgaaatgttaagaaatgcaggattggaatatttaataactttagatgcccatttccatcaaggaatacctcagttggaaggacttaaaataaaa…	MSGAFHLEKSLAEKFDIIKVEQKFFPDNEQYIRIPYKNDDEYLIVQSMFRNPDNKIIETIFAIRTLKDLGVKKIYGFFPYLAYTRQDKRYKEGEAISQLIVLEMLRNAGLEYLITLDAHFHQGIPQLEGLKIKNVICAPYFYKYLTSIIPRENFVVIGPDDDAYILALKLAEKLNLQVGYIEKLRKGEREVAALSININVKDKNVILIDDMISTGGTIIKAYELLKKEGANEVFVIATHGLFVEDALQKLKNLGIKNIMTTNSVPNEVAVFDVSEILIEELEWIKKL
contig00010	fig|6666666.251327.peg.519		peg	contig00010_13251_14048	13251	14048	+	hypothetical protein			atggataaagaaattataaaaatttcaaatttcctttacgaaaacaaagcggaaatcgttgcagtatgttacgatggtagcgagatagcttttagagataagaatctgcttgaagcatacatcatgggcaaaggaatcgatgtaatagattgtgacatctgtgcgctaaatgtccttagtgcttcaataaagaaacttgatgttgactttggaataagtgtattagaaaatgaaatttttattatgaatagatatggtgaaataattaaaataaacggaaaagatgagttcaaattaaagacttggaaagaaatcggagaaaaggaaagccgtgatgctaacttaatttacatgaaagaattatttaaaatattatcattaaagaatatcaataagcat…	MDKEIIKISNFLYENKAEIVAVCYDGSEIAFRDKNLLEAYIMGKGIDVIDCDICALNVLSASIKKLDVDFGISVLENEIFIMNRYGEIIKINGKDEFKLKTWKEIGEKESRDANLIYMKELFKILSLKNINKHLILNLNFSPLFKVAPYIFRKVFSKVTTLNATNIITINYDPVTLTKSMIKAYNADIGIIFDKYGFSLKIFKRDKEVTPEEIWDKINKSLKENVLKGVQFECISFDKKLNSIKYTRFSYTNDAILTSLLYLIHE
contig00010	fig|6666666.251327.peg.520		peg	contig00010_17832_14260	17832	14260	-	hypothetical protein			ttgcctgatataggttacgctattttcttcaaaaaacctagtatcgaaattattgatgtatatgggcaaggaatacaagataatcatgcttattttatagctaaagttaagatcaaaaacaatgcagatttgggcgttttcttgaaaaaaattaatgctgatatattttataaaggtaaaaaattatcaaccgcggaattttctgggaatcaatttatagaagccaagggtgaaattattttagatgtaagaataactgctgatatcaatgatcctttattaaaagatcttgtaaatacattagtaataaacaagaaggatagcgtagaatattacgccaaaggtttggtttcagtttcgtactttggcttaaattttgaaagatgggtagaaattaac…	MPDIGYAIFFKKPSIEIIDVYGQGIQDNHAYFIAKVKIKNNADLGVFLKKINADIFYKGKKLSTAEFSGNQFIEAKGEIILDVRITADINDPLLKDLVNTLVINKKDSVEYYAKGLVSVSYFGLNFERWVEINDVVILTFEKFVSNVGWNIKINGINVLGKKDEKLHIQANVTATNLSSLDIIVKKATFNIYYNNKKLGSGYYANELSIKANEEKNILVDVYLDQSEILKQAINDLVNNHSINIEYNATLEVYSEKFLVGTNYTIAGIEKFSMPNLTEGIEIKKIIVNEENSGVIASFENLAKIEFELISLEGTIYYNDVAVGYVNHTFNQPIRSYGENEIYAPIKLNKVGIDLALKDLIEKGNVMFKTDLKAKINLLGFPLEVNFNLNKNISFNFDIS…
contig00010	fig|6666666.251327.peg.521	K4483	peg	contig00010_19382_18678	19382	18678	-	DNA repair and recombination protein RadA		idu(2);DNA_recombination,_archaeal	atgactaaatttactacaggtgtaaaagctttagataaattaataggaggcatagagtgcggtgccataactcaattctttggtgaatttggttcaggtaaaagtattttaatgcatcaattatgcgttaccgttcaactggaacataatttaggaggtctaaattcctttgcaatatacatagataatgaaggttcttttaatcctttaaaaatagaaaagattgcaaaaagatttaatgttaaagatgcattaaagagaatttttattaaaaggacttggagcttcgacgatcaacttcttagtttaaagcttactgaagaatatataaacaaatatggagtaaaacttattataattgactcagttatatcccatctaaggggagaatttccttat…	MTKFTTGVKALDKLIGGIECGAITQFFGEFGSGKSILMHQLCVTVQLEHNLGGLNSFAIYIDNEGSFNPLKIEKIAKRFNVKDALKRIFIKRTWSFDDQLLSLKLTEEYINKYGVKLIIIDSVISHLRGEFPYQELLLLRQSLLKDFMNKLLDICSKYDVAGIITNQVLSITQDEKHWMLKPVGGNLINQYCKYIIKLGKFKDKRYAKIFDAPEDDTNYVFFEIKEDGIYDLSP
contig00010	fig|6666666.251327.peg.522		peg	contig00010_20457_19375	20457	19375	-	hypothetical protein			ttggataatttaggtgttataagcaaagtctacaaagagttttcctatgagataaaaaatttaaagtttgattttaaaaatctaacaaaacttgatttgctagacgcgatatcttctcaacttaatttaacatttcatgagcaaaagcatttatatgatgcattaatgaagaagaaagatttaaaggtaaattttgaagaaataatatcttttttagtgtcatcttccaatccctacattcattctcttaacgatatctcaattattgaggaattaacgtataaactcctaaggattgcagaaatggagatgatttttgaagaaagtgatgttaatcaatctttttttgaaaaaatagaaaaagagaacttgattcttgatttatccaattttaattca…	MDNLGVISKVYKEFSYEIKNLKFDFKNLTKLDLLDAISSQLNLTFHEQKHLYDALMKKKDLKVNFEEIISFLVSSSNPYIHSLNDISIIEELTYKLLRIAEMEMIFEESDVNQSFFEKIEKENLILDLSNFNSPIVKNVLNLLILQEISSSQNLTDLNIIINSSEGISFINVDKLYIDFIKKILEKLSLNENRICLTLRFADINHIFYQFFDHIIIFNVNTGNLLNKALNLGKELILSRGEIVEFPKIGLPYHIYDSLNKTSKQAQHTIKRRSYLEVEYKDLSDIVANFLIEIEKNMINRKEAKNYLISLGYFSDKIDNLIDKLLKNDLLEEKIIGGVKKLMVTPKGLFFAKQHKMLKND
contig00010	fig|6666666.251327.peg.523		peg	contig00010_21110_20553	21110	20553	-	hypothetical protein			atgaacgtaaaaaaagcaatattagttttaatagctattttagctgttatactttatcctccatctatagtacctcttctaattttcttaatattatatttatattttaaaaaactaaggaaaatgaaacaaaaaataaacaaatataatattaatgaacttatactaagtttttttatgaaaaaatataataaaatagttttagataataaaataaatatatataaattaaatgattatatattattaataaataaaaatattaaatggtctattttagttttaatacaattagatttagaaaataatcgaatagatttatttaataataatattttatctttggataatttaattttctttaaaataaattctcataaatttatttatatcataatt…	MNVKKAILVLIAILAVILYPPSIVPLLIFLILYLYFKKLRKMKQKINKYNINELILSFFMKKYNKIVLDNKINIYKLNDYILLINKNIKWSILVLIQLDLENNRIDLFNNNILSLDNLIFFKINSHKFIYIIIKEDFIVFKLTQNILKNKLNIILSKIDYIYNYFNNIGIRVKLVKSGEGELILI
contig00010	fig|6666666.251327.peg.524		peg	contig00010_21312_21827	21312	21827	+	hypothetical protein			atgcaaaaagatcctcgaaaaattttagagatcatttctgaagaaacaagatttgagattttaaaattgttatctcaaagtggcagatatttaactgttgcagaaatagctgaaagaacaggtaaagataaaaaagctatagataaacatttaagaatacttatggagaacgatttaattaagagagaatttttggaagaagaaaaagcctatggttattatttaactgatttttcttcatttttactttcctcactagagaagattttttctggaagagaaataatcgaaatagaaaatacagagaaagaagaagtgagagttgttagatatgattttaaaaaaatttttaagaaatattttggattcatgattattctttttgggttatttataggt…	MQKDPRKILEIISEETRFEILKLLSQSGRYLTVAEIAERTGKDKKAIDKHLRILMENDLIKREFLEEEKAYGYYLTDFSSFLLSSLEKIFSGREIIEIENTEKEEVRVVRYDFKKIFKKYFGFMIILFGLFIGYGANIGILPRGNEPTKFLLMLLLVLIGIIYLFLMKIRK
contig00010	fig|6666666.251327.peg.525	K1328	peg	contig00010_21973_22344	21973	22344	+	Signal peptidase I (EC 3.4.21.89)		isu;Signal_peptidase isu;CBSS-176299.4.peg.1292	atgatacctacacttaacataggagatgtaataatagtaaaaggcataaatccaaaggatattaaagttaacgatataatagtttataaacggataagggataatgaaataatctatatagttcatagagtaatcgaaatttacaacgataaaggcaaattaaaatttaggactaaaggggataacaatttaatccctgatatatggttagtagatgagaaggatgttgtaggtatagtaatatttaaaataccaattataggatacataagtttagcaatacaaaagatacctatgctttattatttaataatcttgttaatattcataatatttttatcaagtatcataaaaccaaagaaaaataaatga	MIPTLNIGDVIIVKGINPKDIKVNDIIVYKRIRDNEIIYIVHRVIEIYNDKGKLKFRTKGDNNLIPDIWLVDEKDVVGIVIFKIPIIGYISLAIQKIPMLYYLIILLIFIIFLSSIIKPKKNK
[truncated: 1,123 more rows]

## Sheet: Sheet2
feature_id
fig|6666666.251327.peg.1	K11173						fig|6666666.251327.peg.1	K11173
fig|6666666.251327.peg.2	0						fig|6666666.251327.peg.2
fig|6666666.251327.peg.3	0						fig|6666666.251327.peg.9	K06944
fig|6666666.251327.peg.4	K01724						fig|6666666.251327.peg.11	K01681
fig|6666666.251327.peg.5	K01560						fig|6666666.251327.peg.15	K01679
[truncated: 1,653 more rows]
